# Supplementary material for: Peak shape clustering reveals biological insights
Source: BMC Bioinformatics. 2015 Oct 28;16:349. doi: 10.1186/s12859-015-0787-6 (PMC4625869; doi:10.1186/s12859-015-0787-6)
Supplement: Additional file 2: — Random forest analysis. (XLSX 74 kb) [file 12859_2015_787_MOESM2_ESM.xlsx]

## Sheet: TF
antibody	project	grant	lab	composite	dataType	view	cell	treatment	file
ARID3A_(sc-8821)	wgEncode	Snyder	Stanford	wgEncodeSydhTfbs	ChipSeq	Alignments	K562	None	http://hgdownload.cse.ucsc.edu/goldenPath/hg19/encodeDCC/wgEncodeSydhTfbs/wgEncodeSydhTfbsK562Arid3asc8821IggrabAlnRep1.bam
ARID3A_(sc-8821)	wgEncode	Snyder	Stanford	wgEncodeSydhTfbs	ChipSeq	Alignments	K562	None	http://hgdownload.cse.ucsc.edu/goldenPath/hg19/encodeDCC/wgEncodeSydhTfbs/wgEncodeSydhTfbsK562Arid3asc8821IggrabAlnRep2.bam
ATF1_(06-325)	wgEncode	Snyder	Harvard	wgEncodeSydhTfbs	ChipSeq	Alignments	K562	None	http://hgdownload.cse.ucsc.edu/goldenPath/hg19/encodeDCC/wgEncodeSydhTfbs/wgEncodeSydhTfbsK562Atf106325StdAlnRep1.bam
ATF1_(06-325)	wgEncode	Snyder	Harvard	wgEncodeSydhTfbs	ChipSeq	Alignments	K562	None	http://hgdownload.cse.ucsc.edu/goldenPath/hg19/encodeDCC/wgEncodeSydhTfbs/wgEncodeSydhTfbsK562Atf106325StdAlnRep2.bam
ATF3	wgEncode	Snyder	Harvard	wgEncodeSydhTfbs	ChipSeq	Alignments	K562	None	http://hgdownload.cse.ucsc.edu/goldenPath/hg19/encodeDCC/wgEncodeSydhTfbs/wgEncodeSydhTfbsK562Atf3StdAlnRep1.bam
ATF3	wgEncode	Snyder	Harvard	wgEncodeSydhTfbs	ChipSeq	Alignments	K562	None	http://hgdownload.cse.ucsc.edu/goldenPath/hg19/encodeDCC/wgEncodeSydhTfbs/wgEncodeSydhTfbsK562Atf3StdAlnRep2.bam
ATF3	wgEncode	Myers	HudsonAlpha	wgEncodeHaibTfbs	ChipSeq	Alignments	K562	None	http://hgdownload.cse.ucsc.edu/goldenPath/hg19/encodeDCC/wgEncodeHaibTfbs/wgEncodeHaibTfbsK562Atf3V0416101AlnRep1.bam
ATF3	wgEncode	Myers	HudsonAlpha	wgEncodeHaibTfbs	ChipSeq	Alignments	K562	None	http://hgdownload.cse.ucsc.edu/goldenPath/hg19/encodeDCC/wgEncodeHaibTfbs/wgEncodeHaibTfbsK562Atf3V0416101AlnRep2.bam
Bach1_(sc-14700)	wgEncode	Snyder	Stanford	wgEncodeSydhTfbs	ChipSeq	Alignments	K562	None	http://hgdownload.cse.ucsc.edu/goldenPath/hg19/encodeDCC/wgEncodeSydhTfbs/wgEncodeSydhTfbsK562Bach1sc14700IggrabAlnRep1.bam
Bach1_(sc-14700)	wgEncode	Snyder	Stanford	wgEncodeSydhTfbs	ChipSeq	Alignments	K562	None	http://hgdownload.cse.ucsc.edu/goldenPath/hg19/encodeDCC/wgEncodeSydhTfbs/wgEncodeSydhTfbsK562Bach1sc14700IggrabAlnRep2.bam
BCLAF1_(SC-101388)	wgEncode	Myers	HudsonAlpha	wgEncodeHaibTfbs	ChipSeq	Alignments	K562	None	http://hgdownload.cse.ucsc.edu/goldenPath/hg19/encodeDCC/wgEncodeHaibTfbs/wgEncodeHaibTfbsK562Bclaf101388Pcr1xAlnRep1.bam
BCLAF1_(SC-101388)	wgEncode	Myers	HudsonAlpha	wgEncodeHaibTfbs	ChipSeq	Alignments	K562	None	http://hgdownload.cse.ucsc.edu/goldenPath/hg19/encodeDCC/wgEncodeHaibTfbs/wgEncodeHaibTfbsK562Bclaf101388Pcr1xAlnRep2.bam
BDP1	wgEncode	Snyder	Harvard	wgEncodeSydhTfbs	ChipSeq	Alignments	K562	None	http://hgdownload.cse.ucsc.edu/goldenPath/hg19/encodeDCC/wgEncodeSydhTfbs/wgEncodeSydhTfbsK562Bdp1StdAlnRep1.bam
BDP1	wgEncode	Snyder	Harvard	wgEncodeSydhTfbs	ChipSeq	Alignments	K562	None	http://hgdownload.cse.ucsc.edu/goldenPath/hg19/encodeDCC/wgEncodeSydhTfbs/wgEncodeSydhTfbsK562Bdp1StdAlnRep2.bam
BDP1	wgEncode	Snyder	Harvard	wgEncodeSydhTfbs	ChipSeq	Alignments	K562	None	http://hgdownload.cse.ucsc.edu/goldenPath/hg19/encodeDCC/wgEncodeSydhTfbs/wgEncodeSydhTfbsK562Bdp1StdAlnRep3.bam
BHLHE40_(NB100-1800)	wgEncode	Snyder	Stanford	wgEncodeSydhTfbs	ChipSeq	Alignments	K562	None	http://hgdownload.cse.ucsc.edu/goldenPath/hg19/encodeDCC/wgEncodeSydhTfbs/wgEncodeSydhTfbsK562Bhlhe40nb100IggrabAlnRep1.bam
BHLHE40_(NB100-1800)	wgEncode	Snyder	Stanford	wgEncodeSydhTfbs	ChipSeq	Alignments	K562	None	http://hgdownload.cse.ucsc.edu/goldenPath/hg19/encodeDCC/wgEncodeSydhTfbs/wgEncodeSydhTfbsK562Bhlhe40nb100IggrabAlnRep2.bam
BRF1	wgEncode	Snyder	Harvard	wgEncodeSydhTfbs	ChipSeq	Alignments	K562	None	http://hgdownload.cse.ucsc.edu/goldenPath/hg19/encodeDCC/wgEncodeSydhTfbs/wgEncodeSydhTfbsK562Brf1StdAlnRep1.bam
BRF1	wgEncode	Snyder	Harvard	wgEncodeSydhTfbs	ChipSeq	Alignments	K562	None	http://hgdownload.cse.ucsc.edu/goldenPath/hg19/encodeDCC/wgEncodeSydhTfbs/wgEncodeSydhTfbsK562Brf1StdAlnRep2.bam
BRF1	wgEncode	Snyder	Harvard	wgEncodeSydhTfbs	ChipSeq	Alignments	K562	None	http://hgdownload.cse.ucsc.edu/goldenPath/hg19/encodeDCC/wgEncodeSydhTfbs/wgEncodeSydhTfbsK562Brf1StdAlnRep3.bam
BRF2	wgEncode	Snyder	Harvard	wgEncodeSydhTfbs	ChipSeq	Alignments	K562	None	http://hgdownload.cse.ucsc.edu/goldenPath/hg19/encodeDCC/wgEncodeSydhTfbs/wgEncodeSydhTfbsK562Brf2StdAlnRep1.bam
BRF2	wgEncode	Snyder	Harvard	wgEncodeSydhTfbs	ChipSeq	Alignments	K562	None	http://hgdownload.cse.ucsc.edu/goldenPath/hg19/encodeDCC/wgEncodeSydhTfbs/wgEncodeSydhTfbsK562Brf2StdAlnRep2.bam
BRF2	wgEncode	Snyder	Harvard	wgEncodeSydhTfbs	ChipSeq	Alignments	K562	None	http://hgdownload.cse.ucsc.edu/goldenPath/hg19/encodeDCC/wgEncodeSydhTfbs/wgEncodeSydhTfbsK562Brf2StdAlnRep3.bam
Brg1	wgEncode	Snyder	Stanford	wgEncodeSydhTfbs	ChipSeq	Alignments	K562	None	http://hgdownload.cse.ucsc.edu/goldenPath/hg19/encodeDCC/wgEncodeSydhTfbs/wgEncodeSydhTfbsK562Brg1IggmusAlnRep1.bam
Brg1	wgEncode	Snyder	Stanford	wgEncodeSydhTfbs	ChipSeq	Alignments	K562	None	http://hgdownload.cse.ucsc.edu/goldenPath/hg19/encodeDCC/wgEncodeSydhTfbs/wgEncodeSydhTfbsK562Brg1IggmusAlnRep2.bam
CBX3_(SC-101004)	wgEncode	Myers	HudsonAlpha	wgEncodeHaibTfbs	ChipSeq	Alignments	K562	None	http://hgdownload.cse.ucsc.edu/goldenPath/hg19/encodeDCC/wgEncodeHaibTfbs/wgEncodeHaibTfbsK562Cbx3sc101004V0422111AlnRep1.bam
CBX3_(SC-101004)	wgEncode	Myers	HudsonAlpha	wgEncodeHaibTfbs	ChipSeq	Alignments	K562	None	http://hgdownload.cse.ucsc.edu/goldenPath/hg19/encodeDCC/wgEncodeHaibTfbs/wgEncodeHaibTfbsK562Cbx3sc101004V0422111AlnRep2.bam
CCNT2	wgEncode	Snyder	Harvard	wgEncodeSydhTfbs	ChipSeq	Alignments	K562	None	http://hgdownload.cse.ucsc.edu/goldenPath/hg19/encodeDCC/wgEncodeSydhTfbs/wgEncodeSydhTfbsK562Ccnt2StdAlnRep1.bam
CCNT2	wgEncode	Snyder	Harvard	wgEncodeSydhTfbs	ChipSeq	Alignments	K562	None	http://hgdownload.cse.ucsc.edu/goldenPath/hg19/encodeDCC/wgEncodeSydhTfbs/wgEncodeSydhTfbsK562Ccnt2StdAlnRep2.bam
CDP_(sc-6327)	wgEncode	Snyder	Stanford	wgEncodeSydhTfbs	ChipSeq	Alignments	K562	None	http://hgdownload.cse.ucsc.edu/goldenPath/hg19/encodeDCC/wgEncodeSydhTfbs/wgEncodeSydhTfbsK562Cdpsc6327IggrabAlnRep1.bam
CDP_(sc-6327)	wgEncode	Snyder	Stanford	wgEncodeSydhTfbs	ChipSeq	Alignments	K562	None	http://hgdownload.cse.ucsc.edu/goldenPath/hg19/encodeDCC/wgEncodeSydhTfbs/wgEncodeSydhTfbsK562Cdpsc6327IggrabAlnRep2.bam
CEBPB	wgEncode	Snyder	Stanford	wgEncodeSydhTfbs	ChipSeq	Alignments	K562	None	http://hgdownload.cse.ucsc.edu/goldenPath/hg19/encodeDCC/wgEncodeSydhTfbs/wgEncodeSydhTfbsK562CebpbIggrabAlnRep1.bam
CEBPB	wgEncode	Snyder	Stanford	wgEncodeSydhTfbs	ChipSeq	Alignments	K562	None	http://hgdownload.cse.ucsc.edu/goldenPath/hg19/encodeDCC/wgEncodeSydhTfbs/wgEncodeSydhTfbsK562CebpbIggrabAlnRep2.bam
CEBPB_(SC-150)	wgEncode	Myers	HudsonAlpha	wgEncodeHaibTfbs	ChipSeq	Alignments	K562	None	http://hgdownload.cse.ucsc.edu/goldenPath/hg19/encodeDCC/wgEncodeHaibTfbs/wgEncodeHaibTfbsK562Cebpbsc150V0422111AlnRep1.bam
CEBPB_(SC-150)	wgEncode	Myers	HudsonAlpha	wgEncodeHaibTfbs	ChipSeq	Alignments	K562	None	http://hgdownload.cse.ucsc.edu/goldenPath/hg19/encodeDCC/wgEncodeHaibTfbs/wgEncodeHaibTfbsK562Cebpbsc150V0422111AlnRep2.bam
CEBPD_(SC-636)	wgEncode	Myers	HudsonAlpha	wgEncodeHaibTfbs	ChipSeq	Alignments	K562	None	http://hgdownload.cse.ucsc.edu/goldenPath/hg19/encodeDCC/wgEncodeHaibTfbs/wgEncodeHaibTfbsK562Cebpdsc636V0422111AlnRep1.bam
CEBPD_(SC-636)	wgEncode	Myers	HudsonAlpha	wgEncodeHaibTfbs	ChipSeq	Alignments	K562	None	http://hgdownload.cse.ucsc.edu/goldenPath/hg19/encodeDCC/wgEncodeHaibTfbs/wgEncodeHaibTfbsK562Cebpdsc636V0422111AlnRep2.bam
c-Fos	wgEncode	Snyder	Yale	wgEncodeSydhTfbs	ChipSeq	Alignments	K562	None	http://hgdownload.cse.ucsc.edu/goldenPath/hg19/encodeDCC/wgEncodeSydhTfbs/wgEncodeSydhTfbsK562CfosStdAlnRep1.bam
c-Fos	wgEncode	Snyder	Yale	wgEncodeSydhTfbs	ChipSeq	Alignments	K562	None	http://hgdownload.cse.ucsc.edu/goldenPath/hg19/encodeDCC/wgEncodeSydhTfbs/wgEncodeSydhTfbsK562CfosStdAlnRep2.bam
c-Fos	wgEncode	Snyder	Yale	wgEncodeSydhTfbs	ChipSeq	Alignments	K562	None	http://hgdownload.cse.ucsc.edu/goldenPath/hg19/encodeDCC/wgEncodeSydhTfbs/wgEncodeSydhTfbsK562CfosStdAlnRep3.bam
CHD2_(AB68301)	wgEncode	Snyder	Stanford	wgEncodeSydhTfbs	ChipSeq	Alignments	K562	None	http://hgdownload.cse.ucsc.edu/goldenPath/hg19/encodeDCC/wgEncodeSydhTfbs/wgEncodeSydhTfbsK562Chd2ab68301IggrabAlnRep1.bam
CHD2_(AB68301)	wgEncode	Snyder	Stanford	wgEncodeSydhTfbs	ChipSeq	Alignments	K562	None	http://hgdownload.cse.ucsc.edu/goldenPath/hg19/encodeDCC/wgEncodeSydhTfbs/wgEncodeSydhTfbsK562Chd2ab68301IggrabAlnRep2.bam
c-Jun	wgEncode	Snyder	Stanford	wgEncodeSydhTfbs	ChipSeq	Alignments	K562	None	http://hgdownload.cse.ucsc.edu/goldenPath/hg19/encodeDCC/wgEncodeSydhTfbs/wgEncodeSydhTfbsK562CjunIggrabAlnRep1.bam
c-Jun	wgEncode	Snyder	Stanford	wgEncodeSydhTfbs	ChipSeq	Alignments	K562	None	http://hgdownload.cse.ucsc.edu/goldenPath/hg19/encodeDCC/wgEncodeSydhTfbs/wgEncodeSydhTfbsK562CjunIggrabAlnRep2.bam
c-Jun	wgEncode	Snyder	Yale	wgEncodeSydhTfbs	ChipSeq	Alignments	K562	None	http://hgdownload.cse.ucsc.edu/goldenPath/hg19/encodeDCC/wgEncodeSydhTfbs/wgEncodeSydhTfbsK562CjunStdAlnRep1.bam
c-Jun	wgEncode	Snyder	Yale	wgEncodeSydhTfbs	ChipSeq	Alignments	K562	None	http://hgdownload.cse.ucsc.edu/goldenPath/hg19/encodeDCC/wgEncodeSydhTfbs/wgEncodeSydhTfbsK562CjunStdAlnRep2.bam
c-Myc	wgEncode	Snyder	Stanford	wgEncodeSydhTfbs	ChipSeq	Alignments	K562	None	http://hgdownload.cse.ucsc.edu/goldenPath/hg19/encodeDCC/wgEncodeSydhTfbs/wgEncodeSydhTfbsK562CmycIggrabAlnRep1.bam
c-Myc	wgEncode	Snyder	Stanford	wgEncodeSydhTfbs	ChipSeq	Alignments	K562	None	http://hgdownload.cse.ucsc.edu/goldenPath/hg19/encodeDCC/wgEncodeSydhTfbs/wgEncodeSydhTfbsK562CmycIggrabAlnRep2.bam
c-Myc	wgEncode	Snyder	Yale	wgEncodeSydhTfbs	ChipSeq	Alignments	K562	None	http://hgdownload.cse.ucsc.edu/goldenPath/hg19/encodeDCC/wgEncodeSydhTfbs/wgEncodeSydhTfbsK562CmycStdAlnRep1.bam
c-Myc	wgEncode	Snyder	Yale	wgEncodeSydhTfbs	ChipSeq	Alignments	K562	None	http://hgdownload.cse.ucsc.edu/goldenPath/hg19/encodeDCC/wgEncodeSydhTfbs/wgEncodeSydhTfbsK562CmycStdAlnRep2.bam
COREST_(ab24166)	wgEncode	Snyder	Stanford	wgEncodeSydhTfbs	ChipSeq	Alignments	K562	None	http://hgdownload.cse.ucsc.edu/goldenPath/hg19/encodeDCC/wgEncodeSydhTfbs/wgEncodeSydhTfbsK562Corestab24166IggrabAlnRep1.bam
COREST_(ab24166)	wgEncode	Snyder	Stanford	wgEncodeSydhTfbs	ChipSeq	Alignments	K562	None	http://hgdownload.cse.ucsc.edu/goldenPath/hg19/encodeDCC/wgEncodeSydhTfbs/wgEncodeSydhTfbsK562Corestab24166IggrabAlnRep2.bam
COREST_(sc-30189)	wgEncode	Snyder	Stanford	wgEncodeSydhTfbs	ChipSeq	Alignments	K562	None	http://hgdownload.cse.ucsc.edu/goldenPath/hg19/encodeDCC/wgEncodeSydhTfbs/wgEncodeSydhTfbsK562Corestsc30189IggrabAlnRep1.bam
COREST_(sc-30189)	wgEncode	Snyder	Stanford	wgEncodeSydhTfbs	ChipSeq	Alignments	K562	None	http://hgdownload.cse.ucsc.edu/goldenPath/hg19/encodeDCC/wgEncodeSydhTfbs/wgEncodeSydhTfbsK562Corestsc30189IggrabAlnRep2.bam
CREB1_(SC-240)	wgEncode	Myers	HudsonAlpha	wgEncodeHaibTfbs	ChipSeq	Alignments	K562	None	http://hgdownload.cse.ucsc.edu/goldenPath/hg19/encodeDCC/wgEncodeHaibTfbs/wgEncodeHaibTfbsK562Creb1sc240V0422111AlnRep1.bam
CREB1_(SC-240)	wgEncode	Myers	HudsonAlpha	wgEncodeHaibTfbs	ChipSeq	Alignments	K562	None	http://hgdownload.cse.ucsc.edu/goldenPath/hg19/encodeDCC/wgEncodeHaibTfbs/wgEncodeHaibTfbsK562Creb1sc240V0422111AlnRep2.bam
CTCF_(SC-15914)	wgEncode	Snyder	Stanford	wgEncodeSydhTfbs	ChipSeq	Alignments	K562	None	http://hgdownload.cse.ucsc.edu/goldenPath/hg19/encodeDCC/wgEncodeSydhTfbs/wgEncodeSydhTfbsK562CtcfbIggrabAlnRep1.bam
CTCF_(SC-15914)	wgEncode	Snyder	Stanford	wgEncodeSydhTfbs	ChipSeq	Alignments	K562	None	http://hgdownload.cse.ucsc.edu/goldenPath/hg19/encodeDCC/wgEncodeSydhTfbs/wgEncodeSydhTfbsK562CtcfbIggrabAlnRep2.bam
CTCF_(SC-5916)	wgEncode	Myers	HudsonAlpha	wgEncodeHaibTfbs	ChipSeq	Alignments	K562	None	http://hgdownload.cse.ucsc.edu/goldenPath/hg19/encodeDCC/wgEncodeHaibTfbs/wgEncodeHaibTfbsK562CtcfcPcr1xAlnRep1V2.bam
CTCF_(SC-5916)	wgEncode	Myers	HudsonAlpha	wgEncodeHaibTfbs	ChipSeq	Alignments	K562	None	http://hgdownload.cse.ucsc.edu/goldenPath/hg19/encodeDCC/wgEncodeHaibTfbs/wgEncodeHaibTfbsK562CtcfcPcr1xAlnRep2V2.bam
CTCFL_(SC-98982)	wgEncode	Myers	HudsonAlpha	wgEncodeHaibTfbs	ChipSeq	Alignments	K562	None	http://hgdownload.cse.ucsc.edu/goldenPath/hg19/encodeDCC/wgEncodeHaibTfbs/wgEncodeHaibTfbsK562Ctcflsc98982V0416101AlnRep1.bam
CTCFL_(SC-98982)	wgEncode	Myers	HudsonAlpha	wgEncodeHaibTfbs	ChipSeq	Alignments	K562	None	http://hgdownload.cse.ucsc.edu/goldenPath/hg19/encodeDCC/wgEncodeHaibTfbs/wgEncodeHaibTfbsK562Ctcflsc98982V0416101AlnRep2.bam
E2F4	wgEncode	Snyder	USC	wgEncodeSydhTfbs	ChipSeq	Alignments	K562	None	http://hgdownload.cse.ucsc.edu/goldenPath/hg19/encodeDCC/wgEncodeSydhTfbs/wgEncodeSydhTfbsK562E2f4UcdAlnRep1.bam
E2F4	wgEncode	Snyder	USC	wgEncodeSydhTfbs	ChipSeq	Alignments	K562	None	http://hgdownload.cse.ucsc.edu/goldenPath/hg19/encodeDCC/wgEncodeSydhTfbs/wgEncodeSydhTfbsK562E2f4UcdAlnRep2.bam
E2F6	wgEncode	Snyder	USC	wgEncodeSydhTfbs	ChipSeq	Alignments	K562	None	http://hgdownload.cse.ucsc.edu/goldenPath/hg19/encodeDCC/wgEncodeSydhTfbs/wgEncodeSydhTfbsK562E2f6UcdAlnRep1.bam
E2F6	wgEncode	Snyder	USC	wgEncodeSydhTfbs	ChipSeq	Alignments	K562	None	http://hgdownload.cse.ucsc.edu/goldenPath/hg19/encodeDCC/wgEncodeSydhTfbs/wgEncodeSydhTfbsK562E2f6UcdAlnRep2.bam
E2F6	wgEncode	Myers	HudsonAlpha	wgEncodeHaibTfbs	ChipSeq	Alignments	K562	None	http://hgdownload.cse.ucsc.edu/goldenPath/hg19/encodeDCC/wgEncodeHaibTfbs/wgEncodeHaibTfbsK562E2f6V0416102AlnRep1.bam
E2F6	wgEncode	Myers	HudsonAlpha	wgEncodeHaibTfbs	ChipSeq	Alignments	K562	None	http://hgdownload.cse.ucsc.edu/goldenPath/hg19/encodeDCC/wgEncodeHaibTfbs/wgEncodeHaibTfbsK562E2f6V0416102AlnRep2.bam
Egr-1	wgEncode	Myers	HudsonAlpha	wgEncodeHaibTfbs	ChipSeq	Alignments	K562	None	http://hgdownload.cse.ucsc.edu/goldenPath/hg19/encodeDCC/wgEncodeHaibTfbs/wgEncodeHaibTfbsK562Egr1V0416101AlnRep1.bam
Egr-1	wgEncode	Myers	HudsonAlpha	wgEncodeHaibTfbs	ChipSeq	Alignments	K562	None	http://hgdownload.cse.ucsc.edu/goldenPath/hg19/encodeDCC/wgEncodeHaibTfbs/wgEncodeHaibTfbsK562Egr1V0416101AlnRep2.bam
ELF1_(SC-631)	wgEncode	Myers	HudsonAlpha	wgEncodeHaibTfbs	ChipSeq	Alignments	K562	None	http://hgdownload.cse.ucsc.edu/goldenPath/hg19/encodeDCC/wgEncodeHaibTfbs/wgEncodeHaibTfbsK562Elf1sc631V0416102AlnRep1.bam
ELF1_(SC-631)	wgEncode	Myers	HudsonAlpha	wgEncodeHaibTfbs	ChipSeq	Alignments	K562	None	http://hgdownload.cse.ucsc.edu/goldenPath/hg19/encodeDCC/wgEncodeHaibTfbs/wgEncodeHaibTfbsK562Elf1sc631V0416102AlnRep2.bam
ELK1_(1277-1)	wgEncode	Snyder	Stanford	wgEncodeSydhTfbs	ChipSeq	Alignments	K562	None	http://hgdownload.cse.ucsc.edu/goldenPath/hg19/encodeDCC/wgEncodeSydhTfbs/wgEncodeSydhTfbsK562Elk112771IggrabAlnRep1.bam
ELK1_(1277-1)	wgEncode	Snyder	Stanford	wgEncodeSydhTfbs	ChipSeq	Alignments	K562	None	http://hgdownload.cse.ucsc.edu/goldenPath/hg19/encodeDCC/wgEncodeSydhTfbs/wgEncodeSydhTfbsK562Elk112771IggrabAlnRep2.bam
ETS1	wgEncode	Myers	HudsonAlpha	wgEncodeHaibTfbs	ChipSeq	Alignments	K562	None	http://hgdownload.cse.ucsc.edu/goldenPath/hg19/encodeDCC/wgEncodeHaibTfbs/wgEncodeHaibTfbsK562Ets1V0416101AlnRep1.bam
ETS1	wgEncode	Myers	HudsonAlpha	wgEncodeHaibTfbs	ChipSeq	Alignments	K562	None	http://hgdownload.cse.ucsc.edu/goldenPath/hg19/encodeDCC/wgEncodeHaibTfbs/wgEncodeHaibTfbsK562Ets1V0416101AlnRep2.bam
FOSL1_(SC-183)	wgEncode	Myers	HudsonAlpha	wgEncodeHaibTfbs	ChipSeq	Alignments	K562	None	http://hgdownload.cse.ucsc.edu/goldenPath/hg19/encodeDCC/wgEncodeHaibTfbs/wgEncodeHaibTfbsK562Fosl1sc183V0416101AlnRep1.bam
FOSL1_(SC-183)	wgEncode	Myers	HudsonAlpha	wgEncodeHaibTfbs	ChipSeq	Alignments	K562	None	http://hgdownload.cse.ucsc.edu/goldenPath/hg19/encodeDCC/wgEncodeHaibTfbs/wgEncodeHaibTfbsK562Fosl1sc183V0416101AlnRep2.bam
GABP	wgEncode	Myers	HudsonAlpha	wgEncodeHaibTfbs	ChipSeq	Alignments	K562	None	http://hgdownload.cse.ucsc.edu/goldenPath/hg19/encodeDCC/wgEncodeHaibTfbs/wgEncodeHaibTfbsK562GabpV0416101AlnRep1.bam
GABP	wgEncode	Myers	HudsonAlpha	wgEncodeHaibTfbs	ChipSeq	Alignments	K562	None	http://hgdownload.cse.ucsc.edu/goldenPath/hg19/encodeDCC/wgEncodeHaibTfbs/wgEncodeHaibTfbsK562GabpV0416101AlnRep2.bam
GATA-2	wgEncode	Snyder	USC	wgEncodeSydhTfbs	ChipSeq	Alignments	K562	None	http://hgdownload.cse.ucsc.edu/goldenPath/hg19/encodeDCC/wgEncodeSydhTfbs/wgEncodeSydhTfbsK562Gata2UcdAlnRep1.bam
GATA-2	wgEncode	Snyder	USC	wgEncodeSydhTfbs	ChipSeq	Alignments	K562	None	http://hgdownload.cse.ucsc.edu/goldenPath/hg19/encodeDCC/wgEncodeSydhTfbs/wgEncodeSydhTfbsK562Gata2UcdAlnRep2.bam
GATA2_(SC-267)	wgEncode	Myers	HudsonAlpha	wgEncodeHaibTfbs	ChipSeq	Alignments	K562	None	http://hgdownload.cse.ucsc.edu/goldenPath/hg19/encodeDCC/wgEncodeHaibTfbs/wgEncodeHaibTfbsK562Gata2sc267Pcr1xAlnRep1.bam
GATA2_(SC-267)	wgEncode	Myers	HudsonAlpha	wgEncodeHaibTfbs	ChipSeq	Alignments	K562	None	http://hgdownload.cse.ucsc.edu/goldenPath/hg19/encodeDCC/wgEncodeHaibTfbs/wgEncodeHaibTfbsK562Gata2sc267Pcr1xAlnRep2.bam
GTF2B	wgEncode	Snyder	Harvard	wgEncodeSydhTfbs	ChipSeq	Alignments	K562	None	http://hgdownload.cse.ucsc.edu/goldenPath/hg19/encodeDCC/wgEncodeSydhTfbs/wgEncodeSydhTfbsK562Gtf2bStdAlnRep1.bam
GTF2B	wgEncode	Snyder	Harvard	wgEncodeSydhTfbs	ChipSeq	Alignments	K562	None	http://hgdownload.cse.ucsc.edu/goldenPath/hg19/encodeDCC/wgEncodeSydhTfbs/wgEncodeSydhTfbsK562Gtf2bStdAlnRep2.bam
GTF2F1_(AB28179)	wgEncode	Snyder	Stanford	wgEncodeSydhTfbs	ChipSeq	Alignments	K562	None	http://hgdownload.cse.ucsc.edu/goldenPath/hg19/encodeDCC/wgEncodeSydhTfbs/wgEncodeSydhTfbsK562Gtf2f1ab28179IggrabAlnRep1.bam
GTF2F1_(AB28179)	wgEncode	Snyder	Stanford	wgEncodeSydhTfbs	ChipSeq	Alignments	K562	None	http://hgdownload.cse.ucsc.edu/goldenPath/hg19/encodeDCC/wgEncodeSydhTfbs/wgEncodeSydhTfbsK562Gtf2f1ab28179IggrabAlnRep2.bam
HCFC1_(NB100-68209)	wgEncode	Snyder	Stanford	wgEncodeSydhTfbs	ChipSeq	Alignments	K562	None	http://hgdownload.cse.ucsc.edu/goldenPath/hg19/encodeDCC/wgEncodeSydhTfbs/wgEncodeSydhTfbsK562Hcfc1nb10068209IggrabAlnRep1.bam
HCFC1_(NB100-68209)	wgEncode	Snyder	Stanford	wgEncodeSydhTfbs	ChipSeq	Alignments	K562	None	http://hgdownload.cse.ucsc.edu/goldenPath/hg19/encodeDCC/wgEncodeSydhTfbs/wgEncodeSydhTfbsK562Hcfc1nb10068209IggrabAlnRep2.bam
HDAC2_(SC-6296)	wgEncode	Myers	HudsonAlpha	wgEncodeHaibTfbs	ChipSeq	Alignments	K562	None	http://hgdownload.cse.ucsc.edu/goldenPath/hg19/encodeDCC/wgEncodeHaibTfbs/wgEncodeHaibTfbsK562Hdac2sc6296V0416102AlnRep1.bam
HDAC2_(SC-6296)	wgEncode	Myers	HudsonAlpha	wgEncodeHaibTfbs	ChipSeq	Alignments	K562	None	http://hgdownload.cse.ucsc.edu/goldenPath/hg19/encodeDCC/wgEncodeHaibTfbs/wgEncodeHaibTfbsK562Hdac2sc6296V0416102AlnRep2.bam
HMGN3	wgEncode	Snyder	Harvard	wgEncodeSydhTfbs	ChipSeq	Alignments	K562	None	http://hgdownload.cse.ucsc.edu/goldenPath/hg19/encodeDCC/wgEncodeSydhTfbs/wgEncodeSydhTfbsK562Hmgn3StdAlnRep1.bam
HMGN3	wgEncode	Snyder	Harvard	wgEncodeSydhTfbs	ChipSeq	Alignments	K562	None	http://hgdownload.cse.ucsc.edu/goldenPath/hg19/encodeDCC/wgEncodeSydhTfbs/wgEncodeSydhTfbsK562Hmgn3StdAlnRep2.bam
Ini1	wgEncode	Snyder	Stanford	wgEncodeSydhTfbs	ChipSeq	Alignments	K562	None	http://hgdownload.cse.ucsc.edu/goldenPath/hg19/encodeDCC/wgEncodeSydhTfbs/wgEncodeSydhTfbsK562Ini1IggmusAlnRep1.bam
Ini1	wgEncode	Snyder	Stanford	wgEncodeSydhTfbs	ChipSeq	Alignments	K562	None	http://hgdownload.cse.ucsc.edu/goldenPath/hg19/encodeDCC/wgEncodeSydhTfbs/wgEncodeSydhTfbsK562Ini1IggmusAlnRep2.bam
JunD	wgEncode	Snyder	Stanford	wgEncodeSydhTfbs	ChipSeq	Alignments	K562	None	http://hgdownload.cse.ucsc.edu/goldenPath/hg19/encodeDCC/wgEncodeSydhTfbs/wgEncodeSydhTfbsK562JundIggrabAlnRep1.bam
JunD	wgEncode	Snyder	Stanford	wgEncodeSydhTfbs	ChipSeq	Alignments	K562	None	http://hgdownload.cse.ucsc.edu/goldenPath/hg19/encodeDCC/wgEncodeSydhTfbs/wgEncodeSydhTfbsK562JundIggrabAlnRep2.bam
KAP1	wgEncode	Snyder	USC	wgEncodeSydhTfbs	ChipSeq	Alignments	K562	None	http://hgdownload.cse.ucsc.edu/goldenPath/hg19/encodeDCC/wgEncodeSydhTfbs/wgEncodeSydhTfbsK562Kap1UcdAlnRep1.bam
KAP1	wgEncode	Snyder	USC	wgEncodeSydhTfbs	ChipSeq	Alignments	K562	None	http://hgdownload.cse.ucsc.edu/goldenPath/hg19/encodeDCC/wgEncodeSydhTfbs/wgEncodeSydhTfbsK562Kap1UcdAlnRep2.bam
MafF_(M8194)	wgEncode	Snyder	Stanford	wgEncodeSydhTfbs	ChipSeq	Alignments	K562	None	http://hgdownload.cse.ucsc.edu/goldenPath/hg19/encodeDCC/wgEncodeSydhTfbs/wgEncodeSydhTfbsK562MaffIggrabAlnRep1.bam
MafF_(M8194)	wgEncode	Snyder	Stanford	wgEncodeSydhTfbs	ChipSeq	Alignments	K562	None	http://hgdownload.cse.ucsc.edu/goldenPath/hg19/encodeDCC/wgEncodeSydhTfbs/wgEncodeSydhTfbsK562MaffIggrabAlnRep2.bam
MafK_(ab50322)	wgEncode	Snyder	Stanford	wgEncodeSydhTfbs	ChipSeq	Alignments	K562	None	http://hgdownload.cse.ucsc.edu/goldenPath/hg19/encodeDCC/wgEncodeSydhTfbs/wgEncodeSydhTfbsK562Mafkab50322IggrabAlnRep1.bam
MafK_(ab50322)	wgEncode	Snyder	Stanford	wgEncodeSydhTfbs	ChipSeq	Alignments	K562	None	http://hgdownload.cse.ucsc.edu/goldenPath/hg19/encodeDCC/wgEncodeSydhTfbs/wgEncodeSydhTfbsK562Mafkab50322IggrabAlnRep2.bam
Max	wgEncode	Snyder	Stanford	wgEncodeSydhTfbs	ChipSeq	Alignments	K562	None	http://hgdownload.cse.ucsc.edu/goldenPath/hg19/encodeDCC/wgEncodeSydhTfbs/wgEncodeSydhTfbsK562MaxIggrabAlnRep1.bam
Max	wgEncode	Snyder	Stanford	wgEncodeSydhTfbs	ChipSeq	Alignments	K562	None	http://hgdownload.cse.ucsc.edu/goldenPath/hg19/encodeDCC/wgEncodeSydhTfbs/wgEncodeSydhTfbsK562MaxIggrabAlnRep2.bam
Max	wgEncode	Snyder	Yale	wgEncodeSydhTfbs	ChipSeq	Alignments	K562	None	http://hgdownload.cse.ucsc.edu/goldenPath/hg19/encodeDCC/wgEncodeSydhTfbs/wgEncodeSydhTfbsK562MaxStdAlnRep1.bam
Max	wgEncode	Snyder	Yale	wgEncodeSydhTfbs	ChipSeq	Alignments	K562	None	http://hgdownload.cse.ucsc.edu/goldenPath/hg19/encodeDCC/wgEncodeSydhTfbs/wgEncodeSydhTfbsK562MaxStdAlnRep2.bam
Max	wgEncode	Myers	HudsonAlpha	wgEncodeHaibTfbs	ChipSeq	Alignments	K562	None	http://hgdownload.cse.ucsc.edu/goldenPath/hg19/encodeDCC/wgEncodeHaibTfbs/wgEncodeHaibTfbsK562MaxV0416102AlnRep1.bam
Max	wgEncode	Myers	HudsonAlpha	wgEncodeHaibTfbs	ChipSeq	Alignments	K562	None	http://hgdownload.cse.ucsc.edu/goldenPath/hg19/encodeDCC/wgEncodeHaibTfbs/wgEncodeHaibTfbsK562MaxV0416102AlnRep2.bam
MAZ_(ab85725)	wgEncode	Snyder	Stanford	wgEncodeSydhTfbs	ChipSeq	Alignments	K562	None	http://hgdownload.cse.ucsc.edu/goldenPath/hg19/encodeDCC/wgEncodeSydhTfbs/wgEncodeSydhTfbsK562Mazab85725IggrabAlnRep1.bam
MAZ_(ab85725)	wgEncode	Snyder	Stanford	wgEncodeSydhTfbs	ChipSeq	Alignments	K562	None	http://hgdownload.cse.ucsc.edu/goldenPath/hg19/encodeDCC/wgEncodeSydhTfbs/wgEncodeSydhTfbsK562Mazab85725IggrabAlnRep2.bam
MEF2A	wgEncode	Myers	HudsonAlpha	wgEncodeHaibTfbs	ChipSeq	Alignments	K562	None	http://hgdownload.cse.ucsc.edu/goldenPath/hg19/encodeDCC/wgEncodeHaibTfbs/wgEncodeHaibTfbsK562Mef2aV0416101AlnRep1.bam
MEF2A	wgEncode	Myers	HudsonAlpha	wgEncodeHaibTfbs	ChipSeq	Alignments	K562	None	http://hgdownload.cse.ucsc.edu/goldenPath/hg19/encodeDCC/wgEncodeHaibTfbs/wgEncodeHaibTfbsK562Mef2aV0416101AlnRep2.bam
Mxi1_(AF4185)	wgEncode	Snyder	Stanford	wgEncodeSydhTfbs	ChipSeq	Alignments	K562	None	http://hgdownload.cse.ucsc.edu/goldenPath/hg19/encodeDCC/wgEncodeSydhTfbs/wgEncodeSydhTfbsK562Mxi1af4185IggrabAlnRep1.bam
Mxi1_(AF4185)	wgEncode	Snyder	Stanford	wgEncodeSydhTfbs	ChipSeq	Alignments	K562	None	http://hgdownload.cse.ucsc.edu/goldenPath/hg19/encodeDCC/wgEncodeSydhTfbs/wgEncodeSydhTfbsK562Mxi1af4185IggrabAlnRep2.bam
NELFe	wgEncode	Snyder	Harvard	wgEncodeSydhTfbs	ChipSeq	Alignments	K562	None	http://hgdownload.cse.ucsc.edu/goldenPath/hg19/encodeDCC/wgEncodeSydhTfbs/wgEncodeSydhTfbsK562NelfeStdAlnRep1.bam
NELFe	wgEncode	Snyder	Harvard	wgEncodeSydhTfbs	ChipSeq	Alignments	K562	None	http://hgdownload.cse.ucsc.edu/goldenPath/hg19/encodeDCC/wgEncodeSydhTfbs/wgEncodeSydhTfbsK562NelfeStdAlnRep2.bam
NF-E2	wgEncode	Snyder	Yale	wgEncodeSydhTfbs	ChipSeq	Alignments	K562	None	http://hgdownload.cse.ucsc.edu/goldenPath/hg19/encodeDCC/wgEncodeSydhTfbs/wgEncodeSydhTfbsK562Nfe2StdAlnRep1.bam
NF-E2	wgEncode	Snyder	Yale	wgEncodeSydhTfbs	ChipSeq	Alignments	K562	None	http://hgdownload.cse.ucsc.edu/goldenPath/hg19/encodeDCC/wgEncodeSydhTfbs/wgEncodeSydhTfbsK562Nfe2StdAlnRep2.bam
NF-YA	wgEncode	Snyder	Stanford	wgEncodeSydhTfbs	ChipSeq	Alignments	K562	None	http://hgdownload.cse.ucsc.edu/goldenPath/hg19/encodeDCC/wgEncodeSydhTfbs/wgEncodeSydhTfbsK562NfyaStdAlnRep1.bam
NF-YA	wgEncode	Snyder	Stanford	wgEncodeSydhTfbs	ChipSeq	Alignments	K562	None	http://hgdownload.cse.ucsc.edu/goldenPath/hg19/encodeDCC/wgEncodeSydhTfbs/wgEncodeSydhTfbsK562NfyaStdAlnRep2.bam
NF-YB	wgEncode	Snyder	Stanford	wgEncodeSydhTfbs	ChipSeq	Alignments	K562	None	http://hgdownload.cse.ucsc.edu/goldenPath/hg19/encodeDCC/wgEncodeSydhTfbs/wgEncodeSydhTfbsK562NfybStdAlnRep1.bam
NF-YB	wgEncode	Snyder	Stanford	wgEncodeSydhTfbs	ChipSeq	Alignments	K562	None	http://hgdownload.cse.ucsc.edu/goldenPath/hg19/encodeDCC/wgEncodeSydhTfbs/wgEncodeSydhTfbsK562NfybStdAlnRep2.bam
NR2F2_(SC-271940)	wgEncode	Myers	HudsonAlpha	wgEncodeHaibTfbs	ChipSeq	Alignments	K562	None	http://hgdownload.cse.ucsc.edu/goldenPath/hg19/encodeDCC/wgEncodeHaibTfbs/wgEncodeHaibTfbsK562Nr2f2sc271940V0422111AlnRep1.bam
NR2F2_(SC-271940)	wgEncode	Myers	HudsonAlpha	wgEncodeHaibTfbs	ChipSeq	Alignments	K562	None	http://hgdownload.cse.ucsc.edu/goldenPath/hg19/encodeDCC/wgEncodeHaibTfbs/wgEncodeHaibTfbsK562Nr2f2sc271940V0422111AlnRep2.bam
Nrf1	wgEncode	Snyder	Stanford	wgEncodeSydhTfbs	ChipSeq	Alignments	K562	None	http://hgdownload.cse.ucsc.edu/goldenPath/hg19/encodeDCC/wgEncodeSydhTfbs/wgEncodeSydhTfbsK562Nrf1IggrabAlnRep1.bam
Nrf1	wgEncode	Snyder	Stanford	wgEncodeSydhTfbs	ChipSeq	Alignments	K562	None	http://hgdownload.cse.ucsc.edu/goldenPath/hg19/encodeDCC/wgEncodeSydhTfbs/wgEncodeSydhTfbsK562Nrf1IggrabAlnRep2.bam
NRSF	wgEncode	Myers	HudsonAlpha	wgEncodeHaibTfbs	ChipSeq	Alignments	K562	None	http://hgdownload.cse.ucsc.edu/goldenPath/hg19/encodeDCC/wgEncodeHaibTfbs/wgEncodeHaibTfbsK562NrsfV0416102AlnRep1.bam
NRSF	wgEncode	Myers	HudsonAlpha	wgEncodeHaibTfbs	ChipSeq	Alignments	K562	None	http://hgdownload.cse.ucsc.edu/goldenPath/hg19/encodeDCC/wgEncodeHaibTfbs/wgEncodeHaibTfbsK562NrsfV0416102AlnRep2.bam
p300	wgEncode	Snyder	Stanford	wgEncodeSydhTfbs	ChipSeq	Alignments	K562	None	http://hgdownload.cse.ucsc.edu/goldenPath/hg19/encodeDCC/wgEncodeSydhTfbs/wgEncodeSydhTfbsK562P300IggrabAlnRep1.bam
p300	wgEncode	Snyder	Stanford	wgEncodeSydhTfbs	ChipSeq	Alignments	K562	None	http://hgdownload.cse.ucsc.edu/goldenPath/hg19/encodeDCC/wgEncodeSydhTfbs/wgEncodeSydhTfbsK562P300IggrabAlnRep2.bam
p300_(SC-48343)	wgEncode	Snyder	Stanford	wgEncodeSydhTfbs	ChipSeq	Alignments	K562	None	http://hgdownload.cse.ucsc.edu/goldenPath/hg19/encodeDCC/wgEncodeSydhTfbs/wgEncodeSydhTfbsK562P300sc584sc48343IggrabAlnRep1.bam
p300_(SC-48343)	wgEncode	Snyder	Stanford	wgEncodeSydhTfbs	ChipSeq	Alignments	K562	None	http://hgdownload.cse.ucsc.edu/goldenPath/hg19/encodeDCC/wgEncodeSydhTfbs/wgEncodeSydhTfbsK562P300sc584sc48343IggrabAlnRep2.bam
PML_(SC-71910)	wgEncode	Myers	HudsonAlpha	wgEncodeHaibTfbs	ChipSeq	Alignments	K562	None	http://hgdownload.cse.ucsc.edu/goldenPath/hg19/encodeDCC/wgEncodeHaibTfbs/wgEncodeHaibTfbsK562Pmlsc71910V0422111AlnRep1.bam
PML_(SC-71910)	wgEncode	Myers	HudsonAlpha	wgEncodeHaibTfbs	ChipSeq	Alignments	K562	None	http://hgdownload.cse.ucsc.edu/goldenPath/hg19/encodeDCC/wgEncodeHaibTfbs/wgEncodeHaibTfbsK562Pmlsc71910V0422111AlnRep2.bam
Pol2	wgEncode	Snyder	Stanford	wgEncodeSydhTfbs	ChipSeq	Alignments	K562	None	http://hgdownload.cse.ucsc.edu/goldenPath/hg19/encodeDCC/wgEncodeSydhTfbs/wgEncodeSydhTfbsK562Pol2IggmusAlnRep1.bam
Pol2	wgEncode	Snyder	Stanford	wgEncodeSydhTfbs	ChipSeq	Alignments	K562	None	http://hgdownload.cse.ucsc.edu/goldenPath/hg19/encodeDCC/wgEncodeSydhTfbs/wgEncodeSydhTfbsK562Pol2IggmusAlnRep2.bam
Pol2	wgEncode	Snyder	Yale	wgEncodeSydhTfbs	ChipSeq	Alignments	K562	None	http://hgdownload.cse.ucsc.edu/goldenPath/hg19/encodeDCC/wgEncodeSydhTfbs/wgEncodeSydhTfbsK562Pol2StdAlnRep1.bam
Pol2	wgEncode	Snyder	Yale	wgEncodeSydhTfbs	ChipSeq	Alignments	K562	None	http://hgdownload.cse.ucsc.edu/goldenPath/hg19/encodeDCC/wgEncodeSydhTfbs/wgEncodeSydhTfbsK562Pol2StdAlnRep2.bam
Pol2	wgEncode	Myers	HudsonAlpha	wgEncodeHaibTfbs	ChipSeq	Alignments	K562	None	http://hgdownload.cse.ucsc.edu/goldenPath/hg19/encodeDCC/wgEncodeHaibTfbs/wgEncodeHaibTfbsK562Pol2V0416101AlnRep1.bam
Pol2	wgEncode	Myers	HudsonAlpha	wgEncodeHaibTfbs	ChipSeq	Alignments	K562	None	http://hgdownload.cse.ucsc.edu/goldenPath/hg19/encodeDCC/wgEncodeHaibTfbs/wgEncodeHaibTfbsK562Pol2V0416101AlnRep2.bam
Pol2(phosphoS2)	wgEncode	Snyder	Stanford	wgEncodeSydhTfbs	ChipSeq	Alignments	K562	None	http://hgdownload.cse.ucsc.edu/goldenPath/hg19/encodeDCC/wgEncodeSydhTfbs/wgEncodeSydhTfbsK562Pol2s2IggrabAlnRep1.bam
Pol2(phosphoS2)	wgEncode	Snyder	Stanford	wgEncodeSydhTfbs	ChipSeq	Alignments	K562	None	http://hgdownload.cse.ucsc.edu/goldenPath/hg19/encodeDCC/wgEncodeSydhTfbs/wgEncodeSydhTfbsK562Pol2s2IggrabAlnRep2.bam
Pol2(phosphoS2)	wgEncode	Snyder	Stanford	wgEncodeSydhTfbs	ChipSeq	Alignments	K562	None	http://hgdownload.cse.ucsc.edu/goldenPath/hg19/encodeDCC/wgEncodeSydhTfbs/wgEncodeSydhTfbsK562Pol2s2StdAlnRep1.bam
Pol2(phosphoS2)	wgEncode	Snyder	Stanford	wgEncodeSydhTfbs	ChipSeq	Alignments	K562	None	http://hgdownload.cse.ucsc.edu/goldenPath/hg19/encodeDCC/wgEncodeSydhTfbs/wgEncodeSydhTfbsK562Pol2s2StdAlnRep2.bam
Pol2-4H8	wgEncode	Myers	HudsonAlpha	wgEncodeHaibTfbs	ChipSeq	Alignments	K562	None	http://hgdownload.cse.ucsc.edu/goldenPath/hg19/encodeDCC/wgEncodeHaibTfbs/wgEncodeHaibTfbsK562Pol24h8V0416101AlnRep1.bam
Pol2-4H8	wgEncode	Myers	HudsonAlpha	wgEncodeHaibTfbs	ChipSeq	Alignments	K562	None	http://hgdownload.cse.ucsc.edu/goldenPath/hg19/encodeDCC/wgEncodeHaibTfbs/wgEncodeHaibTfbsK562Pol24h8V0416101AlnRep2.bam
Pol3	wgEncode	Snyder	Stanford	wgEncodeSydhTfbs	ChipSeq	Alignments	K562	None	http://hgdownload.cse.ucsc.edu/goldenPath/hg19/encodeDCC/wgEncodeSydhTfbs/wgEncodeSydhTfbsK562Pol3StdAlnRep1.bam
Pol3	wgEncode	Snyder	Stanford	wgEncodeSydhTfbs	ChipSeq	Alignments	K562	None	http://hgdownload.cse.ucsc.edu/goldenPath/hg19/encodeDCC/wgEncodeSydhTfbs/wgEncodeSydhTfbsK562Pol3StdAlnRep2.bam
PU.1	wgEncode	Myers	HudsonAlpha	wgEncodeHaibTfbs	ChipSeq	Alignments	K562	None	http://hgdownload.cse.ucsc.edu/goldenPath/hg19/encodeDCC/wgEncodeHaibTfbs/wgEncodeHaibTfbsK562Pu1Pcr1xAlnRep1.bam
PU.1	wgEncode	Myers	HudsonAlpha	wgEncodeHaibTfbs	ChipSeq	Alignments	K562	None	http://hgdownload.cse.ucsc.edu/goldenPath/hg19/encodeDCC/wgEncodeHaibTfbs/wgEncodeHaibTfbsK562Pu1Pcr1xAlnRep2.bam
Rad21	wgEncode	Snyder	Yale	wgEncodeSydhTfbs	ChipSeq	Alignments	K562	None	http://hgdownload.cse.ucsc.edu/goldenPath/hg19/encodeDCC/wgEncodeSydhTfbs/wgEncodeSydhTfbsK562Rad21StdAlnRep1.bam
Rad21	wgEncode	Snyder	Yale	wgEncodeSydhTfbs	ChipSeq	Alignments	K562	None	http://hgdownload.cse.ucsc.edu/goldenPath/hg19/encodeDCC/wgEncodeSydhTfbs/wgEncodeSydhTfbsK562Rad21StdAlnRep2.bam
Rad21	wgEncode	Myers	HudsonAlpha	wgEncodeHaibTfbs	ChipSeq	Alignments	K562	None	http://hgdownload.cse.ucsc.edu/goldenPath/hg19/encodeDCC/wgEncodeHaibTfbs/wgEncodeHaibTfbsK562Rad21V0416102AlnRep1.bam
Rad21	wgEncode	Myers	HudsonAlpha	wgEncodeHaibTfbs	ChipSeq	Alignments	K562	None	http://hgdownload.cse.ucsc.edu/goldenPath/hg19/encodeDCC/wgEncodeHaibTfbs/wgEncodeHaibTfbsK562Rad21V0416102AlnRep2.bam
RFX5_(200-401-194)	wgEncode	Snyder	Stanford	wgEncodeSydhTfbs	ChipSeq	Alignments	K562	None	http://hgdownload.cse.ucsc.edu/goldenPath/hg19/encodeDCC/wgEncodeSydhTfbs/wgEncodeSydhTfbsK562Rfx5IggrabAlnRep1.bam
RFX5_(200-401-194)	wgEncode	Snyder	Stanford	wgEncodeSydhTfbs	ChipSeq	Alignments	K562	None	http://hgdownload.cse.ucsc.edu/goldenPath/hg19/encodeDCC/wgEncodeSydhTfbs/wgEncodeSydhTfbsK562Rfx5IggrabAlnRep2.bam
RPC155	wgEncode	Snyder	Harvard	wgEncodeSydhTfbs	ChipSeq	Alignments	K562	None	http://hgdownload.cse.ucsc.edu/goldenPath/hg19/encodeDCC/wgEncodeSydhTfbs/wgEncodeSydhTfbsK562Rpc155StdAlnRep1.bam
RPC155	wgEncode	Snyder	Harvard	wgEncodeSydhTfbs	ChipSeq	Alignments	K562	None	http://hgdownload.cse.ucsc.edu/goldenPath/hg19/encodeDCC/wgEncodeSydhTfbs/wgEncodeSydhTfbsK562Rpc155StdAlnRep2.bam
SETDB1	wgEncode	Snyder	USC	wgEncodeSydhTfbs	ChipSeq	Alignments	K562	None	http://hgdownload.cse.ucsc.edu/goldenPath/hg19/encodeDCC/wgEncodeSydhTfbs/wgEncodeSydhTfbsK562Setdb1UcdAlnRep1.bam
SETDB1	wgEncode	Snyder	USC	wgEncodeSydhTfbs	ChipSeq	Alignments	K562	None	http://hgdownload.cse.ucsc.edu/goldenPath/hg19/encodeDCC/wgEncodeSydhTfbs/wgEncodeSydhTfbsK562Setdb1UcdAlnRep2.bam
Sin3Ak-20	wgEncode	Myers	HudsonAlpha	wgEncodeHaibTfbs	ChipSeq	Alignments	K562	None	http://hgdownload.cse.ucsc.edu/goldenPath/hg19/encodeDCC/wgEncodeHaibTfbs/wgEncodeHaibTfbsK562Sin3ak20V0416101AlnRep1.bam
Sin3Ak-20	wgEncode	Myers	HudsonAlpha	wgEncodeHaibTfbs	ChipSeq	Alignments	K562	None	http://hgdownload.cse.ucsc.edu/goldenPath/hg19/encodeDCC/wgEncodeHaibTfbs/wgEncodeHaibTfbsK562Sin3ak20V0416101AlnRep2.bam
SIRT6	wgEncode	Snyder	Harvard	wgEncodeSydhTfbs	ChipSeq	Alignments	K562	None	http://hgdownload.cse.ucsc.edu/goldenPath/hg19/encodeDCC/wgEncodeSydhTfbs/wgEncodeSydhTfbsK562Sirt6StdAlnRep1.bam
SIRT6	wgEncode	Snyder	Harvard	wgEncodeSydhTfbs	ChipSeq	Alignments	K562	None	http://hgdownload.cse.ucsc.edu/goldenPath/hg19/encodeDCC/wgEncodeSydhTfbs/wgEncodeSydhTfbsK562Sirt6StdAlnRep2.bam
SIX5	wgEncode	Myers	HudsonAlpha	wgEncodeHaibTfbs	ChipSeq	Alignments	K562	None	http://hgdownload.cse.ucsc.edu/goldenPath/hg19/encodeDCC/wgEncodeHaibTfbs/wgEncodeHaibTfbsK562Six5Pcr1xAlnRep1.bam
SIX5	wgEncode	Myers	HudsonAlpha	wgEncodeHaibTfbs	ChipSeq	Alignments	K562	None	http://hgdownload.cse.ucsc.edu/goldenPath/hg19/encodeDCC/wgEncodeHaibTfbs/wgEncodeHaibTfbsK562Six5Pcr1xAlnRep2.bam
SIX5	wgEncode	Myers	HudsonAlpha	wgEncodeHaibTfbs	ChipSeq	Alignments	K562	None	http://hgdownload.cse.ucsc.edu/goldenPath/hg19/encodeDCC/wgEncodeHaibTfbs/wgEncodeHaibTfbsK562Six5V0416101AlnRep1.bam
SIX5	wgEncode	Myers	HudsonAlpha	wgEncodeHaibTfbs	ChipSeq	Alignments	K562	None	http://hgdownload.cse.ucsc.edu/goldenPath/hg19/encodeDCC/wgEncodeHaibTfbs/wgEncodeHaibTfbsK562Six5V0416101AlnRep2.bam
SMC3_(ab9263)	wgEncode	Snyder	Stanford	wgEncodeSydhTfbs	ChipSeq	Alignments	K562	None	http://hgdownload.cse.ucsc.edu/goldenPath/hg19/encodeDCC/wgEncodeSydhTfbs/wgEncodeSydhTfbsK562Smc3ab9263IggrabAlnRep1.bam
SMC3_(ab9263)	wgEncode	Snyder	Stanford	wgEncodeSydhTfbs	ChipSeq	Alignments	K562	None	http://hgdownload.cse.ucsc.edu/goldenPath/hg19/encodeDCC/wgEncodeSydhTfbs/wgEncodeSydhTfbsK562Smc3ab9263IggrabAlnRep2.bam
SP1	wgEncode	Myers	HudsonAlpha	wgEncodeHaibTfbs	ChipSeq	Alignments	K562	None	http://hgdownload.cse.ucsc.edu/goldenPath/hg19/encodeDCC/wgEncodeHaibTfbs/wgEncodeHaibTfbsK562Sp1Pcr1xAlnRep1.bam
SP1	wgEncode	Myers	HudsonAlpha	wgEncodeHaibTfbs	ChipSeq	Alignments	K562	None	http://hgdownload.cse.ucsc.edu/goldenPath/hg19/encodeDCC/wgEncodeHaibTfbs/wgEncodeHaibTfbsK562Sp1Pcr1xAlnRep2.bam
SP2_(SC-643)	wgEncode	Myers	HudsonAlpha	wgEncodeHaibTfbs	ChipSeq	Alignments	K562	None	http://hgdownload.cse.ucsc.edu/goldenPath/hg19/encodeDCC/wgEncodeHaibTfbs/wgEncodeHaibTfbsK562Sp2sc643V0416102AlnRep1.bam
SP2_(SC-643)	wgEncode	Myers	HudsonAlpha	wgEncodeHaibTfbs	ChipSeq	Alignments	K562	None	http://hgdownload.cse.ucsc.edu/goldenPath/hg19/encodeDCC/wgEncodeHaibTfbs/wgEncodeHaibTfbsK562Sp2sc643V0416102AlnRep2.bam
SRF	wgEncode	Myers	HudsonAlpha	wgEncodeHaibTfbs	ChipSeq	Alignments	K562	None	http://hgdownload.cse.ucsc.edu/goldenPath/hg19/encodeDCC/wgEncodeHaibTfbs/wgEncodeHaibTfbsK562SrfV0416101AlnRep1.bam
SRF	wgEncode	Myers	HudsonAlpha	wgEncodeHaibTfbs	ChipSeq	Alignments	K562	None	http://hgdownload.cse.ucsc.edu/goldenPath/hg19/encodeDCC/wgEncodeHaibTfbs/wgEncodeHaibTfbsK562SrfV0416101AlnRep2.bam
STAT5A_(SC-74442)	wgEncode	Myers	HudsonAlpha	wgEncodeHaibTfbs	ChipSeq	Alignments	K562	None	http://hgdownload.cse.ucsc.edu/goldenPath/hg19/encodeDCC/wgEncodeHaibTfbs/wgEncodeHaibTfbsK562Stat5asc74442V0422111AlnRep1.bam
STAT5A_(SC-74442)	wgEncode	Myers	HudsonAlpha	wgEncodeHaibTfbs	ChipSeq	Alignments	K562	None	http://hgdownload.cse.ucsc.edu/goldenPath/hg19/encodeDCC/wgEncodeHaibTfbs/wgEncodeHaibTfbsK562Stat5asc74442V0422111AlnRep2.bam
TAF1	wgEncode	Myers	HudsonAlpha	wgEncodeHaibTfbs	ChipSeq	Alignments	K562	None	http://hgdownload.cse.ucsc.edu/goldenPath/hg19/encodeDCC/wgEncodeHaibTfbs/wgEncodeHaibTfbsK562Taf1V0416101AlnRep1.bam
TAF1	wgEncode	Myers	HudsonAlpha	wgEncodeHaibTfbs	ChipSeq	Alignments	K562	None	http://hgdownload.cse.ucsc.edu/goldenPath/hg19/encodeDCC/wgEncodeHaibTfbs/wgEncodeHaibTfbsK562Taf1V0416101AlnRep2.bam
TAF7_(SC-101167)	wgEncode	Myers	HudsonAlpha	wgEncodeHaibTfbs	ChipSeq	Alignments	K562	None	http://hgdownload.cse.ucsc.edu/goldenPath/hg19/encodeDCC/wgEncodeHaibTfbs/wgEncodeHaibTfbsK562Taf7sc101167V0416101AlnRep1.bam
TAF7_(SC-101167)	wgEncode	Myers	HudsonAlpha	wgEncodeHaibTfbs	ChipSeq	Alignments	K562	None	http://hgdownload.cse.ucsc.edu/goldenPath/hg19/encodeDCC/wgEncodeHaibTfbs/wgEncodeHaibTfbsK562Taf7sc101167V0416101AlnRep2.bam
TAL1_(SC-12984)	wgEncode	Snyder	Stanford	wgEncodeSydhTfbs	ChipSeq	Alignments	K562	None	http://hgdownload.cse.ucsc.edu/goldenPath/hg19/encodeDCC/wgEncodeSydhTfbs/wgEncodeSydhTfbsK562Tal1sc12984IggmusAlnRep1.bam
TAL1_(SC-12984)	wgEncode	Snyder	Stanford	wgEncodeSydhTfbs	ChipSeq	Alignments	K562	None	http://hgdownload.cse.ucsc.edu/goldenPath/hg19/encodeDCC/wgEncodeSydhTfbs/wgEncodeSydhTfbsK562Tal1sc12984IggmusAlnRep2.bam
TBLR1_(ab24550)	wgEncode	Snyder	Stanford	wgEncodeSydhTfbs	ChipSeq	Alignments	K562	None	http://hgdownload.cse.ucsc.edu/goldenPath/hg19/encodeDCC/wgEncodeSydhTfbs/wgEncodeSydhTfbsK562Tblr1ab24550IggrabAlnRep1.bam
TBLR1_(ab24550)	wgEncode	Snyder	Stanford	wgEncodeSydhTfbs	ChipSeq	Alignments	K562	None	http://hgdownload.cse.ucsc.edu/goldenPath/hg19/encodeDCC/wgEncodeSydhTfbs/wgEncodeSydhTfbsK562Tblr1ab24550IggrabAlnRep2.bam
TBLR1_(NB600-270)	wgEncode	Snyder	Stanford	wgEncodeSydhTfbs	ChipSeq	Alignments	K562	None	http://hgdownload.cse.ucsc.edu/goldenPath/hg19/encodeDCC/wgEncodeSydhTfbs/wgEncodeSydhTfbsK562Tblr1nb600270IggrabAlnRep1.bam
TBLR1_(NB600-270)	wgEncode	Snyder	Stanford	wgEncodeSydhTfbs	ChipSeq	Alignments	K562	None	http://hgdownload.cse.ucsc.edu/goldenPath/hg19/encodeDCC/wgEncodeSydhTfbs/wgEncodeSydhTfbsK562Tblr1nb600270IggrabAlnRep2.bam
TBP	wgEncode	Snyder	Stanford	wgEncodeSydhTfbs	ChipSeq	Alignments	K562	None	http://hgdownload.cse.ucsc.edu/goldenPath/hg19/encodeDCC/wgEncodeSydhTfbs/wgEncodeSydhTfbsK562TbpIggmusAlnRep1.bam
TBP	wgEncode	Snyder	Stanford	wgEncodeSydhTfbs	ChipSeq	Alignments	K562	None	http://hgdownload.cse.ucsc.edu/goldenPath/hg19/encodeDCC/wgEncodeSydhTfbs/wgEncodeSydhTfbsK562TbpIggmusAlnRep2.bam
TEAD4_(SC-101184)	wgEncode	Myers	HudsonAlpha	wgEncodeHaibTfbs	ChipSeq	Alignments	K562	None	http://hgdownload.cse.ucsc.edu/goldenPath/hg19/encodeDCC/wgEncodeHaibTfbs/wgEncodeHaibTfbsK562Tead4sc101184V0422111AlnRep1.bam
TEAD4_(SC-101184)	wgEncode	Myers	HudsonAlpha	wgEncodeHaibTfbs	ChipSeq	Alignments	K562	None	http://hgdownload.cse.ucsc.edu/goldenPath/hg19/encodeDCC/wgEncodeHaibTfbs/wgEncodeHaibTfbsK562Tead4sc101184V0422111AlnRep2.bam
TFIIIC-110	wgEncode	Snyder	Harvard	wgEncodeSydhTfbs	ChipSeq	Alignments	K562	None	http://hgdownload.cse.ucsc.edu/goldenPath/hg19/encodeDCC/wgEncodeSydhTfbs/wgEncodeSydhTfbsK562Tf3c110StdAlnRep1.bam
TFIIIC-110	wgEncode	Snyder	Harvard	wgEncodeSydhTfbs	ChipSeq	Alignments	K562	None	http://hgdownload.cse.ucsc.edu/goldenPath/hg19/encodeDCC/wgEncodeSydhTfbs/wgEncodeSydhTfbsK562Tf3c110StdAlnRep2.bam
TFIIIC-110	wgEncode	Snyder	Harvard	wgEncodeSydhTfbs	ChipSeq	Alignments	K562	None	http://hgdownload.cse.ucsc.edu/goldenPath/hg19/encodeDCC/wgEncodeSydhTfbs/wgEncodeSydhTfbsK562Tf3c110StdAlnRep3.bam
THAP1_(SC-98174)	wgEncode	Myers	HudsonAlpha	wgEncodeHaibTfbs	ChipSeq	Alignments	K562	None	http://hgdownload.cse.ucsc.edu/goldenPath/hg19/encodeDCC/wgEncodeHaibTfbs/wgEncodeHaibTfbsK562Thap1sc98174V0416101AlnRep1.bam
THAP1_(SC-98174)	wgEncode	Myers	HudsonAlpha	wgEncodeHaibTfbs	ChipSeq	Alignments	K562	None	http://hgdownload.cse.ucsc.edu/goldenPath/hg19/encodeDCC/wgEncodeHaibTfbs/wgEncodeHaibTfbsK562Thap1sc98174V0416101AlnRep2.bam
TR4	wgEncode	Snyder	USC	wgEncodeSydhTfbs	ChipSeq	Alignments	K562	None	http://hgdownload.cse.ucsc.edu/goldenPath/hg19/encodeDCC/wgEncodeSydhTfbs/wgEncodeSydhTfbsK562Tr4UcdAlnRep1.bam
TR4	wgEncode	Snyder	USC	wgEncodeSydhTfbs	ChipSeq	Alignments	K562	None	http://hgdownload.cse.ucsc.edu/goldenPath/hg19/encodeDCC/wgEncodeSydhTfbs/wgEncodeSydhTfbsK562Tr4UcdAlnRep2.bam
TRIM28_(SC-81411)	wgEncode	Myers	HudsonAlpha	wgEncodeHaibTfbs	ChipSeq	Alignments	K562	None	http://hgdownload.cse.ucsc.edu/goldenPath/hg19/encodeDCC/wgEncodeHaibTfbs/wgEncodeHaibTfbsK562Trim28sc81411V0422111AlnRep1.bam
TRIM28_(SC-81411)	wgEncode	Myers	HudsonAlpha	wgEncodeHaibTfbs	ChipSeq	Alignments	K562	None	http://hgdownload.cse.ucsc.edu/goldenPath/hg19/encodeDCC/wgEncodeHaibTfbs/wgEncodeHaibTfbsK562Trim28sc81411V0422111AlnRep2.bam
UBF_(sc-13125)	wgEncode	Snyder	Stanford	wgEncodeSydhTfbs	ChipSeq	Alignments	K562	None	http://hgdownload.cse.ucsc.edu/goldenPath/hg19/encodeDCC/wgEncodeSydhTfbs/wgEncodeSydhTfbsK562Ubfsc13125IggmusAlnRep1.bam
UBF_(sc-13125)	wgEncode	Snyder	Stanford	wgEncodeSydhTfbs	ChipSeq	Alignments	K562	None	http://hgdownload.cse.ucsc.edu/goldenPath/hg19/encodeDCC/wgEncodeSydhTfbs/wgEncodeSydhTfbsK562Ubfsc13125IggmusAlnRep2.bam
UBTF_(SAB1404509)	wgEncode	Snyder	Stanford	wgEncodeSydhTfbs	ChipSeq	Alignments	K562	None	http://hgdownload.cse.ucsc.edu/goldenPath/hg19/encodeDCC/wgEncodeSydhTfbs/wgEncodeSydhTfbsK562Ubtfsab1404509IggmusAlnRep1.bam
UBTF_(SAB1404509)	wgEncode	Snyder	Stanford	wgEncodeSydhTfbs	ChipSeq	Alignments	K562	None	http://hgdownload.cse.ucsc.edu/goldenPath/hg19/encodeDCC/wgEncodeSydhTfbs/wgEncodeSydhTfbsK562Ubtfsab1404509IggmusAlnRep2.bam
USF-1	wgEncode	Myers	HudsonAlpha	wgEncodeHaibTfbs	ChipSeq	Alignments	K562	None	http://hgdownload.cse.ucsc.edu/goldenPath/hg19/encodeDCC/wgEncodeHaibTfbs/wgEncodeHaibTfbsK562Usf1V0416101AlnRep1.bam
USF-1	wgEncode	Myers	HudsonAlpha	wgEncodeHaibTfbs	ChipSeq	Alignments	K562	None	http://hgdownload.cse.ucsc.edu/goldenPath/hg19/encodeDCC/wgEncodeHaibTfbs/wgEncodeHaibTfbsK562Usf1V0416101AlnRep2.bam
USF2	wgEncode	Snyder	Stanford	wgEncodeSydhTfbs	ChipSeq	Alignments	K562	None	http://hgdownload.cse.ucsc.edu/goldenPath/hg19/encodeDCC/wgEncodeSydhTfbs/wgEncodeSydhTfbsK562Usf2IggrabAlnRep1.bam
USF2	wgEncode	Snyder	Stanford	wgEncodeSydhTfbs	ChipSeq	Alignments	K562	None	http://hgdownload.cse.ucsc.edu/goldenPath/hg19/encodeDCC/wgEncodeSydhTfbs/wgEncodeSydhTfbsK562Usf2IggrabAlnRep2.bam
XRCC4	wgEncode	Snyder	Yale	wgEncodeSydhTfbs	ChipSeq	Alignments	K562	None	http://hgdownload.cse.ucsc.edu/goldenPath/hg19/encodeDCC/wgEncodeSydhTfbs/wgEncodeSydhTfbsK562Xrcc4StdAlnRep1.bam
XRCC4	wgEncode	Snyder	Yale	wgEncodeSydhTfbs	ChipSeq	Alignments	K562	None	http://hgdownload.cse.ucsc.edu/goldenPath/hg19/encodeDCC/wgEncodeSydhTfbs/wgEncodeSydhTfbsK562Xrcc4StdAlnRep2.bam
YY1	wgEncode	Snyder	USC	wgEncodeSydhTfbs	ChipSeq	Alignments	K562	None	http://hgdownload.cse.ucsc.edu/goldenPath/hg19/encodeDCC/wgEncodeSydhTfbs/wgEncodeSydhTfbsK562Yy1UcdAlnRep1.bam
YY1	wgEncode	Snyder	USC	wgEncodeSydhTfbs	ChipSeq	Alignments	K562	None	http://hgdownload.cse.ucsc.edu/goldenPath/hg19/encodeDCC/wgEncodeSydhTfbs/wgEncodeSydhTfbsK562Yy1UcdAlnRep2.bam
YY1	wgEncode	Myers	HudsonAlpha	wgEncodeHaibTfbs	ChipSeq	Alignments	K562	None	http://hgdownload.cse.ucsc.edu/goldenPath/hg19/encodeDCC/wgEncodeHaibTfbs/wgEncodeHaibTfbsK562Yy1V0416102AlnRep1.bam
YY1	wgEncode	Myers	HudsonAlpha	wgEncodeHaibTfbs	ChipSeq	Alignments	K562	None	http://hgdownload.cse.ucsc.edu/goldenPath/hg19/encodeDCC/wgEncodeHaibTfbs/wgEncodeHaibTfbsK562Yy1V0416102AlnRep2.bam
YY1_(SC-281)	wgEncode	Myers	HudsonAlpha	wgEncodeHaibTfbs	ChipSeq	Alignments	K562	None	http://hgdownload.cse.ucsc.edu/goldenPath/hg19/encodeDCC/wgEncodeHaibTfbs/wgEncodeHaibTfbsK562Yy1sc281V0416101AlnRep1.bam
YY1_(SC-281)	wgEncode	Myers	HudsonAlpha	wgEncodeHaibTfbs	ChipSeq	Alignments	K562	None	http://hgdownload.cse.ucsc.edu/goldenPath/hg19/encodeDCC/wgEncodeHaibTfbs/wgEncodeHaibTfbsK562Yy1sc281V0416101AlnRep2.bam
ZBTB33	wgEncode	Myers	HudsonAlpha	wgEncodeHaibTfbs	ChipSeq	Alignments	K562	None	http://hgdownload.cse.ucsc.edu/goldenPath/hg19/encodeDCC/wgEncodeHaibTfbs/wgEncodeHaibTfbsK562Zbtb33Pcr1xAlnRep1.bam
ZBTB33	wgEncode	Myers	HudsonAlpha	wgEncodeHaibTfbs	ChipSeq	Alignments	K562	None	http://hgdownload.cse.ucsc.edu/goldenPath/hg19/encodeDCC/wgEncodeHaibTfbs/wgEncodeHaibTfbsK562Zbtb33Pcr1xAlnRep2.bam
ZBTB7A_(SC-34508)	wgEncode	Myers	HudsonAlpha	wgEncodeHaibTfbs	ChipSeq	Alignments	K562	None	http://hgdownload.cse.ucsc.edu/goldenPath/hg19/encodeDCC/wgEncodeHaibTfbs/wgEncodeHaibTfbsK562Zbtb7asc34508V0416101AlnRep1.bam
ZBTB7A_(SC-34508)	wgEncode	Myers	HudsonAlpha	wgEncodeHaibTfbs	ChipSeq	Alignments	K562	None	http://hgdownload.cse.ucsc.edu/goldenPath/hg19/encodeDCC/wgEncodeHaibTfbs/wgEncodeHaibTfbsK562Zbtb7asc34508V0416101AlnRep2.bam
ZC3H11A_(NB100-74650)	wgEncode	Snyder	Stanford	wgEncodeSydhTfbs	ChipSeq	Alignments	K562	None	http://hgdownload.cse.ucsc.edu/goldenPath/hg19/encodeDCC/wgEncodeSydhTfbs/wgEncodeSydhTfbsK562Zc3h11anb10074650IggrabAlnRep1.bam
ZC3H11A_(NB100-74650)	wgEncode	Snyder	Stanford	wgEncodeSydhTfbs	ChipSeq	Alignments	K562	None	http://hgdownload.cse.ucsc.edu/goldenPath/hg19/encodeDCC/wgEncodeSydhTfbs/wgEncodeSydhTfbsK562Zc3h11anb10074650IggrabAlnRep2.bam
Znf143_(16618-1-AP)	wgEncode	Snyder	Stanford	wgEncodeSydhTfbs	ChipSeq	Alignments	K562	None	http://hgdownload.cse.ucsc.edu/goldenPath/hg19/encodeDCC/wgEncodeSydhTfbs/wgEncodeSydhTfbsK562Znf143IggrabAlnRep1.bam
Znf143_(16618-1-AP)	wgEncode	Snyder	Stanford	wgEncodeSydhTfbs	ChipSeq	Alignments	K562	None	http://hgdownload.cse.ucsc.edu/goldenPath/hg19/encodeDCC/wgEncodeSydhTfbs/wgEncodeSydhTfbsK562Znf143IggrabAlnRep2.bam
ZNF263	wgEncode	Snyder	USC	wgEncodeSydhTfbs	ChipSeq	Alignments	K562	None	http://hgdownload.cse.ucsc.edu/goldenPath/hg19/encodeDCC/wgEncodeSydhTfbs/wgEncodeSydhTfbsK562Znf263UcdAlnRep1.bam
ZNF263	wgEncode	Snyder	USC	wgEncodeSydhTfbs	ChipSeq	Alignments	K562	None	http://hgdownload.cse.ucsc.edu/goldenPath/hg19/encodeDCC/wgEncodeSydhTfbs/wgEncodeSydhTfbsK562Znf263UcdAlnRep2.bam
ZNF274	wgEncode	Snyder	USC	wgEncodeSydhTfbs	ChipSeq	Alignments	K562	None	http://hgdownload.cse.ucsc.edu/goldenPath/hg19/encodeDCC/wgEncodeSydhTfbs/wgEncodeSydhTfbsK562Znf274UcdAlnRep1.bam
ZNF274	wgEncode	Snyder	USC	wgEncodeSydhTfbs	ChipSeq	Alignments	K562	None	http://hgdownload.cse.ucsc.edu/goldenPath/hg19/encodeDCC/wgEncodeSydhTfbs/wgEncodeSydhTfbsK562Znf274UcdAlnRep2.bam
ZNF274_(M01)	wgEncode	Snyder	USC	wgEncodeSydhTfbs	ChipSeq	Alignments	K562	None	http://hgdownload.cse.ucsc.edu/goldenPath/hg19/encodeDCC/wgEncodeSydhTfbs/wgEncodeSydhTfbsK562Znf274m01UcdAlnRep1.bam
ZNF274_(M01)	wgEncode	Snyder	USC	wgEncodeSydhTfbs	ChipSeq	Alignments	K562	None	http://hgdownload.cse.ucsc.edu/goldenPath/hg19/encodeDCC/wgEncodeSydhTfbs/wgEncodeSydhTfbsK562Znf274m01UcdAlnRep2.bam
ZNF384_(HPA004051)	wgEncode	Snyder	Stanford	wgEncodeSydhTfbs	ChipSeq	Alignments	K562	None	http://hgdownload.cse.ucsc.edu/goldenPath/hg19/encodeDCC/wgEncodeSydhTfbs/wgEncodeSydhTfbsK562Znf384hpa004051IggrabAlnRep1.bam
ZNF384_(HPA004051)	wgEncode	Snyder	Stanford	wgEncodeSydhTfbs	ChipSeq	Alignments	K562	None	http://hgdownload.cse.ucsc.edu/goldenPath/hg19/encodeDCC/wgEncodeSydhTfbs/wgEncodeSydhTfbsK562Znf384hpa004051IggrabAlnRep2.bam
ZNF-MIZD-CP1_(ab65767)	wgEncode	Snyder	Stanford	wgEncodeSydhTfbs	ChipSeq	Alignments	K562	None	http://hgdownload.cse.ucsc.edu/goldenPath/hg19/encodeDCC/wgEncodeSydhTfbs/wgEncodeSydhTfbsK562Znfmizdcp1ab65767IggrabAlnRep1.bam
ZNF-MIZD-CP1_(ab65767)	wgEncode	Snyder	Stanford	wgEncodeSydhTfbs	ChipSeq	Alignments	K562	None	http://hgdownload.cse.ucsc.edu/goldenPath/hg19/encodeDCC/wgEncodeSydhTfbs/wgEncodeSydhTfbsK562Znfmizdcp1ab65767IggrabAlnRep2.bam

## Sheet: HM
antibody	project	grant	lab	composite	dataType	view	cell	treatment	file
CBP_(sc-369)	wgEncode	Bernstein	Broad	wgEncodeBroadHistone	ChipSeq	Peaks	K562	None	http://hgdownload.cse.ucsc.edu/goldenPath/hg19/encodeDCC/wgEncodeBroadHistone/wgEncodeBroadHistoneK562Cbpsc369Pk.broadPeak.gz
CBX2	wgEncode	Bernstein	Broad	wgEncodeBroadHistone	ChipSeq	Peaks	K562	None	http://hgdownload.cse.ucsc.edu/goldenPath/hg19/encodeDCC/wgEncodeBroadHistone/wgEncodeBroadHistoneK562Cbx2Pk.broadPeak.gz
CBX3_(SC-101004)	wgEncode	Bernstein	Broad	wgEncodeBroadHistone	ChipSeq	Peaks	K562	None	http://hgdownload.cse.ucsc.edu/goldenPath/hg19/encodeDCC/wgEncodeBroadHistone/wgEncodeBroadHistoneK562Cbx3sc101004Pk.broadPeak.gz
CBX8	wgEncode	Bernstein	Broad	wgEncodeBroadHistone	ChipSeq	Peaks	K562	None	http://hgdownload.cse.ucsc.edu/goldenPath/hg19/encodeDCC/wgEncodeBroadHistone/wgEncodeBroadHistoneK562Cbx8Pk.broadPeak.gz
CHD1_(A301-218A)	wgEncode	Bernstein	Broad	wgEncodeBroadHistone	ChipSeq	Peaks	K562	None	http://hgdownload.cse.ucsc.edu/goldenPath/hg19/encodeDCC/wgEncodeBroadHistone/wgEncodeBroadHistoneK562Chd1a301218aStdPk.broadPeak.gz
CHD4_Mi2	wgEncode	Bernstein	Broad	wgEncodeBroadHistone	ChipSeq	Peaks	K562	None	http://hgdownload.cse.ucsc.edu/goldenPath/hg19/encodeDCC/wgEncodeBroadHistone/wgEncodeBroadHistoneK562Chd4mi2Pk.broadPeak.gz
CHD7_(A301-223A-1)	wgEncode	Bernstein	Broad	wgEncodeBroadHistone	ChipSeq	Peaks	K562	None	http://hgdownload.cse.ucsc.edu/goldenPath/hg19/encodeDCC/wgEncodeBroadHistone/wgEncodeBroadHistoneK562Chd7a301223a1Pk.broadPeak.gz
CTCF	wgEncode	Bernstein	Broad	wgEncodeBroadHistone	ChipSeq	Peaks	K562	None	http://hgdownload.cse.ucsc.edu/goldenPath/hg19/encodeDCC/wgEncodeBroadHistone/wgEncodeBroadHistoneK562CtcfStdPk.broadPeak.gz
EZH2_(39875)	wgEncode	Bernstein	Broad	wgEncodeBroadHistone	ChipSeq	Peaks	K562	None	http://hgdownload.cse.ucsc.edu/goldenPath/hg19/encodeDCC/wgEncodeBroadHistone/wgEncodeBroadHistoneK562Ezh239875StdPk.broadPeak.gz
H2A.Z	wgEncode	Bernstein	Broad	wgEncodeBroadHistone	ChipSeq	Peaks	K562	None	http://hgdownload.cse.ucsc.edu/goldenPath/hg19/encodeDCC/wgEncodeBroadHistone/wgEncodeBroadHistoneK562H2azStdPk.broadPeak.gz
H3K27ac	wgEncode	Bernstein	Broad	wgEncodeBroadHistone	ChipSeq	Peaks	K562	None	http://hgdownload.cse.ucsc.edu/goldenPath/hg19/encodeDCC/wgEncodeBroadHistone/wgEncodeBroadHistoneK562H3k27acStdPk.broadPeak.gz
H3K27me3	wgEncode	Bernstein	Broad	wgEncodeBroadHistone	ChipSeq	Peaks	K562	None	http://hgdownload.cse.ucsc.edu/goldenPath/hg19/encodeDCC/wgEncodeBroadHistone/wgEncodeBroadHistoneK562H3k27me3StdPk.broadPeak.gz
H3K36me3	wgEncode	Bernstein	Broad	wgEncodeBroadHistone	ChipSeq	Peaks	K562	None	http://hgdownload.cse.ucsc.edu/goldenPath/hg19/encodeDCC/wgEncodeBroadHistone/wgEncodeBroadHistoneK562H3k36me3StdPk.broadPeak.gz
H3K4me1	wgEncode	Bernstein	Broad	wgEncodeBroadHistone	ChipSeq	Peaks	K562	None	http://hgdownload.cse.ucsc.edu/goldenPath/hg19/encodeDCC/wgEncodeBroadHistone/wgEncodeBroadHistoneK562H3k4me1StdPk.broadPeak.gz
H3K4me2	wgEncode	Bernstein	Broad	wgEncodeBroadHistone	ChipSeq	Peaks	K562	None	http://hgdownload.cse.ucsc.edu/goldenPath/hg19/encodeDCC/wgEncodeBroadHistone/wgEncodeBroadHistoneK562H3k4me2StdPk.broadPeak.gz
H3K4me3	wgEncode	Bernstein	Broad	wgEncodeBroadHistone	ChipSeq	Peaks	K562	None	http://hgdownload.cse.ucsc.edu/goldenPath/hg19/encodeDCC/wgEncodeBroadHistone/wgEncodeBroadHistoneK562H3k4me3StdPk.broadPeak.gz
H3K79me2	wgEncode	Bernstein	Broad	wgEncodeBroadHistone	ChipSeq	Peaks	K562	None	http://hgdownload.cse.ucsc.edu/goldenPath/hg19/encodeDCC/wgEncodeBroadHistone/wgEncodeBroadHistoneK562H3k79me2StdPk.broadPeak.gz
H3K9ac	wgEncode	Bernstein	Broad	wgEncodeBroadHistone	ChipSeq	Peaks	K562	None	http://hgdownload.cse.ucsc.edu/goldenPath/hg19/encodeDCC/wgEncodeBroadHistone/wgEncodeBroadHistoneK562H3k9acStdPk.broadPeak.gz
H3K9me1	wgEncode	Bernstein	Broad	wgEncodeBroadHistone	ChipSeq	Peaks	K562	None	http://hgdownload.cse.ucsc.edu/goldenPath/hg19/encodeDCC/wgEncodeBroadHistone/wgEncodeBroadHistoneK562H3k9me1StdPk.broadPeak.gz
H3K9me3	wgEncode	Bernstein	Broad	wgEncodeBroadHistone	ChipSeq	Peaks	K562	None	http://hgdownload.cse.ucsc.edu/goldenPath/hg19/encodeDCC/wgEncodeBroadHistone/wgEncodeBroadHistoneK562H3k9me3StdPk.broadPeak.gz
H4K20me1	wgEncode	Bernstein	Broad	wgEncodeBroadHistone	ChipSeq	Peaks	K562	None	http://hgdownload.cse.ucsc.edu/goldenPath/hg19/encodeDCC/wgEncodeBroadHistone/wgEncodeBroadHistoneK562H4k20me1StdPk.broadPeak.gz
HDAC1_(SC-6298)	wgEncode	Bernstein	Broad	wgEncodeBroadHistone	ChipSeq	Peaks	K562	None	http://hgdownload.cse.ucsc.edu/goldenPath/hg19/encodeDCC/wgEncodeBroadHistone/wgEncodeBroadHistoneK562Hdac1sc6298StdPk.broadPeak.gz
HDAC2_(A300-705A)	wgEncode	Bernstein	Broad	wgEncodeBroadHistone	ChipSeq	Peaks	K562	None	http://hgdownload.cse.ucsc.edu/goldenPath/hg19/encodeDCC/wgEncodeBroadHistone/wgEncodeBroadHistoneK562Hdac2a300705aStdPk.broadPeak.gz
HDAC6_(A301-341A)	wgEncode	Bernstein	Broad	wgEncodeBroadHistone	ChipSeq	Peaks	K562	None	http://hgdownload.cse.ucsc.edu/goldenPath/hg19/encodeDCC/wgEncodeBroadHistone/wgEncodeBroadHistoneK562Hdac6a301341aPk.broadPeak.gz
LSD1	wgEncode	Bernstein	Broad	wgEncodeBroadHistone	ChipSeq	Peaks	K562	None	http://hgdownload.cse.ucsc.edu/goldenPath/hg19/encodeDCC/wgEncodeBroadHistone/wgEncodeBroadHistoneK562Lsd1Pk.broadPeak.gz
NCoR	wgEncode	Bernstein	Broad	wgEncodeBroadHistone	ChipSeq	Peaks	K562	None	http://hgdownload.cse.ucsc.edu/goldenPath/hg19/encodeDCC/wgEncodeBroadHistone/wgEncodeBroadHistoneK562NcorPk.broadPeak.gz
NSD2_(ab75359)	wgEncode	Bernstein	Broad	wgEncodeBroadHistone	ChipSeq	Peaks	K562	None	http://hgdownload.cse.ucsc.edu/goldenPath/hg19/encodeDCC/wgEncodeBroadHistone/wgEncodeBroadHistoneK562Nsd2ab75359Pk.broadPeak.gz
p300	wgEncode	Bernstein	Broad	wgEncodeBroadHistone	ChipSeq	Peaks	K562	None	http://hgdownload.cse.ucsc.edu/goldenPath/hg19/encodeDCC/wgEncodeBroadHistone/wgEncodeBroadHistoneK562P300StdPk.broadPeak.gz
PCAF	wgEncode	Bernstein	Broad	wgEncodeBroadHistone	ChipSeq	Peaks	K562	None	http://hgdownload.cse.ucsc.edu/goldenPath/hg19/encodeDCC/wgEncodeBroadHistone/wgEncodeBroadHistoneK562PcafPk.broadPeak.gz
PHF8_(A301-772A)	wgEncode	Bernstein	Broad	wgEncodeBroadHistone	ChipSeq	Peaks	K562	None	http://hgdownload.cse.ucsc.edu/goldenPath/hg19/encodeDCC/wgEncodeBroadHistone/wgEncodeBroadHistoneK562Phf8a301772aStdPk.broadPeak.gz
PLU1	wgEncode	Bernstein	Broad	wgEncodeBroadHistone	ChipSeq	Peaks	K562	None	http://hgdownload.cse.ucsc.edu/goldenPath/hg19/encodeDCC/wgEncodeBroadHistone/wgEncodeBroadHistoneK562Plu1StdPk.broadPeak.gz
RBBP5_(A300-109A)	wgEncode	Bernstein	Broad	wgEncodeBroadHistone	ChipSeq	Peaks	K562	None	http://hgdownload.cse.ucsc.edu/goldenPath/hg19/encodeDCC/wgEncodeBroadHistone/wgEncodeBroadHistoneK562Rbbp5a300109aStdPk.broadPeak.gz
REST	wgEncode	Bernstein	Broad	wgEncodeBroadHistone	ChipSeq	Peaks	K562	None	http://hgdownload.cse.ucsc.edu/goldenPath/hg19/encodeDCC/wgEncodeBroadHistone/wgEncodeBroadHistoneK562RestPk.broadPeak.gz
RNF2	wgEncode	Bernstein	Broad	wgEncodeBroadHistone	ChipSeq	Peaks	K562	None	http://hgdownload.cse.ucsc.edu/goldenPath/hg19/encodeDCC/wgEncodeBroadHistone/wgEncodeBroadHistoneK562Rnf2Pk.broadPeak.gz
SAP30_(39731)	wgEncode	Bernstein	Broad	wgEncodeBroadHistone	ChipSeq	Peaks	K562	None	http://hgdownload.cse.ucsc.edu/goldenPath/hg19/encodeDCC/wgEncodeBroadHistone/wgEncodeBroadHistoneK562Sap3039731StdPk.broadPeak.gz
SETDB1	wgEncode	Bernstein	Broad	wgEncodeBroadHistone	ChipSeq	Peaks	K562	None	http://hgdownload.cse.ucsc.edu/goldenPath/hg19/encodeDCC/wgEncodeBroadHistone/wgEncodeBroadHistoneK562Setdb1Pk.broadPeak.gz
SIRT6	wgEncode	Bernstein	Broad	wgEncodeBroadHistone	ChipSeq	Peaks	K562	None	http://hgdownload.cse.ucsc.edu/goldenPath/hg19/encodeDCC/wgEncodeBroadHistone/wgEncodeBroadHistoneK562Sirt6Pk.broadPeak.gz
SUZ12_(05-1317)	wgEncode	Bernstein	Broad	wgEncodeBroadHistone	ChipSeq	Peaks	K562	None	http://hgdownload.cse.ucsc.edu/goldenPath/hg19/encodeDCC/wgEncodeBroadHistone/wgEncodeBroadHistoneK562Suz12051317Pk.broadPeak.gz

## Sheet: Results Replicate 1
	All clusters	Cluster 1 vs others	Cluster 2 vs others	Cluster 3 vs others	Cluster 1 vs Cluster 2	Cluster 1 vs Cluster 3	Cluster 2 vs Cluster 3
Memberships predicted	0.53	0.67	0.71	0.57	0.73	0.58	0.88
Random guessing	0.333333	0.5	0.5	0.5	0.5	0.5	0.5

## Sheet: Ranked variables Replicate 1
All clusters	All clusters (Gini index)	Cluster 1 vs others	Cluster 1 vs others (Gini index)	Cluster 2 vs others	Cluster 2 vs others (Gini index)	Cluster 3 vs others	Cluster 3 vs others (Gini index)	Cluster 1 vs Cluster 2	Cluster 1 vs Cluster 2 (Gini index)	Cluster 1 vs Cluster 3	Cluster 1 vs Cluster 3 (Gini index)	Cluster 2 vs Cluster 3	Cluster 2 vs Cluster 3 (Gini index)
GATA2_(SC-267).1	256.468	TBLR1_(NB600-270)	146.264	GATA2_(SC-267).1	304.721	TAL1_(SC-12984).1	170.318	ZNF-MIZD-CP1_(ab65767).1	267.913	TAL1_(SC-12984).1	131.812	GATA2_(SC-267).1	82.886
ZNF-MIZD-CP1_(ab65767).1	243.364	CCNT2	132.981	ZNF-MIZD-CP1_(ab65767).1	301.337	GATA-2	145.002	CCNT2	260.884	GATA-2	122.777	CEBPD_(SC-636)	75.4664
CEBPD_(SC-636)	208.532	p300	128.532	CCNT2	285.026	TAL1_(SC-12984)	125.392	GATA2_(SC-267).1	246.527	TAL1_(SC-12984)	94.4726	ZNF-MIZD-CP1_(ab65767).1	72.6249
CCNT2	208.143	PML_(SC-71910).1	124.789	CEBPD_(SC-636)	253.996	CEBPD_(SC-636)	95.0783	CEBPD_(SC-636)	209.974	H3K27ac	82.9145	TAL1_(SC-12984)	54.1494
TAL1_(SC-12984).1	161.296	ZNF-MIZD-CP1_(ab65767).1	114.894	CCNT2.1	224.281	open_chromatin	87.4128	p300	205.445	open_chromatin	81.1872	CCNT2	50.4006
CCNT2.1	158.024	PML_(SC-71910)	98.0583	CEBPD_(SC-636).1	222.802	H3K27ac	86.5834	CEBPD_(SC-636).1	199.453	JunD.1	78.6915	TAL1_(SC-12984).1	46.8024
TAL1_(SC-12984)	155.038	CEBPD_(SC-636).1	95.759	p300	222.531	GATA2_(SC-267)	82.7068	CCNT2.1	198.884	CEBPD_(SC-636)	70.9882	GATA2_(SC-267)	44.1097
GATA-2	153.404	HMGN3.1	95.3847	PML_(SC-71910).1	169.433	GATA2_(SC-267).1	81.9213	PML_(SC-71910).1	167.313	PHF8_(A301-772A)	67.3421	CCNT2.1	41.0934
p300	139.413	CCNT2.1	93.2495	PML_(SC-71910)	155.806	GATA-2.1	81.4769	TBLR1_(NB600-270)	150.997	H3K4me3	66.2801	GATA-2.1	40.1176
CEBPD_(SC-636).1	136.076	GATA-2	90.3836	TBLR1_(NB600-270)	146.332	JunD.1	77.7374	PML_(SC-71910)	146.929	JunD	65.3763	GATA-2	35.0404
GATA2_(SC-267)	132.671	open_chromatin	86.2897	STAT5A_(SC-74442)	118.268	PHF8_(A301-772A)	74.2748	STAT5A_(SC-74442)	102.082	HDAC1_(SC-6298)	65.0919	TRIM28_(SC-81411).1	33.6741
GATA-2.1	130.724	JunD.1	84.7717	TRIM28_(SC-81411).1	113.11	ZNF-MIZD-CP1_(ab65767).1	73.7073	TRIM28_(SC-81411).1	96.5402	GATA2_(SC-267)	64.3377	CEBPD_(SC-636).1	30.8971
TRIM28_(SC-81411).1	129.818	COREST_(sc-30189).1	74.2111	Brg1	92.7329	H3K4me3	69.668	HMGN3.1	91.1255	COREST_(sc-30189).1	62.6051	p300	26.7551
PML_(SC-71910)	114.234	c-Jun.2	73.1466	GATA2_(SC-267)	89.9651	COREST_(sc-30189)	69.385	Brg1	82.9039	COREST_(sc-30189)	61.5364	STAT5A_(SC-74442)	24.076
PML_(SC-71910).1	100.583	CEBPD_(SC-636)	72.9308	HMGN3.1	89.3023	HDAC1_(SC-6298)	69.1807	ZNF-MIZD-CP1_(ab65767)	77.8537	H3K4me2	61.1471	PML_(SC-71910)	23.6813
TBLR1_(NB600-270)	99.3065	TAL1_(SC-12984).1	72.6008	SIRT6	86.6666	COREST_(sc-30189).1	69.0975	SIRT6	75.847	MAZ_(ab85725).1	60.5131	SIRT6	20.3006
STAT5A_(SC-74442)	99.04	GATA2_(SC-267).1	71.1314	ZNF-MIZD-CP1_(ab65767)	76.4461	YY1.3	68.0884	TRIM28_(SC-81411)	75.162	Max.1	59.7855	TEAD4_(SC-101184)	17.5587
open_chromatin	95.9894	HMGN3	70.5631	TRIM28_(SC-81411)	75.2011	H3K4me2	66.9875	HMGN3	72.96	RBBP5_(A300-109A)	59.5935	PML_(SC-71910).1	15.8685
SIRT6	81.9768	COREST_(sc-30189)	69.6543	GATA-2.1	74.8807	RBBP5_(A300-109A)	65.5159	GATA2_(SC-267)	63.072	H3K9ac	59.2224	Brg1	15.2969
JunD.1	81.7474	MAZ_(ab85725).1	68.7547	GATA-2	70.7339	H3K9ac	62.8038	GABP	59.7108	GATA2_(SC-267).1	58.8566	HMGN3	11.8739
COREST_(sc-30189).1	80.4416	Pol2.3	67.3933	TAL1_(SC-12984)	69.5288	JunD	61.6851	open_chromatin	58.419	YY1.3	58.2619	TBLR1_(NB600-270)	10.0992
COREST_(sc-30189)	78.5809	ZNF-MIZD-CP1_(ab65767)	65.576	HMGN3	68.621	HCFC1_(NB100-68209).1	60.8455	TEAD4_(SC-101184)	58.1051	HCFC1_(NB100-68209).1	57.5181	HCFC1_(NB100-68209)	9.85848
Brg1	73.3453	JunD	65.4904	TEAD4_(SC-101184)	65.6345	H2A.Z	60.1215	TBLR1_(NB600-270).1	56.6677	SAP30_(39731)	55.5487	YY1.3	9.75806
JunD	67.759	c-Myc	62.1385	GABP	62.7119	SAP30_(39731)	59.2464	Pol2-4H8	55.7515	TBP	54.6297	HMGN3.1	9.41743
HMGN3	67.3231	TAL1_(SC-12984)	60.81	open_chromatin	62.1908	CCNT2	58.2957	GATA-2.1	54.7116	Max	53.9495	GABP	9.39648
H3K4me3	67.2382	Pol2	59.7605	TBLR1_(NB600-270).1	60.7285	CHD1_(A301-218A)	55.3456	GATA-2	54.3161	c-Jun.2	53.9017	STAT5A_(SC-74442).1	9.39172
H3K27ac	66.8935	H3K4me3	59.7323	Pol2-4H8	54.4972	c-Jun.2	55.215	NR2F2_(SC-271940)	50.121	CHD1_(A301-218A)	53.102	ZNF-MIZD-CP1_(ab65767)	9.23855
HMGN3.1	65.9667	HDAC1_(SC-6298)	55.4812	COREST_(sc-30189).1	51.6857	TBP	54.8737	Pol2-4H8.1	49.6748	HDAC2_(A300-705A)	50.3932	open_chromatin	9.18732
c-Jun.2	65.9388	TRIM28_(SC-81411)	55.3666	Pol2-4H8.1	50.815	HDAC2_(A300-705A)	54.5842	NRSF.1	47.1435	c-Jun.1	49.7689	Pol2-4H8	8.36756
H3K4me2	63.3016	H3K27ac	53.6619	TAL1_(SC-12984).1	50.3615	MAZ_(ab85725).1	54.2722	COREST_(sc-30189).1	47.1075	H2A.Z	49.5823	NR2F2_(SC-271940)	8.25879
HDAC1_(SC-6298)	62.5421	NRSF	52.3997	NR2F2_(SC-271940)	50.1317	HCFC1_(NB100-68209)	54.2233	TAL1_(SC-12984)	45.1203	c-Myc.1	47.2037	TRIM28_(SC-81411)	8.22098
MAZ_(ab85725).1	62.4124	NRSF.1	52.3167	NRSF	48.0476	Max.1	53.9489	NRSF	44.8859	LSD1	47.0179	COREST_(sc-30189)	8.0792
Pol2-4H8	59.7829	H3K4me2	52.0122	COREST_(sc-30189)	47.3421	Max	53.7606	COREST_(sc-30189)	43.3606	c-Myc	46.2564	COREST_(sc-30189).1	8.03819
YY1.3	59.6485	Pol2-4H8	51.6924	NRSF.1	47.1206	Pol2-4H8	52.0872	p300.1	42.3057	GATA-2.1	45.757	Pol2-4H8.1	7.67305
GABP	58.6761	GATA2_(SC-267)	51.0068	p300.1	45.8042	LSD1	51.1992	COREST_(ab24166)	39.4672	Pol2-4H8	45.3494	TAF1	7.667
Pol2-4H8.1	58.3799	Pol2.4	50.5577	COREST_(ab24166)	41.3362	CCNT2.1	50.4748	c-Jun.2	39.1623	Pol2.3	43.0189	HCFC1_(NB100-68209).1	7.19928
RBBP5_(A300-109A)	57.7596	CHD1_(A301-218A)	49.6002	c-Jun.2	40.8481	E2F6.3	49.9141	TAL1_(SC-12984).1	38.8775	Pol2.2	42.431	p300_(SC-48343).1	7.14968
SAP30_(39731)	55.9789	SAP30_(39731)	49.4635	HDAC2_(SC-6296)	36.9851	Pol2-4H8.1	46.7561	HDAC2_(SC-6296)	34.7739	Pol2-4H8.1	41.7529	TBLR1_(NB600-270).1	7.01493
Max	55.7025	Pol2-4H8.1	48.4401	MAZ_(ab85725).1	31.533	CEBPB	46.3977	MAZ_(ab85725).1	31.3582	CEBPB	41.6406	p300.1	6.9229
ZNF-MIZD-CP1_(ab65767)	54.3852	RBBP5_(A300-109A)	47.8132	JunD	31.4541	TRIM28_(SC-81411).1	45.8206	Pol2	31.1502	PLU1	41.3618	c-Jun.2	6.84178
NRSF	53.9094	Max	47.4177	Max.4	30.9425	CEBPD_(SC-636).1	45.5059	JunD.1	30.3007	CBX3_(SC-101004)	40.8449	E2F6.3	6.81698
c-Myc	53.8066	Brg1	46.7774	JunD.1	28.9882	PLU1	45.0894	JunD	29.7729	Max.4	40.0667	NRSF.1	6.59391
CHD1_(A301-218A)	53.266	TRIM28_(SC-81411).1	46.5156	STAT5A_(SC-74442).1	28.8736	c-Jun.1	44.1532	CEBPB_(SC-150)	28.3502	p300	39.6607	NRSF	6.57072
HDAC2_(A300-705A)	52.2671	GABP	46.5065	Egr-1	28.624	Max.4	43.8079	c-Myc	27.695	CEBPB_(SC-150).1	39.1812	Max.4	6.56716
TEAD4_(SC-101184)	51.8783	HDAC2_(A300-705A)	45.7407	CEBPB_(SC-150)	28.5057	p300	43.6891	Pol2.4	27.4145	HCFC1_(NB100-68209)	39.0015	Max.5	6.50926
NRSF.1	51.0568	HDAC2_(SC-6296)	45.7007	ARID3A_(sc-8821)	28.3144	HDAC2_(SC-6296)	42.6624	Max.4	27.1831	c-Jun	38.8316	CBX3_(SC-101004)	6.46867
H3K9ac	50.8735	TBLR1_(NB600-270).1	43.1127	c-Myc	27.9692	CEBPB_(SC-150).1	42.2952	Egr-1	25.7816	CCNT2.1	38.34	ATF3.2	6.31501
Max.4	50.3973	p300.1	42.3533	Pol2	27.9585	p300.1	41.7758	HDAC1_(SC-6298)	25.6169	CCNT2	38.2627	JunD	6.23436
HDAC2_(SC-6296)	49.8575	SIRT6	41.8419	CEBPB_(SC-150).1	27.2275	c-Jun	41.6501	ARID3A_(sc-8821)	25.6053	HDAC2_(SC-6296)	38.1703	p300_(SC-48343)	6.19233
PHF8_(A301-772A)	49.5275	Max.4	41.4372	HDAC1_(SC-6298)	26.5309	TBP.1	40.7375	CEBPB_(SC-150).1	25.4473	TAF1	38.0282	TBP	6.01957
p300.1	48.8319	H3K9ac	41.0331	CEBPB	25.9159	CBX3_(SC-101004)	40.3394	Pol2.3	25.2594	CEBPD_(SC-636).1	37.5607	ARID3A_(sc-8821)	5.99799
Max.1	48.8061	CEBPB	40.9257	ARID3A_(sc-8821).1	25.751	c-Myc	40.1527	EZH2_(39875)	24.698	PU.1	36.1566	MAZ_(ab85725).1	5.96834
TRIM28_(SC-81411)	48.4124	LSD1	40.9024	Pol2.4	25.5387	GABP	39.9686	CHD1_(A301-218A)	24.6437	p300.1	36.1197	COREST_(ab24166)	5.92932
LSD1	48.3678	Pol2.2	40.4893	Max.5	25.3129	PU.1	39.1347	ARID3A_(sc-8821).1	23.8878	ZNF-MIZD-CP1_(ab65767).1	36.1136	Egr-1	5.92735
CEBPB	48.2014	CEBPB_(SC-150)	39.1267	EZH2_(39875)	25.2169	CEBPB.1	39.0908	H3K4me3	23.641	CEBPB.1	35.224	NR2F2_(SC-271940).1	5.90241
H2A.Z	46.8167	CEBPB_(SC-150).1	38.9531	CHD1_(A301-218A)	25.1467	NRSF	38.6351	c-Jun.3	23.612	E2F6.3	34.4952	ZBTB7A_(SC-34508).1	5.87041
Pol2.3	44.6835	c-Myc.1	38.327	Max	25.1332	NRSF.1	37.2359	CEBPB	23.3415	NRSF	34.3762	ELF1_(SC-631).1	5.8189
PLU1	44.4975	PLU1	37.3305	c-Jun.3	25.0973	c-Myc.1	36.3783	SAP30_(39731)	23.1603	GABP	32.7261	Sin3Ak-20.1	5.71265
CEBPB_(SC-150).1	44.0759	Pol2.1	37.3275	SAP30_(39731)	24.7432	ZBTB7A_(SC-34508).1	36.3049	LSD1	23.0706	p300.2	32.2668	PHF8_(A301-772A)	5.64674
TBLR1_(NB600-270).1	43.9341	PU.1	36.9204	LSD1	24.6345	p300.2	34.9467	Max	22.9376	TBP.1	32.0712	HDAC2_(SC-6296)	5.61706
HCFC1_(NB100-68209)	43.5793	EZH2_(39875)	36.9198	H3K4me2	24.6134	Max.5	33.6174	p300.2	22.8462	NRSF.1	31.641	Max	5.59622
STAT5A_(SC-74442).1	43.1979	Egr-1	35.6984	PU.1	24.1988	EZH2_(39875)	33.5816	H3K4me2	22.8312	EZH2_(39875)	31.624	ARID3A_(sc-8821).1	5.50757
NR2F2_(SC-271940)	42.902	c-Myc.3	35.4988	Pol2.3	23.9417	CEBPB_(SC-150)	33.0383	STAT5A_(SC-74442).1	22.7114	CEBPB_(SC-150)	31.3985	CEBPB	5.4374
Egr-1	42.3197	CEBPB.1	35.3831	H3K4me3	23.8481	Egr-1	32.3616	HDAC2_(A300-705A)	22.3466	ATF3.3	30.2318	Pol2.3	5.28008
PU.1	41.5348	STAT5A_(SC-74442)	35.2258	p300.2	23.568	ATF3.3	31.8176	Pol2.1	22.2218	ZBTB7A_(SC-34508).1	30.2087	CEBPB_(SC-150).1	5.26747
Max.5	41.421	p300.2	34.1619	HDAC2_(A300-705A)	23.384	H3K4me1	31.7444	Max.5	22.104	Max.5	30.1268	Max.1	5.20992
TAF1	40.6736	H2A.Z	33.8159	ATF1_(06-325).1	23.0384	ELF1_(SC-631).1	31.6806	PU.1	21.8784	c-Myc.3	30.0971	JunD.1	5.11108
CEBPB_(SC-150)	40.1304	c-Jun.3	33.7993	YY1.3	22.8929	Sin3Ak-20.1	31.498	ATF1_(06-325).1	20.8325	Egr-1	29.1045	c-Myc	4.98436
TBP	39.8038	COREST_(ab24166)	33.0722	RBBP5_(A300-109A)	21.9829	MafF_(M8194).1	31.1436	RBBP5_(A300-109A)	20.761	ZNF384_(HPA004051).1	28.3691	TBP.1	4.97308
CEBPB.1	39.8035	PHF8_(A301-772A)	32.1063	CEBPB.1	21.7564	HDAC6_(A301-341A)	30.4106	CEBPB.1	20.0247	MafF_(M8194).1	28.3433	CEBPB_(SC-150)	4.82183
COREST_(ab24166)	39.7827	Max.1	31.9981	Pol2.1	20.9449	ZNF384_(HPA004051).1	30.342	PLU1	19.0286	H3K4me1	28.2159	Brg1.1	4.82176
CBX3_(SC-101004)	39.5383	c-Jun	31.9354	PLU1	20.4084	Pol2(phosphoS2)	30.2979	YY1.3	17.9846	HDAC6_(A301-341A)	27.5853	YY1_(SC-281).1	4.75293
HCFC1_(NB100-68209).1	39.1481	NR2F2_(SC-271940)	31.2437	ELF1_(SC-631).1	20.1711	TEAD4_(SC-101184)	30.0712	c-Myc.3	17.5526	c-Jun.3	27.5554	YY1_(SC-281)	4.75115
EZH2_(39875)	38.7565	ZNF384_(HPA004051).1	31.2405	TBLR1_(ab24550)	19.5966	Pol2.2	29.9632	TBLR1_(ab24550)	17.0071	Pol2	27.4107	TBLR1_(ab24550)	4.70514
Pol2	38.4203	ATF3.3	30.4415	Max.1	18.7199	CTCF	29.8484	H3K9ac	16.9925	CTCF	27.1114	SAP30_(39731)	4.48033
Pol2.2	37.7538	ARID3A_(sc-8821)	30.0091	c-Myc.3	18.6968	TAF1	29.6952	ATF3.3	16.6813	SETDB1.2	26.474	ATF3.3	4.47595
c-Jun	37.5994	YY1.3	29.6655	ATF3.3	18.5288	ATF3.2	29.5602	H3K27ac	16.6423	NR2F2_(SC-271940).1	26.2227	Pol2.4	4.47442
ARID3A_(sc-8821)	37.42	Max.5	29.3163	USF-1	18.3036	NR2F2_(SC-271940).1	29.5203	BHLHE40_(NB100-1800).1	16.4217	TBLR1_(NB600-270)	26.0147	Pol2.2	4.43634
E2F6.3	37.162	NR2F2_(SC-271940).1	28.9173	Brg1.1	17.7209	c-Jun.3	29.3057	USF-1	16.3661	ATF1_(06-325).1	25.8486	ATF1_(06-325).1	4.37302
c-Myc.1	36.7831	ATF1_(06-325).1	28.7549	H3K9ac	17.6995	ATF1_(06-325).1	29.0378	Max.1	16.1858	ELF1_(SC-631).1	25.7968	CEBPB.1	4.36517
p300.2	36.6217	USF-1	27.7437	ZNF384_(HPA004051).1	17.5534	SETDB1.2	28.8889	ZNF384_(HPA004051).1	16.1327	TEAD4_(SC-101184)	25.7585	H3K4me2	4.36024
ATF3.3	36.3072	c-Jun.1	27.3253	YY1_(SC-281)	17.377	c-Myc.3	28.8323	ELF1_(SC-631).1	16.0844	TRIM28_(SC-81411).1	25.012	Ini1	4.15759
Pol2.4	36.2705	GATA-2.1	27.1198	ATF1_(06-325)	17.3341	Pol2.3	28.1845	c-Jun	15.6502	UBTF_(SAB1404509).1	24.4128	H2A.Z	4.13758
c-Jun.1	35.6376	HDAC6_(A301-341A)	27.0135	BHLHE40_(NB100-1800).1	17.304	UBTF_(SAB1404509).1	27.9408	TEAD4_(SC-101184).1	15.5123	USF-1	24.1958	c-Myc.3	4.04166
c-Jun.3	35.5133	TEAD4_(SC-101184)	26.5146	TEAD4_(SC-101184).1	17.2909	MAZ_(ab85725)	27.7914	ATF1_(06-325)	15.3973	MAZ_(ab85725)	24.0448	HDAC1_(SC-6298)	3.9919
ATF1_(06-325).1	35.4207	MafF_(M8194).1	26.1349	FOSL1_(SC-183)	17.2125	ARID3A_(sc-8821)	27.7598	NR2F2_(SC-271940).1	15.2701	TEAD4_(SC-101184).1	23.834	Pol2	3.98613
ELF1_(SC-631).1	35.2465	BHLHE40_(NB100-1800).1	25.9969	c-Jun	17.1625	Pol2	27.7315	FOSL1_(SC-183)	15.2011	ARID3A_(sc-8821)	23.7419	c-Jun	3.96931
ZNF384_(HPA004051).1	34.361	CTCF	25.9756	H3K27ac	17.0882	PML_(SC-71910)	27.6845	H2A.Z	15.1293	E2F6.1	23.6715	Pol2.5	3.94977
c-Myc.3	34.2885	ARID3A_(sc-8821).1	25.7222	p300_(SC-48343)	16.9363	TBLR1_(NB600-270)	27.441	c-Myc.1	15.0945	H3K9me1	23.5391	PU.1	3.90462
ZBTB7A_(SC-34508).1	33.6669	SETDB1.2	25.0362	NR2F2_(SC-271940).1	16.8738	E2F6.1	26.9804	Pol2.5	14.7044	Pol2(phosphoS2)	23.0251	c-Jun.3	3.82523
ARID3A_(sc-8821).1	32.2639	H3K4me1	24.7048	ZBTB7A_(SC-34508).1	16.808	USF-1	26.9579	Brg1.1	14.6883	MafK_(ab50322).1	22.7795	TAF1.1	3.82165
MafF_(M8194).1	32.2037	FOSL1_(SC-183)	23.9306	TAF1	16.7431	E2F4.1	26.9097	YY1_(SC-281)	14.353	CHD7_(A301-223A-1)	22.7014	CHD1_(A301-218A)	3.81248
USF-1	31.7447	Pol2.5	23.8302	Pol2.5	16.4156	Rad21.3	26.8995	Pol2.2	13.9932	COREST_(ab24166)	22.6129	FOSL1_(SC-183)	3.80003
NR2F2_(SC-271940).1	31.698	ELF1_(SC-631).1	22.5939	H2A.Z	16.3873	TEAD4_(SC-101184).1	26.6741	ZBTB7A_(SC-34508).1	13.8374	H4K20me1	22.5958	PLU1	3.79521
TBP.1	31.2799	c-Fos	22.5009	c-Myc.1	16.1062	COREST_(ab24166)	26.2405	c-Fos	13.5056	Rad21.3	22.4694	RBBP5_(A300-109A)	3.75568
H3K4me1	31.0377	CHD7_(A301-223A-1)	22.3089	p300_(SC-48343).1	15.3864	PML_(SC-71910).1	26.1046	PHF8_(A301-772A)	13.4612	PML_(SC-71910).1	22.4616	c-Myc.1	3.75245
CTCF	30.97	TBP	22.0723	PHF8_(A301-772A)	15.2103	MafK_(ab50322).1	25.9359	p300_(SC-48343)	13.402	CREB1_(SC-240)	22.3988	BHLHE40_(NB100-1800).1	3.7129
HDAC6_(A301-341A)	30.8275	ZBTB7A_(SC-34508).1	22.0037	FOSL1_(SC-183).1	15.2074	H3K9me1	25.426	FOSL1_(SC-183).1	13.2399	SIRT6.2	22.2958	MafF_(M8194).1	3.70449
YY1_(SC-281)	30.6562	CBX3_(SC-101004)	21.9629	Pol2.2	15.1878	HMGN3	25.1095	HDAC6_(A301-341A)	13.1714	Rad21.2	22.2544	HDAC2_(A300-705A)	3.68756
SETDB1.2	30.0485	H3K9me1	21.8803	MafF_(M8194).1	14.9709	H4K20me1	24.7246	SRF	13.1527	NCoR	22.1731	H3K27ac	3.68332
FOSL1_(SC-183)	29.642	Rad21.3	21.8181	Ini1	14.867	CHD7_(A301-223A-1)	24.7015	MafF_(M8194).1	12.9865	CBP_(sc-369)	21.9825	FOSL1_(SC-183).1	3.6054
BHLHE40_(NB100-1800).1	28.6973	TAF1	21.6779	c-Fos	14.7806	YY1_(SC-281)	24.3822	PU.1.1	12.8126	YY1_(SC-281)	21.9588	E2F4.1	3.5679
Pol2.5	28.6825	CREB1_(SC-240).1	21.6722	E2F6.3	14.7804	NR2F2_(SC-271940)	24.308	SETDB1.2	12.8083	H3K9me3	21.234	CREB1_(SC-240)	3.56502
Pol2.1	27.8976	ZNF384_(HPA004051)	21.6169	SRF	14.6123	NCoR	23.9317	SIRT6.1	12.7534	c-Fos	21.2224	E2F6.1	3.56048
CREB1_(SC-240)	27.5464	H4K20me1	21.0606	SIRT6.1	14.5122	FOSL1_(SC-183)	23.8645	H3K4me1	12.6698	CBX3_(SC-101004).2	21.1107	ELF1_(SC-631)	3.54634
Rad21.3	27.2111	TEAD4_(SC-101184).1	20.9727	PU.1.1	14.4714	ARID3A_(sc-8821).1	23.7744	H3K79me2	12.5787	CHD4_Mi2	21.0815	UBTF_(SAB1404509).1	3.53367
ATF3.2	26.8923	H3K9me3	20.9183	TBP	14.0338	SIRT6.2	23.7597	CTCF	12.4758	NSD2_(ab75359)	21.0082	THAP1_(SC-98174)	3.49577
TEAD4_(SC-101184).1	26.3844	NCoR	20.3428	ZNF384_(HPA004051)	13.9771	CBP_(sc-369)	23.6672	TAF1	12.4585	c-Fos.2	20.9698	USF-1	3.47106
E2F6.1	26.1878	SIRT6.2	20.2791	H3K4me1	13.8955	Rad21.2	23.6409	ZNF384_(HPA004051)	12.3564	FOSL1_(SC-183)	20.8444	H3K4me3	3.44748
CHD7_(A301-223A-1)	26.0243	CBP_(sc-369)	20.2731	HDAC6_(A301-341A)	13.8691	BHLHE40_(NB100-1800).1	23.5495	Ini1	12.2089	NR2F2_(SC-271940)	20.7167	ATF1_(06-325)	3.42235
UBTF_(SAB1404509).1	25.857	ATF1_(06-325)	20.2357	CBX3_(SC-101004)	13.7383	c-Fos	23.2656	CHD7_(A301-223A-1)	12.0526	BHLHE40_(NB100-1800).1	20.5936	ZNF384_(HPA004051).1	3.42219
H4K20me1	25.8214	H3K79me2	20.144	SETDB1.2	13.7015	CBX3_(SC-101004).2	23.1423	E2F6.3	11.8945	ZNF384_(HPA004051)	20.019	SIRT6.1	3.36135
c-Fos	25.7561	E2F6.3	20.1371	CTCF	13.6505	ELF1_(SC-631)	23.065	H3K9me3	11.7803	H3K36me3	19.9783	UBTF_(SAB1404509)	3.32812
H3K9me1	25.6825	E2F6.1	19.9237	UBTF_(SAB1404509)	13.575	c-Fos.2	23.0384	p300_(SC-48343).1	11.6846	Pol2.5	19.88	c-Jun.1	3.31647
p300_(SC-48343)	24.9765	YY1_(SC-281)	19.6253	H3K79me2	13.3467	NSD2_(ab75359)	22.8876	Rad21.3	11.5738	Pol2.4	19.853	Pol2.1	3.26929
TAF1.1	24.8447	CHD4_Mi2	19.6005	TAF1.1	13.2634	H3K9me3	22.8232	UBTF_(SAB1404509)	11.5136	ARID3A_(sc-8821).1	19.7723	TEAD4_(SC-101184).1	3.24909
ZNF384_(HPA004051)	24.7968	CBX3_(SC-101004).2	19.4162	E2F6.1	13.2466	CHD4_Mi2	22.7905	Egr-1.1	11.505	H3K79me2	19.132	LSD1	3.24074
Sin3Ak-20.1	24.7631	TAF1.1	19.2774	Egr-1.1	13.1548	SIRT6	22.7645	E2F6.1	11.4846	PCAF	18.9945	H3K9ac	3.17503
MafK_(ab50322).1	24.6824	H3K36me3	19.2483	Rad21.3	13.0124	HMGN3.1	22.6552	TAF1.1	11.334	Pol2.1	18.7372	Rad21.3	3.16398
FOSL1_(SC-183).1	24.6453	FOSL1_(SC-183).1	19.1869	CHD7_(A301-223A-1)	12.6117	STAT5A_(SC-74442).1	22.3273	CBX3_(SC-101004)	11.2815	REST	18.2269	CTCFL_(SC-98982)	3.07952
H3K9me3	24.4616	MafK_(ab50322).1	19.175	H3K9me3	12.1225	H3K36me3	21.9658	CREB1_(SC-240).1	11.0714	RNF2	18.1116	EZH2_(39875)	3.03893
Brg1.1	24.4209	NSD2_(ab75359)	19.0844	GABP.1	12.1048	ZNF384_(HPA004051)	21.8346	TBP	11.0538	E2F4.1	18.0656	Znf143_(16618-1-AP)	3.03457
CHD4_Mi2	24.2756	STAT5A_(SC-74442).1	18.9906	BHLHE40_(NB100-1800)	11.9022	Pol2.5	21.3197	NCoR	10.9369	CTCF_(SC-15914).1	17.9761	c-Myc.2	3.03033
p300_(SC-48343).1	24.0425	Rad21.2	18.8553	UBTF_(SAB1404509).1	11.7753	Pol2.1	21.0532	Mxi1_(AF4185).1	10.9171	CTCF_(SC-15914)	17.8778	MafK_(ab50322).1	2.95317
H3K79me2	24.0148	c-Fos.2	18.6137	c-Myc.2	11.547	H3K79me2	20.7391	H3K9me1	10.8265	H3K27me3	17.826	Pol2(phosphoS2)	2.90271
CBP_(sc-369)	24.0117	PU.1.1	18.2676	CREB1_(SC-240)	11.5155	Brg1	20.614	H3K36me3	10.6016	TAF1.1	17.6488	SRF	2.85421
SIRT6.2	23.9424	UBTF_(SAB1404509).1	18.2446	ETS1.1	11.4518	PCAF	20.544	GABP.1	10.556	PML_(SC-71910)	17.3337	CTCF	2.8492
NCoR	23.9401	PCAF	18.1288	c-Jun.1	11.4442	REST	20.504	BHLHE40_(NB100-1800)	10.4576	Sin3Ak-20.1	17.2228	p300.2	2.83593
ATF1_(06-325)	23.94	SRF	18.0699	H3K36me3	11.2998	CTCF_(SC-15914).1	20.4384	c-Myc.2	10.2695	SUZ12_(05-1317)	16.757	c-Fos	2.8051
TBLR1_(ab24550)	23.909	RNF2	17.6828	CDP_(sc-6327).1	11.2546	Pol2.4	20.4068	H4K20me1	10.1903	ELF1_(SC-631)	16.4335	BHLHE40_(NB100-1800)	2.66751
H3K36me3	23.536	BHLHE40_(NB100-1800)	17.6598	NCoR	11.2344	RNF2	20.1449	UBTF_(SAB1404509).1	10.1715	BHLHE40_(NB100-1800)	16.4034	CHD2_(AB68301)	2.66738
CBX3_(SC-101004).2	23.3259	REST	17.3391	Mxi1_(AF4185).1	11.2131	H3K27me3	20.0515	REST	10.1161	HMGN3.1	16.0068	ZBTB7A_(SC-34508)	2.66411
NSD2_(ab75359)	22.7173	c-Fos.1	17.0384	REST	11.1992	CTCF_(SC-15914)	19.8432	SIRT6.2	10.0564	c-Fos.1	15.8812	ETS1.1	2.65629
c-Fos.2	22.5227	c-Myc.2	16.7633	c-Fos.1	11.1246	CREB1_(SC-240)	19.1397	c-Jun.1	10.0201	FOSL1_(SC-183).1	15.7874	SETDB1.2	2.64754
REST	22.2424	CDP_(sc-6327).1	16.5396	H3K9me1	11.0485	THAP1_(SC-98174)	18.9909	Pol2(phosphoS2)	10.0083	ATF1_(06-325)	15.6146	c-Fos.2	2.63684
UBTF_(SAB1404509)	22.1889	CREB1_(SC-240)	16.4506	TBP.1	10.9424	FOSL1_(SC-183).1	18.7934	c-Fos.1	9.93443	SRF	15.5416	c-Fos.1	2.62076
SRF	22.0609	Pol2(phosphoS2)	16.3998	H4K20me1	10.8905	STAT5A_(SC-74442)	18.694	ETS1.1	9.87504	ATF3.2	15.5022	Egr-1.1	2.6183
RNF2	22.0487	H3K27me3	16.3317	BCLAF1_(SC-101388)	10.809	SUZ12_(05-1317)	18.4485	CDP_(sc-6327).1	9.87367	PU.1.1	15.2465	HDAC6_(A301-341A)	2.59603
PCAF	21.7162	UBTF_(SAB1404509)	16.3286	MEF2A	10.7559	BHLHE40_(NB100-1800)	18.2067	RNF2	9.746	UBTF_(SAB1404509)	15.0966	GABP.1	2.58911
Rad21.2	21.1199	SUZ12_(05-1317)	16.0621	CREB1_(SC-240).1	10.7405	c-Fos.1	18.1956	CBP_(sc-369)	9.65806	Brg1	14.7221	THAP1_(SC-98174).1	2.58031
BHLHE40_(NB100-1800)	20.9148	CTCF_(SC-15914)	16.0132	RNF2	10.7026	ATF1_(06-325)	18.0794	CHD4_Mi2	9.51498	CBX2	14.7197	H3K4me1	2.56897
ELF1_(SC-631)	20.7923	Mxi1_(AF4185).1	15.9058	ATF3.2	10.6023	UBTF_(SAB1404509)	17.7568	MEF2A	9.50341	USF-1.1	14.6079	ZNF384_(HPA004051)	2.52748
Ini1	20.7824	USF-1.1	15.5248	Pol2(phosphoS2)	10.5411	CHD2_(AB68301)	16.7843	BCLAF1_(SC-101388)	9.44317	STAT5A_(SC-74442).1	14.5155	MafF_(M8194)	2.50953
E2F4.1	20.6659	CTCF_(SC-15914).1	15.425	SIRT6.2	10.52	PU.1.1	16.7624	PCAF	9.42784	CBX8	14.4735	REST	2.47271
PU.1.1	20.6364	Egr-1.1	15.3063	MafK_(ab50322).1	10.5072	CTCF_(SC-5916)	16.6416	NSD2_(ab75359)	9.39696	CDP_(sc-6327).1	14.4015	PU.1.1	2.40496
Pol2(phosphoS2)	20.229	TBP.1	15.0357	HDAC2_(SC-6296).1	10.3574	CBX2	16.6385	CREB1_(SC-240)	9.22892	CTCF_(SC-5916)	14.0609	MEF2A	2.33585
H3K27me3	20.1527	Brg1.1	14.6947	CHD4_Mi2	10.3332	SRF	16.4516	HDAC2_(SC-6296).1	9.22881	E2F6	13.5392	CHD7_(A301-223A-1)	2.30199
c-Fos.1	20.0268	TBLR1_(ab24550)	14.4785	c-Fos.2	10.2567	CBX8	16.0891	MafK_(ab50322).1	9.03811	STAT5A_(SC-74442)	13.4755	E2F6	2.29869
SUZ12_(05-1317)	19.6904	NF-YA	14.4004	CBP_(sc-369)	10.1647	THAP1_(SC-98174).1	16.0025	c-Fos.2	8.89226	SIRT6	13.4447	H3K79me2	2.28069
MAZ_(ab85725)	19.4475	GABP.1	14.3947	NSD2_(ab75359)	9.96909	c-Myc.2	15.8343	SUZ12_(05-1317)	8.67041	ZBTB7A_(SC-34508)	13.1174	BCLAF1_(SC-101388)	2.28059
c-Myc.2	19.3921	E2F6	13.9085	PCAF	9.8374	TAF1.1	15.7931	CBX3_(SC-101004).2	8.63078	E2F4	13.0409	MAZ_(ab85725)	2.25062
CDP_(sc-6327).1	19.1639	CBX8	13.9005	E2F6.2	9.67469	CDP_(sc-6327).1	15.7912	E2F6.2	8.59654	SMC3_(ab9263).1	12.6992	E2F6.2	2.24918
CTCF_(SC-15914)	19.0473	ETS1.1	13.8633	ELF1_(SC-631)	9.63444	USF-1.1	15.7256	H3K27me3	8.4316	CTCF_(SC-5916).1	12.5371	Ini1.1	2.19764
Egr-1.1	18.7932	CBX2	13.7392	SUZ12_(05-1317)	9.51962	p300_(SC-48343).1	15.5367	TBP.1	8.39165	c-Myc.2	12.4747	CDP_(sc-6327).1	2.1948
CTCF_(SC-15914).1	18.4525	Ini1	13.32	H3K27me3	9.4058	ZBTB7A_(SC-34508)	15.5237	NF-E2.1	8.32374	TBLR1_(NB600-270).1	12.4399	H4K20me1	2.17864
ETS1.1	18.2862	CTCF_(SC-5916)	13.2931	CBX3_(SC-101004).2	9.29502	E2F6	15.5139	USF-1.1	8.0097	Egr-1.1	12.4196	MEF2A.1	2.17535
CBX2	17.9138	HCFC1_(NB100-68209).1	13.1938	E2F6	9.27592	Ini1	14.886	MEF2A.1	7.93953	GABP.1	12.2061	ZNF274_(M01)	2.13832
GABP.1	17.8039	NF-YB.1	13.0767	NF-E2.1	9.25895	Znf143_(16618-1-AP)	14.7848	Ini1.1	7.93917	CHD2_(AB68301)	12.1717	CTCFL_(SC-98982).1	2.12977
USF-1.1	17.4687	E2F4	13.0667	Ini1.1	9.19843	ZNF-MIZD-CP1_(ab65767)	14.7494	CBX2	7.91893	ETS1.1	12.0649	CREB1_(SC-240).1	2.12911
YY1_(SC-281).1	17.3811	MEF2A.1	12.622	USF-1.1	9.19828	Egr-1.1	14.586	E2F4	7.90717	Ini1	11.562	NCoR	2.09599
CBX8	17.0927	E2F6.2	12.5121	Pol2(phosphoS2).1	8.93055	SMC3_(ab9263).1	14.1954	Pol2(phosphoS2).1	7.90475	HMGN3	11.2676	RNF2	2.07687
E2F6	16.5647	MEF2A	12.3977	MEF2A.1	8.82608	CTCF_(SC-5916).1	13.9958	E2F6	7.90324	MEF2A.1	11.046	Mxi1_(AF4185).1	2.05895
ZBTB7A_(SC-34508)	16.3688	ZBTB7A_(SC-34508)	12.2708	CBX2	8.78542	TBLR1_(NB600-270).1	13.9788	NF-YB.1	7.8649	MafF_(M8194)	11.029	H3K9me3	2.05763
CTCF_(SC-5916)	15.9299	ELF1_(SC-631)	11.8404	E2F4	8.7476	Brg1.1	13.7783	ELF1_(SC-631)	7.79588	Rad21	10.9396	CHD4_Mi2	2.04125
Znf143_(16618-1-AP)	15.9189	HDAC2_(SC-6296).1	11.7807	NF-YB.1	8.67093	GABP.1	13.1562	SP1	7.54687	NF-YB.1	10.9148	HDAC2_(SC-6296).1	2.04072
THAP1_(SC-98174)	15.6843	MafF_(M8194)	11.7805	NF-E2	8.38418	MafF_(M8194)	13.1396	CBX8	7.47053	Brg1.1	10.8518	H3K36me3	2.02063
MEF2A	15.5703	CTCF_(SC-5916).1	11.7256	SP1	8.3371	Znf143_(16618-1-AP).1	12.999	NF-YA	7.30993	Znf143_(16618-1-AP)	10.7893	USF-1.1	2.00127
CREB1_(SC-240).1	15.3758	BCLAF1_(SC-101388)	11.4374	CBX8	8.33457	E2F4	12.9436	NF-E2	7.30733	Rad21.1	10.7718	CBX3_(SC-101004).2	1.9783
MafF_(M8194)	15.2832	SP1	10.9586	ZBTB7A_(SC-34508)	8.07909	MEF2A.1	12.6632	ATF3.2	7.16037	ZNF-MIZD-CP1_(ab65767)	10.4452	SIRT6.2	1.96487
MEF2A.1	14.9222	SMC3_(ab9263).1	10.9543	COREST_(ab24166).1	7.70526	TRIM28_(SC-81411)	12.54	UBF_(sc-13125)	6.86744	Max.2	10.4312	E2F4	1.95968
E2F4	14.6911	UBF_(sc-13125)	10.8626	UBF_(sc-13125)	7.68755	ETS1.1	12.3638	COREST_(ab24166).1	6.85043	THAP1_(SC-98174).1	10.4282	Znf143_(16618-1-AP).1	1.94658
SIRT6.1	14.6318	SIRT6.1	10.851	NF-YA	7.3873	NF-YB.1	12.3126	ZBTB7A_(SC-34508)	6.74342	E2F6.2	10.3558	H3K9me1	1.94203
E2F6.2	14.6089	Max.2	10.6374	MafF_(M8194)	7.36154	E2F6.2	12.2014	Rad21.2	6.5098	TRIM28_(SC-81411)	10.2392	SP1	1.94117
CHD2_(AB68301)	14.3378	ATF3.2	10.3696	Max.2	7.2194	Max.2	12.1736	Max.2	6.40677	THAP1_(SC-98174)	10.198	SUZ12_(05-1317)	1.93667
BCLAF1_(SC-101388)	14.1428	MAZ_(ab85725)	10.2596	HCFC1_(NB100-68209)	7.10809	Rad21	12.1262	CTCF_(SC-15914)	6.29878	Znf143_(16618-1-AP).1	10.1803	CBP_(sc-369)	1.93461
NF-YB.1	14.1016	NF-E2	10.2059	Rad21.2	7.07762	Rad21.1	12.0643	MafF_(M8194)	6.16573	MEF2A	9.89915	BCLAF1_(SC-101388).1	1.92421
HDAC2_(SC-6296).1	13.942	Pol2(phosphoS2).1	10.1719	CTCF_(SC-15914)	6.94947	MEF2A	11.9854	Max.3	5.90004	CREB1_(SC-240).1	9.78912	Rad21.2	1.89066
Mxi1_(AF4185).1	13.6344	p300_(SC-48343)	9.8535	Max.3	6.81935	YY1_(SC-281).1	11.6141	CTCFL_(SC-98982).1	5.44658	SMC3_(ab9263)	9.1625	GTF2B	1.88842
CTCF_(SC-5916).1	13.2039	Ini1.1	9.75932	CTCFL_(SC-98982).1	6.52825	p300_(SC-48343)	11.38	MafK_(ab50322)	5.1178	ETS1	8.94973	NF-E2	1.88181
Znf143_(16618-1-AP).1	13.0439	NF-E2.1	9.63331	Sin3Ak-20.1	6.28894	Ini1.1	10.4098	CTCF_(SC-5916)	5.03197	UBF_(sc-13125)	8.88067	H3K27me3	1.8799
Max.2	12.9328	HCFC1_(NB100-68209)	9.62432	CTCFL_(SC-98982)	6.22144	HDAC2_(SC-6296).1	10.2752	TFIIIC-110.2	5.02767	Ini1.1	8.51809	GTF2B.1	1.87175
THAP1_(SC-98174).1	12.7987	Rad21.1	9.62005	E2F4.1	6.15078	SMC3_(ab9263)	10.1983	CTCF_(SC-15914).1	4.96704	HDAC2_(SC-6296).1	8.48227	NF-E2.1	1.86622
ETS1	12.7345	E2F4.1	9.37329	Znf143_(16618-1-AP)	6.11765	CREB1_(SC-240).1	10.1401	ETS1	4.85687	BCLAF1_(SC-101388)	8.0767	CTCF_(SC-5916)	1.86036
Ini1.1	12.6993	Znf143_(16618-1-AP).1	9.11309	MafK_(ab50322)	6.06581	CTCFL_(SC-98982).1	9.35672	ZNF274_(M01)	4.78457	YY1_(SC-281).1	7.9437	PCAF	1.83084
SMC3_(ab9263).1	12.677	MafK_(ab50322)	8.96009	ZNF274_(M01)	6.04468	UBF_(sc-13125)	9.28827	YY1.1	4.55878	Pol2(phosphoS2).1	7.92605	ETS1	1.8232
CTCFL_(SC-98982)	12.1864	CTCFL_(SC-98982).1	8.91022	ETS1	6.04189	BCLAF1_(SC-101388)	9.2152	CTCFL_(SC-98982)	4.51797	CTCFL_(SC-98982).1	7.74876	CBX2	1.82176
CTCFL_(SC-98982).1	11.7927	ETS1	8.70183	TFIIIC-110.2	5.84071	MafK_(ab50322)	8.90759	CBX3_(SC-101004).1	4.4635	MafK_(ab50322)	7.66297	NF-YB.1	1.74056
SP1	11.7732	COREST_(ab24166).1	8.65445	CTCF_(SC-5916)	5.81164	NF-E2	8.8124	Pol2(phosphoS2).2	4.41505	NF-E2	7.46472	SP1.1	1.72192
Pol2(phosphoS2).1	11.7131	Rad21	8.57805	CTCF_(SC-15914).1	5.71226	Pol2(phosphoS2).1	8.69593	MAZ_(ab85725)	4.40683	TFIIIC-110.2	7.40228	Max.2	1.69965
NF-E2	11.675	Znf143_(16618-1-AP)	8.45469	HCFC1_(NB100-68209).1	5.70045	TFIIIC-110.2	8.69581	E2F4.1	4.39489	NF-YA	7.08657	CTCF_(SC-15914).1	1.64041
UBF_(sc-13125)	11.3773	SMC3_(ab9263)	8.35569	YY1_(SC-281).1	5.34091	SP1	8.69164	Znf143_(16618-1-AP)	4.38078	SP1	6.64628	MafK_(ab50322)	1.63852
NF-YA	11.1401	TFIIIC-110.2	8.02828	MAZ_(ab85725)	5.31294	TBLR1_(ab24550)	8.63382	Sin3Ak-20.1	4.19704	Max.3	6.18414	NSD2_(ab75359)	1.62852
MafK_(ab50322)	11.0921	Sin3Ak-20.1	7.93851	CBX3_(SC-101004).1	5.27257	ETS1	8.3213	Znf143_(16618-1-AP).1	4.11244	COREST_(ab24166).1	6.14708	Pol2(phosphoS2).1	1.60964
NF-E2.1	10.9404	THAP1_(SC-98174)	7.81223	Znf143_(16618-1-AP).1	5.22384	COREST_(ab24166).1	7.76528	TAF7_(SC-101167).1	4.07408	NF-E2.1	5.98826	COREST_(ab24166).1	1.58373
Rad21.1	10.1417	p300_(SC-48343).1	7.71887	YY1.1	4.92802	Mxi1_(AF4185).1	7.54253	CTCF_(SC-5916).1	3.94632	p300_(SC-48343).1	5.93551	CBX8	1.56462
Rad21	10.1115	Max.3	7.65387	Pol2(phosphoS2).2	4.90748	CTCFL_(SC-98982)	7.52279	ZNF263	3.64542	ZNF263.1	5.87508	CTCF_(SC-15914)	1.55345
COREST_(ab24166).1	10.1029	CHD2_(AB68301)	7.64862	CHD2_(AB68301)	4.87826	NF-YA	7.44695	CHD2_(AB68301)	3.60565	NF-YB	5.63682	CBX3_(SC-101004).1	1.38182
TFIIIC-110.2	9.72211	CBX3_(SC-101004).1	6.86718	TAF7_(SC-101167).1	4.80843	CBX3_(SC-101004).1	7.10428	HCFC1_(NB100-68209).1	3.5998	CBX3_(SC-101004).1	5.41798	Sin3Ak-20	1.3815
SMC3_(ab9263)	9.62085	YY1_(SC-281).1	6.75756	BCLAF1_(SC-101388).1	4.51802	Max.3	7.05299	Bach1_(sc-14700)	3.48338	CTCFL_(SC-98982)	5.22999	UBF_(sc-13125)	1.35547
BCLAF1_(SC-101388).1	9.36221	THAP1_(SC-98174).1	6.60315	THAP1_(SC-98174)	4.43395	NF-E2.1	6.90105	RPC155	3.45722	TFIIIC-110.1	5.13983	Max.3	1.35308
Max.3	9.15532	NF-YB	6.4518	THAP1_(SC-98174).1	4.43279	ZNF263.1	6.72253	NF-YB	3.4061	Bach1_(sc-14700)	4.77536	NF-YA	1.3352
CBX3_(SC-101004).1	8.58277	TAF7_(SC-101167).1	6.116	CTCF_(SC-5916).1	4.31898	SIRT6.1	6.50664	THAP1_(SC-98174)	3.39594	TBLR1_(ab24550)	4.68648	TFIIIC-110.2	1.31699
ZNF274_(M01)	8.43058	Bach1_(sc-14700)	6.03332	Bach1_(sc-14700)	4.25001	NF-YB	6.28473	BCLAF1_(SC-101388).1	3.35466	Mxi1_(AF4185).1	4.65599	CHD2_(AB68301).1	1.25872
SP1.1	7.95098	ZNF263.1	5.91587	ZNF263	4.13794	GTF2B	6.25276	TBLR1_(ab24550).1	3.28256	p300_(SC-48343)	4.60842	TAF7_(SC-101167).1	1.22038
GTF2B	7.68757	YY1.1	5.79883	RPC155	3.97682	TFIIIC-110.1	6.08787	THAP1_(SC-98174).1	3.24976	BCLAF1_(SC-101388).1	4.5703	Bach1_(sc-14700)	1.14002
Bach1_(sc-14700)	7.28904	CTCFL_(SC-98982)	5.57867	NF-YB	3.89619	CHD2_(AB68301).1	5.8521	HCFC1_(NB100-68209)	3.248	GTF2B	4.56084	TAF7_(SC-101167)	1.12858
NF-YB	7.2866	ZNF274_(M01)	5.30491	SRF.1	3.89289	Bach1_(sc-14700)	5.5271	SMC3_(ab9263).1	3.2004	CHD2_(AB68301).1	4.55472	SMC3_(ab9263).1	1.09968
ZNF263.1	6.98765	YY1.2	4.89933	SP1.1	3.89048	BCLAF1_(SC-101388).1	5.36781	CDP_(sc-6327)	3.19532	SIRT6.1	4.10559	CTCF_(SC-5916).1	1.06564
TAF7_(SC-101167).1	6.82284	SIX5.3	4.87268	CDP_(sc-6327)	3.80791	SP1.1	4.92987	Mxi1_(AF4185)	3.12283	SIX5.3	3.98308	Bach1_(sc-14700).1	1.01787
GTF2B.1	6.79959	ZNF263	4.78978	SMC3_(ab9263).1	3.75773	GTF2B.1	4.60771	TFIIIC-110.1	3.11405	YY1.1	3.95832	SRF.1	1.01118
TFIIIC-110.1	6.78232	TFIIIC-110.1	4.78316	TFIIIC-110.1	3.7431	ZNF274_(M01)	4.57967	SRF.1	3.09754	YY1.2	3.79922	Rad21	1.00199
CHD2_(AB68301).1	6.64544	GTF2B	4.52507	TBLR1_(ab24550).1	3.61975	TAF7_(SC-101167).1	4.54107	YY1_(SC-281).1	3.03399	ZNF263	3.74441	TFIIIC-110.1	0.990418
YY1.1	6.34505	CDP_(sc-6327)	4.28829	Mxi1_(AF4185)	3.56839	YY1.2	4.30697	SP1.1	2.87144	TAF7_(SC-101167).1	3.7012	SP2_(SC-643)	0.951635
SIX5.3	5.51945	BCLAF1_(SC-101388).1	4.22696	Bach1_(sc-14700).1	3.2523	YY1.1	4.29771	YY1.2	2.81117	SP1.1	3.6606	TBLR1_(ab24550).1	0.928637
SRF.1	5.42426	CHD2_(AB68301).1	4.0865	ZNF263.1	3.24631	ZNF263	4.17933	ZNF263.1	2.7243	SP2_(SC-643)	3.36927	SMC3_(ab9263)	0.910953
ZNF263	5.33321	Mxi1_(AF4185)	3.94254	GTF2B	3.19588	SP2_(SC-643)	4.16773	USF2.1	2.70038	ELK1_(1277-1).1	3.27344	YY1.1	0.885944
CDP_(sc-6327)	5.31338	Pol2(phosphoS2).2	3.87636	YY1.2	3.17758	SIX5.3	4.1485	Rad21.1	2.66972	GTF2B.1	3.27146	SIX5.3	0.863599
YY1.2	5.27348	SP1.1	3.80075	SIX5.3	3.1188	ELK1_(1277-1).1	3.78748	Rad21	2.56309	CDP_(sc-6327)	2.95579	ZNF263.1	0.856441
Sin3Ak-20	5.24494	RPC155	3.43921	ATF3	3.08403	CDP_(sc-6327)	3.47228	SIX5.3	2.55135	Mxi1_(AF4185)	2.89325	ELK1_(1277-1).1	0.850174
TAF7_(SC-101167)	5.06015	ELK1_(1277-1).1	3.43634	USF2.1	2.98904	Mxi1_(AF4185)	3.23036	SMC3_(ab9263)	2.49762	RPC155	2.46468	NF-YB	0.841604
ELK1_(1277-1).1	4.89332	GTF2B.1	3.409	Rad21	2.97998	Nrf1	2.91581	Bach1_(sc-14700).1	2.49692	Pol2(phosphoS2).2	2.46468	RPC155	0.840188
SP2_(SC-643)	4.80545	USF2.1	3.37305	SMC3_(ab9263)	2.85228	SRF.1	2.90975	ATF3	2.49531	NF-YA.1	2.36992	Mxi1_(AF4185)	0.787577
Mxi1_(AF4185)	4.77269	SRF.1	3.36624	Rad21.1	2.84955	TAF7_(SC-101167)	2.89474	GTF2B	2.39124	SRF.1	2.29355	CDP_(sc-6327)	0.784023
Bach1_(sc-14700).1	4.74862	SP2_(SC-643)	3.2911	GTF2B.1	2.79001	RPC155	2.89337	YY1	1.95149	Nrf1	2.15138	Pol2(phosphoS2).2	0.780298
RPC155	4.46428	TBLR1_(ab24550).1	3.11646	TAF7_(SC-101167)	2.26624	Pol2(phosphoS2).2	2.83694	GTF2B.1	1.89832	TAF7_(SC-101167)	2.14537	Nrf1	0.755857
Pol2(phosphoS2).2	4.41043	Bach1_(sc-14700).1	3.07214	Sin3Ak-20	2.26127	TBLR1_(ab24550).1	2.78393	USF2	1.8873	USF2.1	2.05285	YY1.2	0.730029
TBLR1_(ab24550).1	4.35519	Nrf1	2.66276	CHD2_(AB68301).1	2.2046	NF-YA.1	2.66613	CHD2_(AB68301).1	1.7741	ZNF274_(M01)	2.01748	ZNF263	0.684117
Nrf1	3.96324	TAF7_(SC-101167)	2.52057	ELK1_(1277-1).1	2.09779	Bach1_(sc-14700).1	2.58242	ELK1_(1277-1).1	1.70825	Bach1_(sc-14700).1	2.00783	Rad21.1	0.647525
USF2.1	3.62599	NF-YA.1	2.3488	YY1	2.05919	Sin3Ak-20	2.39759	ZNF274_(M01).1	1.59323	Sin3Ak-20	1.78371	SP2_(SC-643).1	0.530865
NF-YA.1	2.58661	USF2	2.24513	USF2	1.9796	USF2.1	2.31108	TFIIIC-110	1.59038	SETDB1	1.60918	TFIIIC-110	0.506142
TFIIIC-110	2.49277	Sin3Ak-20	2.08309	SP2_(SC-643)	1.94485	TFIIIC-110	1.84155	SP2_(SC-643)	1.57671	ZBTB33.1	1.51642	USF2.1	0.467635
ZBTB33.1	2.38032	YY1	2.07527	TFIIIC-110	1.8996	ZBTB33.1	1.77377	TAF7_(SC-101167)	1.52842	TBLR1_(ab24550).1	1.47085	GTF2F1_(AB28179).1	0.463225
YY1	2.33973	SETDB1	1.91615	ZNF274_(M01).1	1.86112	SETDB1	1.71776	Sin3Ak-20	1.42417	TFIIIC-110	1.4349	GTF2F1_(AB28179)	0.444843
USF2	2.1696	ZBTB33.1	1.82393	Nrf1	1.65822	Nrf1.1	1.6319	ATF3.1	1.41686	SETDB1.1	1.4098	UBF_(sc-13125).1	0.427573
SETDB1	2.05346	SETDB1.1	1.77112	ATF3.1	1.54185	NELFe	1.61437	Nrf1	1.29766	YY1	1.38515	NF-YA.1	0.404107
SP2_(SC-643).1	2.04829	Nrf1.1	1.58671	SETDB1.1	1.50722	SETDB1.1	1.5867	SETDB1.1	1.29652	NELFe	1.3543	ZNF274_(M01).1	0.398893
ATF3	2.03791	TFIIIC-110	1.54691	RFX5_(200-401-194).1	1.45918	YY1	1.50975	RFX5_(200-401-194).1	1.2863	Nrf1.1	1.29243	YY1	0.378685
SETDB1.1	2.00958	ATF3	1.54554	GTF2F1_(AB28179).1	1.40579	SP2_(SC-643).1	1.46575	RFX5_(200-401-194)	1.14649	USF2	1.28293	ZBTB33.1	0.352348
Nrf1.1	1.95567	SP2_(SC-643).1	1.52913	ZBTB33.1	1.33504	UBF_(sc-13125).1	1.36069	GTF2F1_(AB28179).1	1.10588	SP2_(SC-643).1	1.16244	Nrf1.1	0.350323
UBF_(sc-13125).1	1.93181	UBF_(sc-13125).1	1.48133	RFX5_(200-401-194)	1.22329	USF2	1.31565	ZBTB33.1	1.04419	UBF_(sc-13125).1	1.11917	ATF3	0.340532
GTF2F1_(AB28179)	1.71468	RFX5_(200-401-194).1	1.40851	SETDB1	1.16233	ZC3H11A_(NB100-74650).1	1.31106	ZBTB33	1.00467	ATF3.1	1.09798	ATF3.1	0.313772
ATF3.1	1.71179	ATF3.1	1.37265	UBF_(sc-13125).1	1.16215	ATF3.1	1.26164	UBF_(sc-13125).1	0.966614	ZC3H11A_(NB100-74650).1	1.07849	SETDB1.1	0.289199
ZNF274_(M01).1	1.70516	ZNF274_(M01).1	1.29071	ZBTB33	1.14243	GTF2F1_(AB28179)	1.19712	SETDB1	0.962301	RFX5_(200-401-194)	1.03819	ZC3H11A_(NB100-74650).1	0.271615
RFX5_(200-401-194).1	1.45927	RFX5_(200-401-194)	1.23118	NF-YA.1	0.933795	RFX5_(200-401-194)	1.07899	Pol2(phosphoS2).3	0.758485	RFX5_(200-401-194).1	0.953106	USF2	0.251593
ZC3H11A_(NB100-74650).1	1.41116	ZBTB33	1.22942	SP2_(SC-643).1	0.921999	RFX5_(200-401-194).1	1.03791	NF-YA.1	0.73864	GTF2F1_(AB28179)	0.93103	RFX5_(200-401-194)	0.23206
GTF2F1_(AB28179).1	1.4106	Pol2(phosphoS2).3	1.08012	Pol2(phosphoS2).3	0.863187	Pol2(phosphoS2).3	1.02218	SP2_(SC-643).1	0.630043	ATF3	0.916601	RFX5_(200-401-194).1	0.228274
ZBTB33	1.4044	ZC3H11A_(NB100-74650).1	0.937142	GTF2F1_(AB28179)	0.737043	ATF3	1.01714	GTF2F1_(AB28179)	0.507521	ZBTB33	0.907003	SETDB1	0.226696
RFX5_(200-401-194)	1.30888	SIX5.1	0.874365	Nrf1.1	0.604445	ZBTB33	0.970251	Nrf1.1	0.487893	Pol2(phosphoS2).3	0.856938	SIX5.1	0.199674
NELFe	1.19189	GTF2F1_(AB28179)	0.820322	ZC3H11A_(NB100-74650).1	0.58273	SIX5.1	0.897632	ZC3H11A_(NB100-74650)	0.423444	SIX5.1	0.794717	RPC155.1	0.191399
Pol2(phosphoS2).3	1.14192	ZC3H11A_(NB100-74650)	0.698952	RPC155.1	0.557614	ZC3H11A_(NB100-74650)	0.84958	RPC155.1	0.403685	ZC3H11A_(NB100-74650)	0.792255	Pol2(phosphoS2).3	0.177508
SIX5.1	1.13756	GTF2F1_(AB28179).1	0.638065	SIX5.1	0.524768	SIX5.2	0.71371	ZC3H11A_(NB100-74650).1	0.401649	SIX5.2	0.686096	ZBTB33	0.176819
RPC155.1	0.870484	SIX5.2	0.619828	ZC3H11A_(NB100-74650)	0.524137	ZNF274_(M01).1	0.702024	BDP1	0.370123	TR4	0.578719	ZC3H11A_(NB100-74650)	0.159566
ZC3H11A_(NB100-74650)	0.868806	ELK1_(1277-1)	0.613249	BDP1	0.449296	GTF2F1_(AB28179).1	0.684875	SIX5.1	0.335406	ELK1_(1277-1)	0.545341	NELFe	0.158342
ELK1_(1277-1)	0.718236	NELFe	0.572069	NELFe.1	0.385074	ELK1_(1277-1)	0.611341	NELFe.1	0.308984	SIX5	0.53517	BDP1	0.127389
SIX5.2	0.667026	SIX5	0.496799	ELK1_(1277-1)	0.322911	TR4	0.601321	ELK1_(1277-1)	0.24625	KAP1	0.528148	ELK1_(1277-1)	0.0988404
BDP1	0.618064	RPC155.1	0.483261	KAP1.1	0.229087	SIX5	0.578325	KAP1.1	0.191228	GTF2F1_(AB28179).1	0.500933	NELFe.1	0.081899
SIX5	0.579381	TR4.1	0.454817	SIX5	0.188571	KAP1	0.566273	SIX5.2	0.11934	TR4.1	0.465327	KAP1.1	0.0791684
TR4.1	0.485963	BDP1	0.414861	TR4.1	0.176319	RPC155.1	0.524317	TR4.1	0.113229	ZNF274_(M01).1	0.417216	SIX5	0.0655853
TR4	0.394712	TR4	0.36568	NELFe	0.174305	TR4.1	0.493156	SIX5	0.108012	RPC155.1	0.370672	BRF1.1	0.0605127
KAP1.1	0.379133	KAP1	0.335903	SIX5.2	0.169359	BDP1	0.37793	NELFe	0.0998607	BDP1	0.302091	TR4.1	0.0603209
KAP1	0.363891	BDP1.2	0.231033	BRF1.1	0.108835	BDP1.2	0.273607	BDP1.2	0.0846207	NELFe.1	0.251277	SIX5.2	0.0533219
NELFe.1	0.289887	NELFe.1	0.216538	BDP1.2	0.0979959	NELFe.1	0.25941	BRF1.1	0.0604573	BDP1.2	0.244591	BRF2	0.0472022
BDP1.2	0.25478	KAP1.1	0.204303	BDP1.1	0.0719537	BDP1.1	0.239708	BDP1.1	0.0583982	BDP1.1	0.197965	BDP1.2	0.0432942
BDP1.1	0.220514	BDP1.1	0.169418	KAP1	0.0650785	KAP1.1	0.187354	KAP1	0.0561796	KAP1.1	0.141187	BDP1.1	0.0367938
BRF2	0.190982	BRF1	0.134117	BRF2	0.0475149	BRF2.2	0.147421	BRF2.2	0.0254225	BRF2.2	0.136055	KAP1	0.032152
BRF1.1	0.139751	BRF2.2	0.119541	BRF2.2	0.0313949	BRF1	0.134268	BRF1	0.0198692	BRF1	0.119411	BRF1	0.0291109
BRF2.2	0.123561	Pol3.1	0.0899794	BRF1	0.0239521	Pol3.1	0.126306	TR4	0.0106207	Pol3.1	0.0972617	Pol3.1	0.0269504
Pol3.1	0.109814	BRF2	0.0422186	TR4	0.0142412	BRF2	0.103458	BRF2	0.00569501	BRF2	0.0793916	Pol3	0.0225363
BRF1	0.107487	BRF1.1	0.035298	Pol3.1	0.0119851	BRF1.1	0.0701074	Pol3.1	0.00338202	BRF1.1	0.0444391	BRF1.2	0.0210187
Pol3	0.059443	XRCC4	0.02309	Pol3	0.00709125	Pol3	0.046476	ZNF274	0.00212416	Pol3	0.035674	TR4	0.0197396
BRF1.2	0.0587017	BRF2.1	0.0193291	XRCC4	0.00545785	BRF1.2	0.0439204	XRCC4	0.00189211	XRCC4	0.0254559	BRF2.2	0.00888435
XRCC4	0.0279818	BRF1.2	0.0180721	BRF1.2	0.00505491	XRCC4	0.0278475	XRCC4.1	0.00157036	BRF1.2	0.0246118	XRCC4	0.0046644
BRF2.1	0.0203616	Pol3	0.0165758	XRCC4.1	0.0030999	XRCC4.1	0.0238397	BRF2.1	0.00107141	XRCC4.1	0.0237512	BRF2.1	0.003255
XRCC4.1	0.01822	XRCC4.1	0.0163523	BRF2.1	0.00291219	BRF2.1	0.023048	BRF1.2	0.000942598	BRF2.1	0.0235348	XRCC4.1	0.00307319
ZNF274.1	0.0119314	ZNF274	0.0135453	ZNF274	0.00264191	ZNF274.1	0.0220081	Pol3	0.000875773	ZNF274.1	0.0182582	ZNF274.1	0.00248501
ZNF274	0.0101384	ZNF274.1	0.0115137	ZNF274.1	0.00177338	ZNF274	0.00930672	ZNF274.1	0.000675267	ZNF274	0.0109369	ZNF274	0.000689518
