# Supplementary material for: Peak shape clustering reveals biological insights
Source: BMC Bioinformatics. 2015 Oct 28;16:349. doi: 10.1186/s12859-015-0787-6 (PMC4625869; doi:10.1186/s12859-015-0787-6)
Supplement: Additional file 3: — GREAT GO Biological Process. (XLSX 364 kb) [file 12859_2015_787_MOESM3_ESM.xlsx]

## Sheet: Global
ALL PEAKS	Binom Rank	Binom Raw P-Value	Binom FDR Q-Val	Binom Fold Enrichment	Binom Observed Region Hits	Binom Region Set Coverage	Hyper Rank	Hyper FDR Q-Val	Hyper Fold Enrichment	Hyper Observed Gene Hits	Hyper Total Genes	Hyper Gene Set Coverage
positive regulation of signal transduction	438	4.79e-09	9.58e-08	1.19	1094	0.0831	27	1.48e-10	1.28	391	589	0.0424
blood vessel morphogenesis	453	8.4e-09	1.63e-07	1.23	735	0.0559	35	4.81e-10	1.38	210	292	0.0228
positive regulation of gene expression	206	4.84e-15	2.06e-13	1.19	1917	0.146	37	9.76e-10	1.21	587	934	0.0636
positive regulation of transcription, DNA-dependent	257	4.56e-13	1.55e-11	1.18	1794	0.136	42	3.83e-09	1.21	553	880	0.0599
positive regulation of RNA metabolic process	236	7.71e-14	2.86e-12	1.18	1847	0.14	48	1.3e-08	1.2	578	929	0.0627
regulation of phosphate metabolic process	111	7.15e-21	5.65e-19	1.26	1527	0.116	61	4.47e-08	1.21	491	782	0.0532
hemopoietic or lymphoid organ development	162	7.08e-17	3.83e-15	1.36	778	0.0591	64	7.29e-08	1.31	237	348	0.0257
regulation of intracellular protein kinase cascade	189	9.69e-16	4.49e-14	1.3	951	0.0723	66	8.51e-08	1.26	322	492	0.0349
immune system development	106	1.94e-21	1.6e-19	1.4	840	0.0638	68	1.13e-07	1.29	253	376	0.0274
regulation of phosphorylation	109	5.08e-21	4.09e-19	1.27	1466	0.111	71	1.91e-07	1.2	471	753	0.0511
wound healing	22	7.72e-58	3.07e-55	1.59	1295	0.0984	75	2.69e-07	1.23	383	601	0.0415
positive regulation of cell death	187	7.7e-16	3.61e-14	1.28	1040	0.079	81	9.23e-07	1.22	366	576	0.0397
hemopoiesis	403	7.27e-10	1.58e-08	1.27	658	0.05	83	9.23e-07	1.3	212	313	0.023
negative regulation of macromolecule biosynthetic process	120	4.53e-19	3.31e-17	1.24	1634	0.124	84	9.58e-07	1.19	492	797	0.0533
negative regulation of gene expression	105	1.72e-21	1.43e-19	1.26	1609	0.122	85	1.09e-06	1.19	469	757	0.0508
response to hormone stimulus	428	2.99e-09	6.12e-08	1.18	1229	0.0934	87	1.14e-06	1.2	433	694	0.0469
programmed cell death	78	5.24e-25	5.88e-23	1.31	1433	0.109	90	1.27e-06	1.18	520	848	0.0564
death	95	1.68e-22	1.55e-20	1.27	1620	0.123	91	1.3e-06	1.16	602	994	0.0653
negative regulation of biosynthetic process	132	2.12e-18	1.41e-16	1.23	1687	0.128	92	1.36e-06	1.18	513	836	0.0556
cell death	93	7.38e-23	6.95e-21	1.27	1616	0.123	93	1.43e-06	1.16	600	991	0.065
regulation of protein modification process	66	1.73e-28	2.3e-26	1.31	1647	0.125	96	1.55e-06	1.18	534	874	0.0579
negative regulation of nucleobase-containing compound metabolic process	199	2.64e-15	1.16e-13	1.21	1576	0.12	97	1.55e-06	1.19	469	759	0.0508
negative regulation of nitrogen compound metabolic process	188	9.09e-16	4.24e-14	1.22	1583	0.12	95	1.56e-06	1.19	473	766	0.0513
positive regulation of response to stimulus	222	2.66e-14	1.05e-12	1.2	1591	0.121	98	1.56e-06	1.17	557	915	0.0604
negative regulation of RNA metabolic process	157	3.04e-17	1.69e-15	1.24	1511	0.115	99	1.77e-06	1.2	438	705	0.0475
regulation of catabolic process	350	5.77e-11	1.45e-09	1.22	1053	0.08	100	1.8e-06	1.22	351	553	0.038
negative regulation of cellular biosynthetic process	156	2.74e-17	1.54e-15	1.22	1657	0.126	107	2.19e-06	1.18	503	821	0.0545
positive regulation of programmed cell death	170	1.14e-16	5.88e-15	1.3	1019	0.0774	108	2.41e-06	1.22	356	563	0.0386
positive regulation of intracellular protein kinase cascade	392	5.13e-10	1.15e-08	1.28	624	0.0474	112	2.77e-06	1.28	220	330	0.0238
positive regulation of hydrolase activity	440	4.83e-09	9.62e-08	1.2	1021	0.0776	114	3.02e-06	1.21	356	564	0.0386
apoptosis	83	2.33e-24	2.46e-22	1.31	1406	0.107	116	3.04e-06	1.17	511	837	0.0554
positive regulation of apoptosis	150	1.83e-17	1.07e-15	1.31	1013	0.077	117	3.13e-06	1.21	353	559	0.0383
negative regulation of transcription, DNA-dependent	186	7.63e-16	3.6e-14	1.23	1477	0.112	122	4.54e-06	1.19	424	685	0.046
regulation of protein phosphorylation	115	2.53e-20	1.93e-18	1.28	1363	0.104	126	6.94e-06	1.19	432	701	0.0468
hemostasis	16	3.72e-61	2.04e-58	1.69	1085	0.0825	127	8.03e-06	1.22	317	500	0.0344
negative regulation of cellular macromolecule biosynthetic process	147	9.83e-18	5.86e-16	1.23	1579	0.12	130	9.95e-06	1.17	470	770	0.0509
regulation of body fluid levels	23	1.18e-57	4.5e-55	1.62	1186	0.0901	131	1.01e-05	1.2	364	583	0.0395
regulation of cellular catabolic process	374	2.68e-10	6.28e-09	1.23	939	0.0714	135	1.52e-05	1.21	315	499	0.0341
blood coagulation	18	5.25e-61	2.56e-58	1.7	1081	0.0821	137	1.71e-05	1.21	313	496	0.0339
cell activation	107	2.12e-21	1.74e-19	1.34	1060	0.0806	139	1.98e-05	1.2	335	535	0.0363
cellular lipid metabolic process	55	2.73e-35	4.36e-33	1.44	1204	0.0915	145	2.8e-05	1.18	426	697	0.0462
lipid metabolic process	52	1.66e-37	2.8e-35	1.38	1586	0.121	146	3.21e-05	1.15	580	973	0.0629
response to wounding	24	2.37e-57	8.64e-55	1.46	1783	0.135	148	3.41e-05	1.15	572	959	0.062
intracellular protein kinase cascade	267	6.37e-13	2.09e-11	1.29	784	0.0596	149	4.22e-05	1.22	269	423	0.0292
cytoskeleton organization	159	5.54e-17	3.05e-15	1.3	1001	0.0761	150	4.26e-05	1.19	361	584	0.0391
transmembrane transport	192	1.56e-15	7.13e-14	1.25	1271	0.0966	157	5.39e-05	1.16	483	802	0.0524
regulation of response to stress	182	5.98e-16	2.88e-14	1.29	1014	0.0771	161	6.11e-05	1.18	373	607	0.0404
induction of programmed cell death	89	2.99e-23	2.94e-21	1.49	675	0.0513	165	9.1e-05	1.23	239	374	0.0259
response to abiotic stimulus	378	3.01e-10	6.98e-09	1.22	963	0.0732	167	0.000128	1.18	340	552	0.0369
induction of apoptosis	84	4.13e-24	4.31e-22	1.5	670	0.0509	168	0.000138	1.23	237	372	0.0257
intracellular transport	51	5.36e-38	9.2e-36	1.45	1232	0.0936	182	0.000333	1.14	484	814	0.0525
cellular response to organic substance	399	6.47e-10	1.42e-08	1.17	1375	0.104	185	0.000404	1.14	500	844	0.0542
regulation of organelle organization	373	2.59e-10	6.07e-09	1.27	720	0.0547	188	0.000418	1.21	250	399	0.0271
in utero embryonic development	185	7.03e-16	3.33e-14	1.39	632	0.048	189	0.00042	1.25	179	276	0.0194
protein phosphorylation	278	1.04e-12	3.29e-11	1.21	1338	0.102	186	0.00042	1.15	451	756	0.0489
cellular protein localization	318	9.13e-12	2.51e-10	1.25	940	0.0714	194	0.000541	1.17	349	575	0.0378
platelet activation	94	9.06e-23	8.44e-21	1.55	553	0.042	196	0.000548	1.26	158	241	0.0171
actin cytoskeleton organization	128	1.01e-18	6.91e-17	1.46	583	0.0443	199	0.000625	1.24	184	286	0.0199
positive regulation of protein metabolic process	124	6.86e-19	4.84e-17	1.34	922	0.0701	201	0.000719	1.18	302	493	0.0327
cellular macromolecule localization	324	1.26e-11	3.4e-10	1.24	940	0.0714	205	0.000818	1.16	350	579	0.0379
regulation of transferase activity	268	6.53e-13	2.14e-11	1.25	1031	0.0783	209	0.000955	1.16	340	562	0.0369
organic substance transport	117	1.54e-19	1.15e-17	1.43	683	0.0519	212	0.000994	1.19	266	431	0.0288
protein ubiquitination	163	7.1e-17	3.82e-15	1.41	622	0.0473	219	0.00125	1.2	225	360	0.0244
homeostatic process	92	4.59e-23	4.37e-21	1.27	1639	0.125	223	0.00151	1.12	565	971	0.0612
cellular membrane organization	152	2.27e-17	1.31e-15	1.33	909	0.0691	231	0.00182	1.16	315	521	0.0341
lipid biosynthetic process	101	9.47e-22	8.21e-20	1.45	710	0.054	236	0.00193	1.18	250	406	0.0271
membrane organization	153	2.3e-17	1.32e-15	1.33	910	0.0692	245	0.00221	1.16	316	524	0.0343
protein modification by small protein conjugation	203	4.6e-15	1.98e-13	1.37	646	0.0491	243	0.00221	1.19	236	382	0.0256
regulation of kinase activity	277	1.03e-12	3.26e-11	1.25	996	0.0757	247	0.00235	1.16	327	544	0.0354
placenta development	287	1.79e-12	5.45e-11	1.61	246	0.0187	257	0.00288	1.36	74	105	0.00802
regulation of cytokine production	81	1.25e-24	1.35e-22	1.57	570	0.0433	265	0.00338	1.2	195	312	0.0211
chemical homeostasis	145	9.26e-18	5.6e-16	1.28	1163	0.0884	270	0.00355	1.13	400	678	0.0434
cellular homeostasis	317	8.79e-12	2.43e-10	1.24	984	0.0748	271	0.00376	1.15	346	581	0.0375
protein modification by small protein conjugation or removal	243	1.53e-13	5.53e-12	1.32	726	0.0552	272	0.00391	1.17	271	447	0.0294
positive regulation of protein modification process	340	3.04e-11	7.84e-10	1.29	702	0.0533	286	0.00508	1.18	224	365	0.0243
leukocyte migration	80	9.65e-25	1.06e-22	1.76	385	0.0293	288	0.00519	1.26	116	177	0.0126
ion homeostasis	263	5.51e-13	1.84e-11	1.27	897	0.0682	289	0.0052	1.15	312	522	0.0338
positive regulation of anti-apoptosis	389	4.48e-10	1.01e-08	1.72	153	0.0116	299	0.00679	1.54	32	40	0.00347
posttranscriptional regulation of gene expression	110	5.69e-21	4.53e-19	1.52	553	0.042	300	0.00692	1.19	188	303	0.0204
endocytosis	151	2.23e-17	1.29e-15	1.47	520	0.0395	308	0.00781	1.2	166	265	0.018
nuclear transport	209	6.97e-15	2.92e-13	1.55	350	0.0266	306	0.00784	1.24	128	199	0.0139
protein autophosphorylation	237	9.42e-14	3.48e-12	1.54	325	0.0247	309	0.00789	1.28	94	141	0.0102
positive regulation of cellular protein metabolic process	310	5.15e-12	1.45e-10	1.28	797	0.0606	312	0.00828	1.16	263	437	0.0285
nitrogen compound transport	335	2.31e-11	6.04e-10	1.51	290	0.022	313	0.00895	1.25	112	172	0.0121
actin filament-based process	142	6.72e-18	4.15e-16	1.43	616	0.0468	321	0.00956	1.18	199	324	0.0216
cellular ion homeostasis	312	5.39e-12	1.51e-10	1.27	824	0.0626	325	0.0104	1.15	284	476	0.0308
regulation of anti-apoptosis	218	1.7e-14	6.85e-13	1.85	184	0.014	330	0.0112	1.46	38	50	0.00412
nucleocytoplasmic transport	198	2.64e-15	1.17e-13	1.57	346	0.0263	333	0.0113	1.23	126	197	0.0137
regulation of protein complex disassembly	369	2.02e-10	4.79e-09	1.9	117	0.00889	340	0.0117	1.43	43	58	0.00466
regulation of protein serine/threonine kinase activity	184	6.83e-16	3.25e-14	1.38	645	0.049	344	0.0119	1.18	200	327	0.0217
organic acid metabolic process	169	1.01e-16	5.23e-15	1.3	1007	0.0765	345	0.0121	1.12	417	718	0.0452
leukocyte activation	384	3.91e-10	8.91e-09	1.31	561	0.0426	346	0.0121	1.19	179	290	0.0194
cellular chemical homeostasis	409	9.84e-10	2.11e-08	1.23	840	0.0638	348	0.0122	1.14	295	497	0.032
carboxylic acid metabolic process	158	4.95e-17	2.75e-15	1.31	991	0.0753	349	0.0124	1.12	407	700	0.0441
regulation of protein kinase activity	251	3.54e-13	1.24e-11	1.26	948	0.072	351	0.0125	1.14	306	517	0.0332
protein localization to organelle	401	6.82e-10	1.49e-08	1.34	461	0.035	355	0.0131	1.2	160	257	0.0173
actin cytoskeleton reorganization	167	9.11e-17	4.78e-15	2.18	142	0.0108	358	0.0143	1.56	26	32	0.00282
regeneration	248	2.59e-13	9.13e-12	1.58	288	0.0219	362	0.0147	1.3	75	111	0.00813
positive regulation of protein complex assembly	339	3.04e-11	7.86e-10	1.75	164	0.0125	367	0.0156	1.36	55	78	0.00596
positive regulation of myeloid cell differentiation	367	1.81e-10	4.33e-09	1.73	157	0.0119	374	0.0173	1.42	40	54	0.00434
regulation of peptidyl-tyrosine phosphorylation	321	1.06e-11	2.9e-10	1.52	286	0.0217	376	0.0183	1.29	77	115	0.00835
cellular ketone metabolic process	141	5.77e-18	3.59e-16	1.31	1017	0.0773	378	0.0184	1.11	414	716	0.0449
myeloid cell differentiation	143	7.29e-18	4.47e-16	1.7	300	0.0228	382	0.0192	1.27	84	127	0.00911
small molecule biosynthetic process	348	5.28e-11	1.33e-09	1.34	525	0.0399	385	0.0195	1.16	208	344	0.0225
negative regulation of multicellular organismal process	227	3.95e-14	1.52e-12	1.37	608	0.0462	397	0.0225	1.17	180	295	0.0195
carboxylic acid biosynthetic process	368	1.88e-10	4.48e-09	1.4	385	0.0293	410	0.0263	1.19	149	241	0.0162
oxidation-reduction process	204	4.68e-15	2.01e-13	1.24	1289	0.098	419	0.0286	1.09	511	898	0.0554
positive regulation of cell activation	134	2.51e-18	1.64e-16	1.49	526	0.04	423	0.0294	1.19	143	231	0.0155
negative regulation of actin filament depolymerization	991	5.40242e-05	0.000477604	2.01717	39	0.00296375	424	0.0299121	1.60289	20	24	0.00216802
regulation of fat cell differentiation	235	7.52e-14	2.8e-12	1.79	194	0.0147	434	0.0309	1.41	38	52	0.00412
monocarboxylic acid metabolic process	180	4.18e-16	2.04e-14	1.42	565	0.0429	440	0.0329	1.15	209	349	0.0227
positive regulation of peptidyl-tyrosine phosphorylation	424	2.15e-09	4.44e-08	1.53	216	0.0164	447	0.0331	1.3	61	90	0.00661
positive regulation of organelle organization	323	1.15e-11	3.11e-10	1.47	338	0.0257	450	0.0335	1.22	106	167	0.0115
chromatin modification	266	6e-13	1.98e-11	1.3	744	0.0565	451	0.0338	1.14	245	414	0.0266
regulation of angiogenesis	371	2.22e-10	5.24e-09	1.5	267	0.0203	453	0.0343	1.26	81	124	0.00878
positive regulation of cytokine production	305	4.61e-12	1.33e-10	1.53	290	0.022	455	0.0345	1.23	99	155	0.0107
vesicle-mediated transport	70	7.99e-28	1e-25	1.36	1277	0.097	459	0.0359	1.1	452	792	0.049
fatty acid metabolic process	181	5.3e-16	2.56e-14	1.51	422	0.0321	470	0.0365	1.18	153	250	0.0166
mitochondrial membrane organization	363	1.62e-10	3.91e-09	2.17	85	0.00646	471	0.0369	1.48	27	35	0.00293
positive regulation of leukocyte activation	166	8.97e-17	4.73e-15	1.47	506	0.0385	481	0.0403	1.18	138	224	0.015
actin filament capping	1044	7.91362e-05	0.000664092	2.02117	37	0.00281176	492	0.0418118	1.58895	19	23	0.00205962
regulation of MAP kinase activity	479	2.05e-08	3.76e-07	1.3	456	0.0347	488	0.0421	1.18	139	226	0.0151
response to ionizing radiation	486	2.52e-08	4.54e-07	1.53	189	0.0144	502	0.0469	1.27	68	103	0.00737
response to hypoxia	301	3.69e-12	1.07e-10	1.43	403	0.0306	505	0.0476	1.19	129	209	0.014
response to oxygen levels	366	1.78e-10	4.25e-09	1.37	428	0.0325	509	0.0484	1.18	138	225	0.015
intracellular protein transport	304	4.16e-12	1.2e-10	1.31	659	0.0501	512	0.0497	1.13	250	426	0.0271
hepaticobiliary system development	293	2.51e-12	7.51e-11	1.58	264	0.0201	517	0.0509	1.3	56	83	0.00607
cation homeostasis	390	4.79e-10	1.08e-08	1.29	592	0.045	518	0.0513	1.14	210	354	0.0228
protein targeting	407	8.48e-10	1.83e-08	1.35	431	0.0328	523	0.0528	1.17	149	245	0.0162
regulation of inflammatory response	391	5.1e-10	1.14e-08	1.47	286	0.0217	521	0.0529	1.22	91	143	0.00986
amine transport	495	3.19e-08	5.65e-07	1.45	238	0.0181	521	0.0529	1.22	91	143	0.00986
regulation of actin filament depolymerization	610	3.73097e-07	5.35853e-06	2.24636	49	0.00372369	533	0.0576103	1.5113	22	28	0.00238482
protein import	385	3.92e-10	8.92e-09	1.48	276	0.021	539	0.0588	1.22	89	140	0.00965
metal ion homeostasis	485	2.38e-08	4.3e-07	1.28	510	0.0388	544	0.0601	1.15	176	294	0.0191
regulation of cell activation	219	1.79e-14	7.17e-13	1.35	686	0.0521	549	0.0604	1.14	196	330	0.0212
organ regeneration	200	4.09e-15	1.79e-13	2.01	155	0.0118	550	0.0606	1.37	37	52	0.00401
natural killer cell activation	511	4.67564e-08	8.01629e-07	2.28143	55	0.00417965	545	0.0607602	1.57375	18	22	0.00195122
liver development	271	6.81e-13	2.2e-11	1.6	263	0.02	557	0.0624	1.29	55	82	0.00596
positive regulation of protein serine/threonine kinase activity	423	2.15e-09	4.45e-08	1.36	399	0.0303	576	0.07	1.18	121	197	0.0131
negative regulation of phosphate metabolic process	493	3.13e-08	5.56e-07	1.51	197	0.015	577	0.07	1.29	53	79	0.00575
parasympathetic nervous system development	358	1.19e-10	2.92e-09	2.62	59	0.00448	581	0.0709	1.76	11	12	0.00119
positive regulation of lymphocyte activation	285	1.52e-12	4.68e-11	1.42	441	0.0335	586	0.0712	1.18	126	206	0.0137
positive regulation of myeloid leukocyte differentiation	471	1.61e-08	3e-07	1.93	88	0.00669	591	0.0731	1.47	23	30	0.00249
carbohydrate transport	103	1.04e-21	8.86e-20	2.16	193	0.0147	590	0.0732	1.25	67	103	0.00726
homeostasis of number of cells	127	9.62e-19	6.64e-17	1.74	295	0.0224	593	0.0739	1.23	78	122	0.00846
regulation of tyrosine phosphorylation of STAT protein	161	5.87e-17	3.2e-15	2.24	136	0.0103	594	0.074	1.38	33	46	0.00358
regulation of defense response	137	3.17e-18	2.03e-16	1.43	626	0.0476	603	0.0769	1.13	216	368	0.0234
artery morphogenesis	492	3.06e-08	5.45e-07	1.75	113	0.00859	613	0.0769	1.5	21	27	0.00228
cellular response to interleukin-6	414	1.47e-09	3.11e-08	3.24	37	0.00281	606	0.077	1.92	8	8	0.000867
response to inorganic substance	386	4.08e-10	9.25e-09	1.29	596	0.0453	632	0.0829	1.13	204	347	0.0221
positive regulation of transforming growth factor beta receptor signaling pathway	672	1.09779e-06	1.43121e-05	2.0133	58	0.00440763	634	0.0838444	1.60289	15	18	0.00162602
response to cAMP	336	2.81e-11	7.32e-10	1.78	156	0.0119	638	0.0872	1.3	46	68	0.00499
embryonic placenta development	364	1.71e-10	4.12e-09	1.66	181	0.0138	638	0.0872	1.3	46	68	0.00499
purine nucleotide catabolic process	276	9.99e-13	3.17e-11	1.34	612	0.0465	651	0.092	1.12	241	415	0.0261
cellular response to stress	90	4.02e-23	3.91e-21	1.3	1379	0.105	653	0.0928	1.08	514	918	0.0557
small GTPase mediated signal transduction	405	7.66e-10	1.66e-08	1.26	695	0.0528	656	0.0954	1.12	237	408	0.0257
transforming growth factor beta receptor signaling pathway	240	1.16e-13	4.24e-12	1.75	204	0.0155	657	0.0965	1.29	47	70	0.00509
purine-containing compound catabolic process	334	2.04e-11	5.34e-10	1.31	623	0.0473	668	0.0972	1.11	244	421	0.0264
regulation of erythrocyte differentiation	455	8.85e-09	1.7e-07	1.91	94	0.00714	665	0.0975	1.46	22	29	0.00238
nucleotide catabolic process	226	3.88e-14	1.5e-12	1.36	635	0.0483	670	0.0978	1.11	250	432	0.0271
protein transport	139	3.79e-18	2.39e-16	1.27	1263	0.096	673	0.0981	1.08	485	865	0.0526
pyrimidine-containing compound transmembrane transport	474	1.8e-08	3.32e-07	3.11	34	0.00258	686	0.107	1.75	10	11	0.00108
erythrocyte differentiation	97	2.46e-22	2.22e-20	2.45	153	0.0116	698	0.109	1.33	36	52	0.0039
regulation of I-kappaB kinase/NF-kappaB cascade	210	7.65e-15	3.19e-13	1.64	281	0.0214	700	0.109	1.19	98	159	0.0106
establishment of protein localization	164	8.11e-17	4.33e-15	1.26	1290	0.098	715	0.118	1.07	495	886	0.0537
regulation of histone methylation	88	2.55e-23	2.54e-21	3.44	93	0.00707	709	0.119	1.65	12	14	0.0013
induction of apoptosis by extracellular signals	299	3.36e-12	9.85e-11	1.61	239	0.0182	716	0.119	1.21	79	126	0.00856
regulation of leukocyte activation	327	1.45e-11	3.88e-10	1.31	642	0.0488	730	0.124	1.13	184	314	0.0199
regulation of RNA stability	244	2.15e-13	7.73e-12	2.18	111	0.00844	733	0.129	1.39	26	36	0.00282
cellular cation homeostasis	442	4.96e-09	9.82e-08	1.29	525	0.0399	748	0.134	1.13	182	311	0.0197
nucleobase-containing compound transport	464	1.3e-08	2.46e-07	1.49	219	0.0166	750	0.135	1.19	90	146	0.00976
regulation of myeloid cell differentiation	314	5.89e-12	1.64e-10	1.57	262	0.0199	757	0.138	1.21	74	118	0.00802
regulation of mRNA stability	280	1.27e-12	3.96e-11	2.16	106	0.00806	762	0.142	1.4	24	33	0.0026
ribonucleotide catabolic process	229	6.18e-14	2.36e-12	1.38	568	0.0432	770	0.149	1.11	226	392	0.0245
positive regulation of T cell activation	242	1.25e-13	4.54e-12	1.5	361	0.0274	769	0.149	1.17	101	166	0.0109
covalent chromatin modification	454	8.72e-09	1.68e-07	1.33	421	0.032	768	0.149	1.14	144	243	0.0156
positive regulation of tyrosine phosphorylation of STAT protein	331	1.76e-11	4.65e-10	2.03	110	0.00836	772	0.15	1.37	27	38	0.00293
positive regulation of I-kappaB kinase/NF-kappaB cascade	382	3.77e-10	8.64e-09	1.53	237	0.018	771	0.15	1.18	88	143	0.00954
organic ether metabolic process	279	1.05e-12	3.29e-11	1.63	243	0.0185	791	0.152	1.2	72	115	0.0078
mitochondrion organization	71	1.77e-27	2.19e-25	1.84	376	0.0286	798	0.158	1.17	103	170	0.0112
nucleobase-containing compound catabolic process	328	1.46e-11	3.91e-10	1.31	654	0.0497	799	0.158	1.1	260	455	0.0282
regulation of JAK-STAT cascade	140	5.38e-18	3.37e-16	2.07	173	0.0131	800	0.159	1.27	43	65	0.00466
positive regulation of angiogenesis	347	5.23e-11	1.32e-09	1.72	167	0.0127	800	0.159	1.27	43	65	0.00466
histone modification	441	4.93e-09	9.79e-08	1.34	418	0.0318	802	0.159	1.14	142	240	0.0154
regulation of mitochondrial depolarization	1010	6.09322e-05	0.000528541	2.51116	24	0.00182385	804	0.160652	1.73112	9	10	0.00097561
epithelial cell-cell adhesion	1200	0.000241682	0.00176448	2.333	23	0.00174785	804	0.160652	1.73112	9	10	0.00097561
regulation of mitochondrial membrane permeability	1250	0.000334126	0.00234182	2.15353	26	0.00197583	804	0.160652	1.73112	9	10	0.00097561
mitochondrial fission	191	1.5e-15	6.86e-14	3.78	53	0.00403	804	0.161	1.73	9	10	0.000976
regulation of histone H3-K4 methylation	224	3.45e-14	1.35e-12	3.3	57	0.00433	804	0.161	1.73	9	10	0.000976
preganglionic parasympathetic nervous system development	315	7.01e-12	1.95e-10	3.02	53	0.00403	804	0.161	1.73	9	10	0.000976
monocarboxylic acid catabolic process	346	4.88e-11	1.24e-09	2.01	108	0.00821	831	0.164	1.29	37	55	0.00401
ribonucleotide metabolic process	125	7.58e-19	5.31e-17	1.41	705	0.0536	859	0.166	1.09	272	478	0.0295
positive regulation of CD4-positive, alpha-beta T cell differentiation	225	3.72e-14	1.45e-12	2.82	72	0.00547	838	0.166	1.56	13	16	0.00141
response to interleukin-6	506	4.04816e-08	7.00908e-07	2.45287	48	0.00364769	846	0.16663	1.62755	11	13	0.00119241
nucleobase-containing small molecule metabolic process	114	2.34e-20	1.8e-18	1.34	1032	0.0784	845	0.167	1.08	397	709	0.043
macromolecule catabolic process	165	8.2e-17	4.35e-15	1.33	890	0.0676	861	0.168	1.08	351	624	0.038
purine ribonucleotide catabolic process	253	4.01e-13	1.39e-11	1.37	561	0.0426	863	0.169	1.1	224	390	0.0243
regulation of lymphocyte activation	388	4.2e-10	9.49e-09	1.31	553	0.042	864	0.17	1.12	162	277	0.0176
mitochondrial transport	450	7.05e-09	1.37e-07	1.7	137	0.0104	879	0.179	1.22	56	88	0.00607
glycerol ether metabolic process	322	1.14e-11	3.09e-10	1.6	233	0.0177	881	0.181	1.2	68	109	0.00737
nucleoside triphosphate catabolic process	234	7.29e-14	2.73e-12	1.38	561	0.0426	895	0.182	1.1	223	389	0.0242
cellular macromolecule catabolic process	282	1.36e-12	4.22e-11	1.29	768	0.0584	883	0.182	1.09	304	538	0.033
heterocycle catabolic process	300	3.37e-12	9.84e-11	1.31	686	0.0521	891	0.182	1.09	272	479	0.0295
positive regulation of JAK-STAT cascade	420	2.03e-09	4.24e-08	1.79	123	0.00935	892	0.182	1.31	32	47	0.00347
neutral amino acid transport	596	3.11751e-07	4.58264e-06	2.21932	51	0.00387567	884	0.182614	1.4426	18	24	0.00195122
cellular nitrogen compound catabolic process	292	2.21e-12	6.64e-11	1.31	688	0.0523	902	0.183	1.09	273	481	0.0296
cellular response to biotic stimulus	461	1.21e-08	2.31e-07	1.62	155	0.0118	899	0.183	1.24	49	76	0.00531
post-Golgi vesicle-mediated transport	313	5.63e-12	1.58e-10	1.93	131	0.00996	903	0.184	1.26	42	64	0.00455
erythrocyte homeostasis	99	6.55e-22	5.79e-20	2.33	166	0.0126	923	0.188	1.27	39	59	0.00423
negative regulation of receptor biosynthetic process	665	9.78347e-07	1.28892e-05	3.73209	20	0.00151987	906	0.190799	1.92347	6	6	0.000650407
positive regulation of mitochondrial depolarization	1027	6.9017e-05	0.000588761	3.74945	13	0.000987917	906	0.190799	1.92347	6	6	0.000650407
negative regulation of protein autophosphorylation	270	6.8e-13	2.21e-11	4.52	35	0.00266	906	0.191	1.92	6	6	0.00065
purine nucleoside triphosphate catabolic process	239	1.09e-13	3.98e-12	1.38	558	0.0424	926	0.193	1.1	221	386	0.024
nucleotide metabolic process	118	3.24e-19	2.41e-17	1.34	964	0.0733	941	0.195	1.08	366	654	0.0397
ceramide biosynthetic process	446	6.09e-09	1.2e-07	2.48	53	0.00403	931	0.196	1.47	16	21	0.00173
heterocycle metabolic process	171	1.16e-16	5.94e-15	1.28	1129	0.0858	982	0.207	1.07	453	817	0.0491
purine ribonucleoside triphosphate catabolic process	256	4.23e-13	1.45e-11	1.37	553	0.042	967	0.207	1.1	220	385	0.0238
regulation of gene expression, epigenetic	468	1.46e-08	2.73e-07	1.52	200	0.0152	983	0.208	1.18	72	117	0.0078
negative regulation of protein phosphorylation	499	3.37e-08	5.91e-07	1.62	147	0.0112	971	0.209	1.27	37	56	0.00401
fatty acid catabolic process	434	3.85e-09	7.78e-08	1.93	96	0.0073	994	0.212	1.28	34	51	0.00369
regulation of immune system process	57	3.94e-35	6.05e-33	1.4	1388	0.105	1003	0.214	1.07	435	784	0.0472
protein complex assembly	146	9.39e-18	5.63e-16	1.35	843	0.0641	1035	0.22	1.08	291	517	0.0315
purine nucleotide metabolic process	196	2.07e-15	9.25e-14	1.34	767	0.0583	1014	0.22	1.08	303	539	0.0328
response to osmotic stress	383	3.84e-10	8.79e-09	1.95	105	0.00798	1015	0.22	1.31	28	41	0.00304
positive regulation of histone methylation	113	1.81e-20	1.4e-18	4.11	65	0.00494	1021	0.221	1.71	8	9	0.000867
intestinal epithelial cell differentiation	1038	7.39806e-05	0.000624416	2.37803	26	0.00197583	1021	0.221457	1.70975	8	9	0.000867209
positive regulation of B cell differentiation	1109	0.000137217	0.001084	2.37703	24	0.00182385	1021	0.221457	1.70975	8	9	0.000867209
mast cell activation	337	2.87e-11	7.45e-10	3.4	42	0.00319	1036	0.225	1.6	10	12	0.00108
regulation of interferon-gamma-mediated signaling pathway	269	6.77e-13	2.21e-11	2.74	68	0.00517	1048	0.227	1.42	17	23	0.00184
positive regulation of tyrosine phosphorylation of Stat3 protein	297	3.12e-12	9.2e-11	2.34	86	0.00654	1048	0.227	1.42	17	23	0.00184
positive regulation of acute inflammatory response	470	1.59e-08	2.95e-07	2.04	76	0.00578	1048	0.227	1.42	17	23	0.00184
negative regulation of protein metabolic process	73	5.38e-27	6.45e-25	1.63	550	0.0418	1057	0.237	1.11	164	284	0.0178
regulation of tyrosine phosphorylation of Stat3 protein	155	2.49e-17	1.41e-15	2.57	106	0.00806	1060	0.242	1.37	20	28	0.00217
protein complex biogenesis	149	1.39e-17	8.19e-16	1.35	844	0.0641	1065	0.243	1.08	292	520	0.0317
positive regulation of immune system process	87	5.73e-24	5.77e-22	1.41	918	0.0698	1070	0.252	1.08	274	487	0.0297
anti-apoptosis	345	4.57e-11	1.16e-09	1.38	439	0.0334	1087	0.265	1.12	135	232	0.0146
generation of precursor metabolites and energy	429	3.54e-09	7.23e-08	1.27	597	0.0454	1090	0.268	1.09	226	399	0.0245
regulation of endocytosis	379	3.27e-10	7.57e-09	1.56	220	0.0167	1091	0.271	1.19	61	99	0.00661
protein oligomerization	316	7.9e-12	2.19e-10	1.42	411	0.0312	1100	0.272	1.11	142	245	0.0154
nucleoside triphosphate metabolic process	183	6.71e-16	3.21e-14	1.38	650	0.0494	1107	0.273	1.08	254	451	0.0275
regulation of CD4-positive, alpha-beta T cell differentiation	309	5.14e-12	1.46e-10	2.34	84	0.00638	1093	0.273	1.38	18	25	0.00195
regulation of bone remodeling	465	1.31e-08	2.47e-07	2.03	78	0.00593	1093	0.273	1.38	18	25	0.00195
sphingoid biosynthetic process	617	4.35525e-07	6.18417e-06	2.03288	61	0.00463561	1093	0.273019	1.3849	18	25	0.00195122
regulation of interleukin-4 production	264	5.55e-13	1.84e-11	2.58	76	0.00578	1120	0.277	1.47	13	17	0.00141
purine ribonucleotide metabolic process	133	2.35e-18	1.54e-16	1.42	670	0.0509	1176	0.289	1.08	261	465	0.0283
glycerol ether biosynthetic process	481	2.15e-08	3.92e-07	1.83	101	0.00768	1177	0.29	1.28	28	42	0.00304
interleukin-6-mediated signaling pathway	516	4.95648e-08	8.41546e-07	3.32072	29	0.00220382	1133	0.293543	1.92347	5	5	0.000542005
regulation of angiotensin levels in blood	657	8.35251e-07	1.1138e-05	3.77164	20	0.00151987	1133	0.293543	1.92347	5	5	0.000542005
purine deoxyribonucleotide catabolic process	670	1.08411e-06	1.41759e-05	5.59194	13	0.000987917	1133	0.293543	1.92347	5	5	0.000542005
positive regulation of vascular permeability	813	7.18531e-06	7.74299e-05	2.68112	27	0.00205183	1133	0.293543	1.92347	5	5	0.000542005
sphingomyelin biosynthetic process	825	8.46902e-06	8.99358e-05	3.11124	21	0.00159587	1133	0.293543	1.92347	5	5	0.000542005
disaccharide metabolic process	1069	0.000102961	0.000843815	3.84328	12	0.000911923	1133	0.293543	1.92347	5	5	0.000542005
sphingosine biosynthetic process	1208	0.000257227	0.00186553	2.84185	16	0.0012159	1133	0.293543	1.92347	5	5	0.000542005
receptor biosynthetic process	1648	0.00352154	0.018721	3.03565	9	0.000683943	1133	0.293543	1.92347	5	5	0.000542005
regulation of mRNA catabolic process	1673	0.00389477	0.0203958	2.7905	10	0.000759936	1133	0.293543	1.92347	5	5	0.000542005
pinocytosis	1765	0.00549265	0.0272641	2.09215	16	0.0012159	1133	0.293543	1.92347	5	5	0.000542005
negative regulation of interleukin-4 production	195	1.92e-15	8.63e-14	4.24	46	0.0035	1133	0.294	1.92	5	5	0.000542
monosaccharide transport	415	1.58e-09	3.34e-08	1.86	112	0.00851	1201	0.295	1.22	43	68	0.00466
gene silencing	193	1.67e-15	7.58e-14	2.01	158	0.012	1236	0.309	1.21	44	70	0.00477
granulocyte differentiation	586	2.72903e-07	4.08003e-06	2.62723	37	0.00281176	1217	0.313139	1.57375	9	11	0.00097561
Golgi to plasma membrane transport	612	4.06313e-07	5.81652e-06	2.92772	30	0.00227981	1217	0.313139	1.57375	9	11	0.00097561
negative regulation of mRNA processing	1012	6.17837e-05	0.000534869	2.27896	29	0.00220382	1217	0.313139	1.57375	9	11	0.00097561
fatty acid beta-oxidation using acyl-CoA oxidase	1357	0.000705088	0.00455216	2.68186	15	0.0011399	1217	0.313139	1.57375	9	11	0.00097561
mast cell mediated immunity	583	2.424e-07	3.64265e-06	3.22704	27	0.00205183	1240	0.316048	1.68304	7	8	0.000758808
signal complex assembly	598	3.2261e-07	4.7264e-06	3.10013	28	0.00212782	1240	0.316048	1.68304	7	8	0.000758808
positive regulation of astrocyte differentiation	819	7.77096e-06	8.31274e-05	2.11582	43	0.00326773	1240	0.316048	1.68304	7	8	0.000758808
membrane raft organization	924	2.47759e-05	0.000234915	2.49423	27	0.00205183	1240	0.316048	1.68304	7	8	0.000758808
thrombin receptor signaling pathway	1032	7.1164e-05	0.000604135	2.84522	19	0.00144388	1240	0.316048	1.68304	7	8	0.000758808
activation of Rac GTPase activity	1597	0.00276309	0.0151581	2.08488	19	0.00144388	1240	0.316048	1.68304	7	8	0.000758808
regulation of platelet-derived growth factor receptor signaling pathway	1660	0.00370029	0.0195291	2.02784	19	0.00144388	1240	0.316048	1.68304	7	8	0.000758808
columnar/cuboidal epithelial cell development	1728	0.00469429	0.0238001	2.02496	18	0.00136789	1240	0.316048	1.68304	7	8	0.000758808
stress-activated protein kinase signaling cascade	482	2.19e-08	3.99e-07	1.43	263	0.02	1278	0.322	1.15	72	120	0.0078
purine nucleoside triphosphate metabolic process	178	3.87e-16	1.91e-14	1.39	634	0.0482	1297	0.329	1.08	248	443	0.0269
porphyrin-containing compound biosynthetic process	608	3.67793e-07	5.29973e-06	2.2921	47	0.0035717	1293	0.32973	1.32653	20	29	0.00216802
regulation of bone resorption	467	1.41e-08	2.64e-07	2.07	74	0.00562	1287	0.33	1.36	17	24	0.00184
hexose transport	443	5.43e-09	1.07e-07	1.83	109	0.00828	1305	0.339	1.21	42	67	0.00455
ribonucleoside triphosphate metabolic process	179	4.03e-16	1.97e-14	1.4	629	0.0478	1309	0.352	1.08	246	440	0.0267
purine-containing compound metabolic process	216	1.34e-14	5.42e-13	1.31	818	0.0622	1322	0.356	1.06	320	578	0.0347
regulation of interleukin-2 production	426	2.8e-09	5.75e-08	1.9	102	0.00775	1324	0.358	1.28	24	36	0.0026
negative regulation of cytokine production	298	3.17e-12	9.31e-11	1.65	222	0.0169	1332	0.364	1.15	66	110	0.00715
cofactor biosynthetic process	476	1.84e-08	3.39e-07	1.52	200	0.0152	1333	0.365	1.14	76	128	0.00824
purine ribonucleoside triphosphate metabolic process	194	1.72e-15	7.78e-14	1.39	624	0.0474	1357	0.372	1.07	245	439	0.0266
heme biosynthetic process	582	2.41548e-07	3.63608e-06	2.82643	33	0.00250779	1344	0.372547	1.37391	15	21	0.00162602
regulation of CD4-positive, alpha-beta T cell activation	329	1.55e-11	4.12e-10	2.29	84	0.00638	1353	0.373	1.33	18	26	0.00195
gene silencing by RNA	356	9.39e-11	2.31e-09	2.06	98	0.00745	1340	0.373	1.25	28	43	0.00304
response to mercury ion	523	5.7827e-08	9.68686e-07	2.80327	37	0.00281176	1375	0.393202	1.47959	10	13	0.00108401
hippo signaling cascade	741	2.9721e-06	3.51397e-05	2.47081	34	0.00258378	1375	0.393202	1.47959	10	13	0.00108401
regulation of gene expression by genetic imprinting	1398	0.000931834	0.00583963	2.07072	24	0.00182385	1375	0.393202	1.47959	10	13	0.00108401
protein catabolic process	395	5.87e-10	1.3e-08	1.3	571	0.0434	1386	0.394	1.08	215	384	0.0233
glucose transport	451	7.72e-09	1.5e-07	1.82	108	0.00821	1387	0.396	1.19	41	66	0.00444
immune response-activating signal transduction	175	2.37e-16	1.19e-14	1.54	399	0.0303	1543	0.42	1.1	113	197	0.0122
nuclear export	250	3.52e-13	1.23e-11	1.97	139	0.0106	1544	0.42	1.16	53	88	0.00575
activation of Rho GTPase activity	748	3.16373e-06	3.70554e-05	2.39182	36	0.00273577	1403	0.421064	1.38917	13	18	0.00140921
immune response-activating cell surface receptor signaling pathway	238	9.6e-14	3.53e-12	1.65	253	0.0192	1622	0.43	1.13	70	119	0.00759
RNA catabolic process	444	5.56e-09	1.1e-07	1.59	176	0.0134	1622	0.43	1.13	70	119	0.00759
negative regulation of nuclear mRNA splicing, via spliceosome	641	6.8524e-07	9.36565e-06	2.98115	28	0.00212782	1423	0.431401	1.53878	8	10	0.000867209
nucleobase transport	714	2.09174e-06	2.56664e-05	3.1045	24	0.00182385	1423	0.431401	1.53878	8	10	0.000867209
regulation of macrophage differentiation	1331	0.00060264	0.00396674	2.06743	26	0.00197583	1423	0.431401	1.53878	8	10	0.000867209
mast cell degranulation	911	2.27059e-05	0.000218361	2.8223	22	0.00167186	1554	0.431782	1.64869	6	7	0.000650407
regulation of angiotensin metabolic process	1112	0.000140848	0.00110968	2.5459	21	0.00159587	1554	0.431782	1.64869	6	7	0.000650407
positive regulation of granulocyte differentiation	1246	0.000328349	0.00230872	2.00312	31	0.0023558	1554	0.431782	1.64869	6	7	0.000650407
histamine transport	1379	0.000804074	0.00510841	2.02562	26	0.00197583	1554	0.431782	1.64869	6	7	0.000650407
flagellum assembly	1828	0.00687935	0.0329704	2.32619	12	0.000911923	1554	0.431782	1.64869	6	7	0.000650407
negative regulation of nitric-oxide synthase activity	1972	0.0102965	0.045744	2.0561	14	0.00106391	1554	0.431782	1.64869	6	7	0.000650407
regulation of histone H3-K9 methylation	102	9.92e-22	8.52e-20	4.69	60	0.00456	1554	0.432	1.65	6	7	0.00065
negative regulation of histone methylation	136	2.94e-18	1.89e-16	3.7	65	0.00494	1554	0.432	1.65	6	7	0.00065
embryonic process involved in female pregnancy	408	9.69e-10	2.08e-08	3.17	39	0.00296	1554	0.432	1.65	6	7	0.00065
mitochondrial fusion	445	5.81e-09	1.14e-07	3.78	28	0.00213	1554	0.432	1.65	6	7	0.00065
immune response-regulating signaling pathway	223	2.95e-14	1.16e-12	1.49	401	0.0305	1606	0.433	1.1	116	203	0.0126
response to fluid shear stress	272	6.96e-13	2.24e-11	2.47	82	0.00623	1608	0.434	1.41	11	15	0.00119
ruffle organization	421	2.07e-09	4.32e-08	2.71	48	0.00365	1608	0.434	1.41	11	15	0.00119
sperm-egg recognition	533	7.92907e-08	1.30331e-06	2.81346	36	0.00273577	1608	0.434011	1.41054	11	15	0.00119241
forebrain radial glial cell differentiation	743	2.99553e-06	3.53214e-05	2.50948	33	0.00250779	1461	0.437953	1.92347	4	4	0.000433604
multicellular organismal iron ion homeostasis	828	8.65104e-06	9.1536e-05	5.47419	11	0.00083593	1461	0.437953	1.92347	4	4	0.000433604
regulation of guanylate cyclase activity	944	2.96955e-05	0.000275596	5.27752	10	0.000759936	1461	0.437953	1.92347	4	4	0.000433604
response to light intensity	956	3.2371e-05	0.000296656	4.73144	11	0.00083593	1461	0.437953	1.92347	4	4	0.000433604
positive regulation of megakaryocyte differentiation	970	3.90725e-05	0.000352901	3.53011	15	0.0011399	1461	0.437953	1.92347	4	4	0.000433604
blood vessel maturation	1185	0.000222186	0.00164267	2.6801	18	0.00136789	1461	0.437953	1.92347	4	4	0.000433604
multivesicular body sorting pathway	1215	0.000263098	0.00189712	2.64184	18	0.00136789	1461	0.437953	1.92347	4	4	0.000433604
positive regulation of mRNA catabolic process	1299	0.000493726	0.0033299	4.06099	9	0.000683943	1461	0.437953	1.92347	4	4	0.000433604
response to sterol depletion	1302	0.000503085	0.0033852	2.36385	20	0.00151987	1461	0.437953	1.92347	4	4	0.000433604
osteoblast proliferation	1372	0.000778892	0.00497367	3.80459	9	0.000683943	1461	0.437953	1.92347	4	4	0.000433604
sperm axoneme assembly	1440	0.00117326	0.00713815	3.30444	10	0.000759936	1461	0.437953	1.92347	4	4	0.000433604
activation of store-operated calcium channel activity	1476	0.00150852	0.00895403	2.02973	23	0.00174785	1461	0.437953	1.92347	4	4	0.000433604
facial nerve structural organization	1523	0.00170423	0.00980355	3.13881	10	0.000759936	1461	0.437953	1.92347	4	4	0.000433604
homocysteine metabolic process	1550	0.00206869	0.0116928	2.48724	14	0.00106391	1461	0.437953	1.92347	4	4	0.000433604
L-ascorbic acid metabolic process	1704	0.00443862	0.0228209	2.73759	10	0.000759936	1461	0.437953	1.92347	4	4	0.000433604
lysosome localization	1786	0.0059611	0.0292414	3.76011	6	0.000455962	1461	0.437953	1.92347	4	4	0.000433604
negative regulation of glycolysis	1860	0.00744262	0.0350563	2.02244	16	0.0012159	1461	0.437953	1.92347	4	4	0.000433604
diacylglycerol biosynthetic process	1893	0.00815362	0.0377358	2.65399	9	0.000683943	1461	0.437953	1.92347	4	4	0.000433604
regulation of mitochondrial fission	1926	0.00896201	0.0407664	2.61282	9	0.000683943	1461	0.437953	1.92347	4	4	0.000433604
primitive hemopoiesis	190	9.92e-16	4.58e-14	6.09	33	0.00251	1461	0.438	1.92	4	4	0.000434
negative regulation of collagen biosynthetic process	290	2.06e-12	6.21e-11	5.42	28	0.00213	1461	0.438	1.92	4	4	0.000434
vascular smooth muscle cell differentiation	326	1.36e-11	3.66e-10	3.95	36	0.00274	1461	0.438	1.92	4	4	0.000434
positive regulation of monocyte differentiation	352	7.4e-11	1.84e-09	5.42	24	0.00182	1461	0.438	1.92	4	4	0.000434
RNA export from nucleus	353	7.79e-11	1.93e-09	2.04	102	0.00775	1657	0.458	1.17	42	69	0.00455
lymphocyte activation involved in immune response	494	3.17e-08	5.62e-07	1.95	82	0.00623	1658	0.46	1.23	25	39	0.00271
negative regulation of cellular protein metabolic process	98	5.17e-22	4.62e-20	1.61	457	0.0347	1664	0.463	1.09	140	248	0.0152
regulation of translation	404	7.65e-10	1.66e-08	1.45	291	0.0221	1668	0.463	1.1	102	178	0.0111
mRNA export from nucleus	400	6.75e-10	1.48e-08	2.05	90	0.00684	1673	0.469	1.18	38	62	0.00412
negative regulation of protein modification process	129	1.2e-18	8.15e-17	1.68	333	0.0253	1681	0.472	1.1	97	169	0.0105
platelet degranulation	208	6.09e-15	2.56e-13	1.88	182	0.0138	1687	0.479	1.15	48	80	0.0052
monocyte differentiation	548	1.30832e-07	2.09164e-06	2.40556	46	0.00349571	1697	0.486005	1.4426	9	12	0.00097561
Golgi vesicle transport	413	1.35e-09	2.86e-08	1.48	256	0.0195	1742	0.492	1.1	94	164	0.0102
nucleobase-containing small molecule interconversion	457	9.9e-09	1.9e-07	2.82	41	0.00312	1725	0.492	1.36	12	17	0.0013
endoplasmic reticulum organization	513	4.74082e-08	8.09635e-07	2.78056	38	0.00288776	1725	0.492499	1.35774	12	17	0.00130081
immune response-regulating cell surface receptor signaling pathway	295	3.05e-12	9.05e-11	1.59	255	0.0194	1759	0.508	1.12	72	124	0.0078
Ras protein signal transduction	456	9.68e-09	1.86e-07	1.49	226	0.0172	1771	0.52	1.11	73	126	0.00791
cell-cell recognition	365	1.75e-10	4.19e-09	2.76	53	0.00403	1775	0.531	1.28	16	24	0.00173
cellular lipid catabolic process	349	5.68e-11	1.43e-09	1.65	196	0.0149	1790	0.537	1.12	63	108	0.00683
phospholipid metabolic process	217	1.51e-14	6.1e-13	1.51	386	0.0293	1786	0.538	1.08	125	222	0.0136
unsaturated fatty acid metabolic process	478	2.03e-08	3.72e-07	1.75	115	0.00874	1791	0.539	1.15	42	70	0.00455
positive regulation of interleukin-2 production	606	3.58744e-07	5.18639e-06	2.24952	49	0.00372369	1794	0.541902	1.49603	7	9	0.000758808
negative regulation of organ growth	711	1.86821e-06	2.30202e-05	2.48699	35	0.00265978	1794	0.541902	1.49603	7	9	0.000758808
embryonic viscerocranium morphogenesis	1219	0.00026902	0.00193345	2.22489	25	0.00189984	1794	0.541902	1.49603	7	9	0.000758808
sphingosine metabolic process	1602	0.00283666	0.0155131	2.07974	19	0.00144388	1794	0.541902	1.49603	7	9	0.000758808
purine deoxyribonucleotide metabolic process	1603	0.00285831	0.0156217	2.12715	18	0.00136789	1794	0.541902	1.49603	7	9	0.000758808
regulation of histone modification	344	4.37e-11	1.11e-09	1.82	143	0.0109	1865	0.55	1.19	29	47	0.00314
regulation of membrane depolarization	528	6.32129e-08	1.04888e-06	2.66696	40	0.00303974	1840	0.554654	1.37391	10	14	0.00108401
purine-containing compound salvage	1049	8.4314e-05	0.000704171	2.14028	32	0.0024318	1840	0.554654	1.37391	10	14	0.00108401
binding of sperm to zona pellucida	1178	0.000217174	0.00161516	2.52933	20	0.00151987	1840	0.554654	1.37391	10	14	0.00108401
negative regulation of peptidyl-tyrosine phosphorylation	372	2.58e-10	6.07e-09	2.82	50	0.0038	1840	0.555	1.37	10	14	0.00108
acylglycerol biosynthetic process	466	1.34e-08	2.52e-07	1.94	88	0.00669	2223	0.556	1.2	23	37	0.00249
regulation of T cell activation	431	3.83e-09	7.79e-08	1.34	419	0.0318	1871	0.56	1.08	123	219	0.0133
secretory granule organization	498	3.34e-08	5.88e-07	2.82	38	0.00289	2196	0.562	1.4	8	11	0.000867
regulation of histone deacetylation	1035	7.27018e-05	0.000615402	2.15808	32	0.0024318	2196	0.562235	1.39889	8	11	0.000867209
glycerolipid metabolic process	246	2.26e-13	8.05e-12	1.46	400	0.0304	2227	0.566	1.07	127	228	0.0138
release of cytochrome c from mitochondria	491	3.01e-08	5.37e-07	2.29	56	0.00426	2228	0.566	1.25	15	23	0.00163
acylglycerol metabolic process	254	4.06e-13	1.4e-11	1.78	184	0.014	2249	0.584	1.12	50	86	0.00542
organophosphate metabolic process	207	6.02e-15	2.55e-13	1.49	411	0.0312	1896	0.592	1.07	134	240	0.0145
neutral lipid metabolic process	289	2.05e-12	6.21e-11	1.74	186	0.0141	1900	0.592	1.13	51	87	0.00553
regulation of attachment of spindle microtubules to kinetochore	549	1.36412e-07	2.17687e-06	3.63705	24	0.00182385	1902	0.594736	1.60289	5	6	0.000542005
regulation of lipopolysaccharide-mediated signaling pathway	552	1.3995e-07	2.22119e-06	2.66081	38	0.00288776	1902	0.594736	1.60289	5	6	0.000542005
platelet formation	558	1.613e-07	2.53253e-06	2.93581	32	0.0024318	1902	0.594736	1.60289	5	6	0.000542005
inositol trisphosphate metabolic process	710	1.78312e-06	2.20026e-05	3.45205	21	0.00159587	1902	0.594736	1.60289	5	6	0.000542005
triglyceride mobilization	730	2.53708e-06	3.04484e-05	2.32154	39	0.00296375	1902	0.594736	1.60289	5	6	0.000542005
post-embryonic camera-type eye development	785	5.10787e-06	5.70065e-05	2.37198	35	0.00265978	1902	0.594736	1.60289	5	6	0.000542005
histone H4-K5 acetylation	790	5.40192e-06	5.99066e-05	3.10528	22	0.00167186	1902	0.594736	1.60289	5	6	0.000542005
histone H4-K8 acetylation	790	5.40192e-06	5.99066e-05	3.10528	22	0.00167186	1902	0.594736	1.60289	5	6	0.000542005
regulation of transforming growth factor beta1 production	829	8.67936e-06	9.17248e-05	2.41793	32	0.0024318	1902	0.594736	1.60289	5	6	0.000542005
positive regulation of histone H3-K4 methylation	891	1.73972e-05	0.000171063	2.72443	24	0.00182385	1902	0.594736	1.60289	5	6	0.000542005
histamine secretion	1157	0.000194505	0.00147282	2.27492	25	0.00189984	1902	0.594736	1.60289	5	6	0.000542005
natural killer cell differentiation	1198	0.000240223	0.00175675	2.16497	27	0.00205183	1902	0.594736	1.60289	5	6	0.000542005
negative regulation of insulin-like growth factor receptor signaling pathway	1310	0.000536602	0.00358868	2.41353	19	0.00144388	1902	0.594736	1.60289	5	6	0.000542005
positive regulation of cell fate commitment	1384	0.000832784	0.00527169	2.38775	18	0.00136789	1902	0.594736	1.60289	5	6	0.000542005
negative regulation of platelet-derived growth factor receptor signaling pathway	1545	0.00200054	0.0113441	2.32902	16	0.0012159	1902	0.594736	1.60289	5	6	0.000542005
pyrimidine nucleotide-sugar transport	1669	0.00384847	0.0202016	2.51124	12	0.000911923	1902	0.594736	1.60289	5	6	0.000542005
mitochondrial DNA replication	1819	0.00648955	0.0312561	2.58692	10	0.000759936	1902	0.594736	1.60289	5	6	0.000542005
angiogenesis involved in wound healing	1850	0.0072734	0.0344445	2.08318	15	0.0011399	1902	0.594736	1.60289	5	6	0.000542005
regulation of mRNA 3'-end processing	1987	0.0107183	0.0472587	2.18896	12	0.000911923	1902	0.594736	1.60289	5	6	0.000542005
STAT protein import into nucleus	255	4.2e-13	1.44e-11	4.36	37	0.00281	1902	0.595	1.6	5	6	0.000542
regulation of monocyte differentiation	341	3.42e-11	8.78e-10	4.97	27	0.00205	1902	0.595	1.6	5	6	0.000542
antigen receptor-mediated signaling pathway	265	5.6e-13	1.85e-11	1.63	246	0.0187	2038	0.596	1.11	65	113	0.00705
negative regulation of histone modification	283	1.38e-12	4.27e-11	2.59	73	0.00555	2015	0.596	1.32	11	16	0.00119
leukocyte degranulation	319	9.2e-12	2.53e-10	3.16	49	0.00372	2015	0.596	1.32	11	16	0.00119
inositol phosphate metabolic process	351	6.88e-11	1.72e-09	3.31	42	0.00319	2015	0.596	1.32	11	16	0.00119
prostanoid metabolic process	419	1.93e-09	4.03e-08	2.35	63	0.00479	2260	0.602	1.2	20	32	0.00217
negative regulation of low-density lipoprotein particle receptor biosynthetic process	576	2.274e-07	3.45877e-06	5.89763	14	0.00106391	2042	0.602802	1.92347	3	3	0.000325203
specification of axis polarity	703	1.65416e-06	2.06147e-05	3.06174	25	0.00189984	2042	0.602802	1.92347	3	3	0.000325203
inositol trisphosphate biosynthetic process	772	4.27532e-06	4.85183e-05	3.83807	17	0.00129189	2042	0.602802	1.92347	3	3	0.000325203
polysaccharide localization	830	8.71885e-06	9.20311e-05	3.47147	18	0.00136789	2042	0.602802	1.92347	3	3	0.000325203
negative regulation of establishment of protein localization in plasma membrane	877	1.55494e-05	0.000155334	4.69552	12	0.000911923	2042	0.602802	1.92347	3	3	0.000325203
negative regulation of endothelial cell differentiation	930	2.66726e-05	0.000251267	4.43929	12	0.000911923	2042	0.602802	1.92347	3	3	0.000325203
negative regulation of DNA biosynthetic process	1114	0.00014382	0.00113106	3.70511	12	0.000911923	2042	0.602802	1.92347	3	3	0.000325203
depurination	1160	0.000202733	0.00153116	6.04451	7	0.000531955	2042	0.602802	1.92347	3	3	0.000325203
negative regulation of phospholipase activity	1224	0.000280502	0.00200775	3.24053	13	0.000987917	2042	0.602802	1.92347	3	3	0.000325203
multicellular organismal protein catabolic process	1315	0.000550626	0.00366847	4.45711	8	0.000607949	2042	0.602802	1.92347	3	3	0.000325203
natural killer cell degranulation	1396	0.000925289	0.00580692	5.50223	6	0.000455962	2042	0.602802	1.92347	3	3	0.000325203
nephron tubule epithelial cell differentiation	1419	0.00106327	0.00656469	2.08678	23	0.00174785	2042	0.602802	1.92347	3	3	0.000325203
regulation of translational initiation by iron	1433	0.00114299	0.00698793	8.99785	4	0.000303974	2042	0.602802	1.92347	3	3	0.000325203
negative regulation of muscle adaptation	1461	0.00135072	0.00809972	2.50869	15	0.0011399	2042	0.602802	1.92347	3	3	0.000325203
regulation of growth hormone receptor signaling pathway	1516	0.00167447	0.0096768	3.40009	9	0.000683943	2042	0.602802	1.92347	3	3	0.000325203
mature ribosome assembly	1532	0.00181461	0.0103771	3.35939	9	0.000683943	2042	0.602802	1.92347	3	3	0.000325203
paranodal junction assembly	1632	0.00335734	0.0180231	3.70151	7	0.000531955	2042	0.602802	1.92347	3	3	0.000325203
lipoxygenase pathway	1634	0.00337816	0.0181126	2.68576	11	0.00083593	2042	0.602802	1.92347	3	3	0.000325203
cellular response to macrophage colony-stimulating factor stimulus	1708	0.00451842	0.0231767	3.16566	8	0.000607949	2042	0.602802	1.92347	3	3	0.000325203
cellular chloride ion homeostasis	1737	0.00489803	0.0247045	2.55225	11	0.00083593	2042	0.602802	1.92347	3	3	0.000325203
endosomal lumen acidification	1748	0.00528232	0.0264751	2.668	10	0.000759936	2042	0.602802	1.92347	3	3	0.000325203
vasodilation by norepinephrine-epinephrine involved in regulation of systemic arterial blood pressure	1750	0.00531046	0.0265857	2.66589	10	0.000759936	2042	0.602802	1.92347	3	3	0.000325203
cellular process regulating host cell cycle in response to virus	1804	0.00635217	0.0308489	2.25996	13	0.000987917	2042	0.602802	1.92347	3	3	0.000325203
negative regulation of calcium-mediated signaling	1806	0.00639046	0.0310005	2.59294	10	0.000759936	2042	0.602802	1.92347	3	3	0.000325203
asparaginyl-tRNA aminoacylation	1844	0.00719548	0.0341863	2.22426	13	0.000987917	2042	0.602802	1.92347	3	3	0.000325203
rhombomere 4 development	1891	0.00805597	0.0373233	3.52356	6	0.000455962	2042	0.602802	1.92347	3	3	0.000325203
antibiotic transport	1905	0.00836872	0.0384873	3.11091	7	0.000531955	2042	0.602802	1.92347	3	3	0.000325203
positive regulation of chronic inflammatory response to antigenic stimulus	1910	0.00845274	0.038772	14.7036	2	0.000151987	2042	0.602802	1.92347	3	3	0.000325203
positive regulation of histone H3-K9 methylation	72	4.03e-27	4.9e-25	6.43	57	0.00433	2042	0.603	1.92	3	3	0.000325
pyrimidine base transport	432	3.85e-09	7.8e-08	6.39	17	0.00129	2042	0.603	1.92	3	3	0.000325
negative regulation of pathway-restricted SMAD protein phosphorylation	435	4.23e-09	8.51e-08	3.96	27	0.00205	2042	0.603	1.92	3	3	0.000325
secretory granule localization	463	1.26e-08	2.39e-07	3.29	32	0.00243	2042	0.603	1.92	3	3	0.000325
regulation of cardioblast proliferation	472	1.64e-08	3.04e-07	3.5	29	0.0022	2042	0.603	1.92	3	3	0.000325
dehydroascorbic acid transport	484	2.32e-08	4.21e-07	4.75	20	0.00152	2042	0.603	1.92	3	3	0.000325
negative regulation of cyclin-dependent protein kinase activity	784	5.10419e-06	5.7038e-05	2.02202	50	0.00379968	2265	0.60361	1.28231	12	18	0.00130081
cortical cytoskeleton organization	823	8.34081e-06	8.87896e-05	2.10946	43	0.00326773	2265	0.60361	1.28231	12	18	0.00130081
response to lipopolysaccharide	361	1.5e-10	3.64e-09	1.42	359	0.0273	2302	0.623	1.08	99	177	0.0107
lipid catabolic process	249	2.68e-13	9.44e-12	1.55	308	0.0234	2303	0.629	1.07	114	205	0.0124
leukocyte activation involved in immune response	274	8.34e-13	2.67e-11	1.95	138	0.0105	2304	0.63	1.14	36	61	0.0039
apoptotic mitochondrial changes	247	2.58e-13	9.16e-12	2.44	87	0.00661	2305	0.631	1.19	21	34	0.00228
tetrapyrrole metabolic process	449	6.82e-09	1.33e-07	2.32	60	0.00456	2335	0.632	1.16	26	43	0.00282
negative regulation of RNA splicing	756	3.50767e-06	4.0649e-05	2.67589	29	0.00220382	2310	0.633753	1.33163	9	13	0.00097561
regulation of granulocyte differentiation	783	5.05729e-06	5.65861e-05	2.13307	44	0.00334372	2310	0.633753	1.33163	9	13	0.00097561
sphingomyelin metabolic process	1161	0.000203242	0.00153368	2.26812	25	0.00189984	2310	0.633753	1.33163	9	13	0.00097561
glutathione biosynthetic process	1308	0.000530828	0.00355549	2.20122	23	0.00174785	2310	0.633753	1.33163	9	13	0.00097561
snRNA processing	1608	0.00296763	0.0161688	2.11937	18	0.00136789	2310	0.633753	1.33163	9	13	0.00097561
rostrocaudal neural tube patterning	333	1.94e-11	5.1e-10	2.77	58	0.00441	2310	0.634	1.33	9	13	0.000976
organelle transport along microtubule	654	8.08876e-07	1.08357e-05	2.09432	54	0.00410366	2386	0.637201	1.25025	13	20	0.00140921
regulation of myeloid leukocyte mediated immunity	1017	6.55391e-05	0.00056459	2.04065	37	0.00281176	2386	0.637201	1.25025	13	20	0.00140921
positive regulation of catenin import into nucleus	624	4.79061e-07	6.72604e-06	2.4925	39	0.00296375	2344	0.643454	1.4426	6	8	0.000650407
histone H4-K12 acetylation	814	7.23269e-06	7.78447e-05	2.95836	23	0.00174785	2344	0.643454	1.4426	6	8	0.000650407
proline metabolic process	839	9.94242e-06	0.000103821	3.59227	17	0.00129189	2344	0.643454	1.4426	6	8	0.000650407
positive regulation of histone deacetylation	1158	0.000196627	0.00148761	2.23169	26	0.00197583	2344	0.643454	1.4426	6	8	0.000650407
regulation of DNA biosynthetic process	1197	0.000239035	0.00174953	2.5102	20	0.00151987	2344	0.643454	1.4426	6	8	0.000650407
negative regulation of survival gene product expression	1263	0.000368247	0.00255441	2.42478	20	0.00151987	2344	0.643454	1.4426	6	8	0.000650407
monocyte chemotaxis	1273	0.000397095	0.00273288	2.16528	25	0.00189984	2344	0.643454	1.4426	6	8	0.000650407
Peyer's patch development	1280	0.000425012	0.00290901	2.15492	25	0.00189984	2344	0.643454	1.4426	6	8	0.000650407
drug transmembrane transport	1499	0.00159821	0.00934084	2.55967	14	0.00106391	2344	0.643454	1.4426	6	8	0.000650407
flagellum organization	2002	0.0110977	0.0485648	2.17833	12	0.000911923	2344	0.643454	1.4426	6	8	0.000650407
positive regulation of immune response	245	2.19e-13	7.83e-12	1.38	540	0.041	2414	0.65	1.05	175	320	0.019
response to molecule of bacterial origin	439	4.83e-09	9.63e-08	1.36	370	0.0281	2415	0.655	1.07	105	189	0.0114
histone ubiquitination	427	2.84e-09	5.82e-08	2.05	83	0.00631	2418	0.667	1.19	18	29	0.00195
positive regulation of histone modification	452	8.2e-09	1.59e-07	1.9	96	0.0073	2418	0.667	1.19	18	29	0.00195
heme metabolic process	500	3.5e-08	6.14e-07	2.69	41	0.00312	2418	0.667	1.19	18	29	0.00195
GTP catabolic process	375	2.77e-10	6.48e-09	1.41	355	0.027	2467	0.678	1.06	132	240	0.0143
apoptotic cell clearance	817	7.58224e-06	8.13072e-05	2.23797	38	0.00288776	2446	0.681075	1.28231	10	15	0.00108401
regulation of smooth muscle cell proliferation	462	1.24e-08	2.36e-07	1.56	180	0.0137	2480	0.693	1.12	35	60	0.00379
nuclear-transcribed mRNA catabolic process	362	1.58e-10	3.82e-09	1.83	132	0.01	2471	0.694	1.1	47	82	0.00509
porphyrin-containing compound metabolic process	459	1.09e-08	2.09e-07	2.31	59	0.00448	2498	0.72	1.14	25	42	0.00271
negative regulation of bone remodeling	460	1.14e-08	2.16e-07	2.59	47	0.00357	2500	0.723	1.35	7	10	0.000759
positive regulation of leukocyte degranulation	846	1.1126e-05	0.000115218	2.67165	26	0.00197583	2500	0.72327	1.34643	7	10	0.000758808
regulation of pseudopodium assembly	851	1.24429e-05	0.0001281	2.93904	22	0.00167186	2500	0.72327	1.34643	7	10	0.000758808
positive regulation of inflammatory response to antigenic stimulus	1541	0.00196151	0.0111517	2.26564	17	0.00129189	2500	0.72327	1.34643	7	10	0.000758808
natural killer cell mediated cytotoxicity	1946	0.00970742	0.0437033	2.31508	11	0.00083593	2500	0.72327	1.34643	7	10	0.000758808
cortical actin cytoskeleton organization	892	1.75122e-05	0.000172	2.10522	40	0.00303974	2547	0.724543	1.2446	11	17	0.00119241
protein complex subunit organization	100	8.46e-22	7.41e-20	1.37	951	0.0723	2564	0.726	1.03	331	617	0.0359
regulation of low-density lipoprotein particle receptor biosynthetic process	564	1.76784e-07	2.74611e-06	5.18955	16	0.0012159	2565	0.728619	1.53878	4	5	0.000433604
negative regulation of lipopolysaccharide-mediated signaling pathway	581	2.41122e-07	3.63592e-06	2.68311	36	0.00273577	2565	0.728619	1.53878	4	5	0.000433604
ciliary neurotrophic factor-mediated signaling pathway	655	8.17284e-07	1.09316e-05	3.02499	27	0.00205183	2565	0.728619	1.53878	4	5	0.000433604
histone-threonine phosphorylation	740	2.95793e-06	3.50194e-05	3.33896	21	0.00159587	2565	0.728619	1.53878	4	5	0.000433604
positive regulation of T cell receptor signaling pathway	821	7.96604e-06	8.50067e-05	4.63788	13	0.000987917	2565	0.728619	1.53878	4	5	0.000433604
dendritic cell differentiation	921	2.37774e-05	0.000226182	4.89754	11	0.00083593	2565	0.728619	1.53878	4	5	0.000433604
inositol phosphate biosynthetic process	922	2.40047e-05	0.000228096	3.21109	18	0.00136789	2565	0.728619	1.53878	4	5	0.000433604
negative regulation of transcription by competitive promoter binding	923	2.44792e-05	0.000232354	2.60397	25	0.00189984	2565	0.728619	1.53878	4	5	0.000433604
neuronal stem cell maintenance	983	4.81237e-05	0.000428903	2.35283	28	0.00212782	2565	0.728619	1.53878	4	5	0.000433604
mitochondrial electron transport, ubiquinol to cytochrome c	993	5.48246e-05	0.000483705	5.48478	9	0.000683943	2565	0.728619	1.53878	4	5	0.000433604
cobalt ion transport	1118	0.000148595	0.00116444	2.87263	17	0.00129189	2565	0.728619	1.53878	4	5	0.000433604
intestinal epithelial cell development	1361	0.000728496	0.00468946	2.92049	13	0.000987917	2565	0.728619	1.53878	4	5	0.000433604
negative regulation of MHC class II biosynthetic process	1377	0.000802357	0.0051049	3.04635	12	0.000911923	2565	0.728619	1.53878	4	5	0.000433604
regulation of complement activation	1449	0.00124893	0.00755131	3.06177	11	0.00083593	2565	0.728619	1.53878	4	5	0.000433604
plus-end-directed vesicle transport along microtubule	1526	0.0017764	0.0101986	2.7681	12	0.000911923	2565	0.728619	1.53878	4	5	0.000433604
negative regulation of autophagy	1564	0.00233369	0.0130726	2.16931	18	0.00136789	2565	0.728619	1.53878	4	5	0.000433604
ribonucleoside diphosphate catabolic process	1617	0.00309979	0.0167949	2.8843	10	0.000759936	2565	0.728619	1.53878	4	5	0.000433604
cellular response to ethanol	1624	0.00326882	0.0176343	2.21279	16	0.0012159	2565	0.728619	1.53878	4	5	0.000433604
negative regulation of activin receptor signaling pathway	1656	0.0036548	0.0193356	2.33075	14	0.00106391	2565	0.728619	1.53878	4	5	0.000433604
urea transport	1678	0.00395765	0.0206633	2.23361	15	0.0011399	2565	0.728619	1.53878	4	5	0.000433604
positive regulation of protein ubiquitination involved in ubiquitin-dependent protein catabolic process	2001	0.0110676	0.0484573	2.10252	13	0.000987917	2565	0.728619	1.53878	4	5	0.000433604
negative regulation of gene expression, epigenetic	630	5.1722e-07	7.19264e-06	2.10993	55	0.00417965	3301	0.728919	1.15408	15	25	0.00162602
negative regulation of collagen metabolic process	320	9.39e-12	2.57e-10	5.07	28	0.00213	2565	0.729	1.54	4	5	0.000434
myeloid leukocyte activation	176	2.39e-16	1.19e-14	2.03	164	0.0125	3310	0.73	1.09	34	60	0.00369
induction of apoptosis via death domain receptors	611	3.96003e-07	5.67821e-06	2.71414	34	0.00258378	3314	0.736481	1.20217	10	16	0.00108401
cytokine secretion	940	2.89167e-05	0.000269509	2.20668	34	0.00258378	3314	0.736481	1.20217	10	16	0.00108401
negative regulation of cytokine secretion	1382	0.000824026	0.0052238	2.21728	21	0.00159587	3314	0.736481	1.20217	10	16	0.00108401
mRNA catabolic process	396	5.93e-10	1.31e-08	1.71	152	0.0116	2686	0.739	1.08	53	94	0.00575
regulation of leukocyte degranulation	1070	0.000102963	0.000843049	2.01571	36	0.00273577	2694	0.744766	1.21482	12	19	0.00130081
histone H2A ubiquitination	173	1.61e-16	8.15e-15	3.44	64	0.00486	2713	0.757	1.28	8	12	0.000867
mRNA cleavage	1493	0.00154545	0.00906879	2.3191	17	0.00129189	2713	0.75728	1.28231	8	12	0.000867209
DNA demethylation	1573	0.00244891	0.0136395	2.15927	18	0.00136789	2713	0.75728	1.28231	8	12	0.000867209
long-chain fatty-acyl-CoA biosynthetic process	745	3.12788e-06	3.67831e-05	2.1755	44	0.00334372	3407	0.762232	1.17545	11	18	0.00119241
protein export from nucleus	778	4.57395e-06	5.15069e-05	2.41998	34	0.00258378	3407	0.762232	1.17545	11	18	0.00119241
regulation of innate immune response	410	1.07e-09	2.28e-08	1.39	357	0.0271	2744	0.763	1.05	110	201	0.0119
triglyceride metabolic process	294	2.63e-12	7.84e-11	1.78	171	0.013	3351	0.764	1.07	44	79	0.00477
positive regulation of pseudopodium assembly	789	5.3279e-06	5.91606e-05	3.21038	21	0.00159587	3356	0.7689	1.28231	6	9	0.000650407
positive regulation of mast cell degranulation	1048	8.34406e-05	0.000697541	2.51549	23	0.00174785	3356	0.7689	1.28231	6	9	0.000650407
negative regulation of interleukin-2 production	1101	0.00013394	0.00106581	2.17579	29	0.00220382	3356	0.7689	1.28231	6	9	0.000650407
protein targeting to ER	1241	0.000315626	0.0022282	2.33823	22	0.00167186	3356	0.7689	1.28231	6	9	0.000650407
DNA topological change	1272	0.000392991	0.00270676	2.35293	21	0.00159587	3356	0.7689	1.28231	6	9	0.000650407
mucosal-associated lymphoid tissue development	1311	0.00053693	0.00358813	2.11939	25	0.00189984	3356	0.7689	1.28231	6	9	0.000650407
spongiotrophoblast layer development	1696	0.00421539	0.0217754	2.00251	19	0.00144388	3356	0.7689	1.28231	6	9	0.000650407
negative regulation of bone resorption	448	6.52e-09	1.28e-07	2.78	43	0.00327	3356	0.769	1.28	6	9	0.00065
negative regulation of JAK-STAT cascade	483	2.2e-08	3.99e-07	3.76	26	0.00198	3356	0.769	1.28	6	9	0.00065
entrainment of circadian clock	487	2.56e-08	4.6e-07	2.95	36	0.00274	3356	0.769	1.28	6	9	0.00065
negative regulation of type I interferon production	480	2.1e-08	3.84e-07	2.38	53	0.00403	2748	0.778	1.15	18	30	0.00195
fatty-acyl-CoA biosynthetic process	691	1.48075e-06	1.8774e-05	2.1968	46	0.00349571	3444	0.794268	1.15408	12	20	0.00130081
purine ribonucleoside monophosphate biosynthetic process	856	1.30882e-05	0.000133955	2.20847	37	0.00281176	3444	0.794268	1.15408	12	20	0.00130081
activation of immune response	172	1.42e-16	7.23e-15	1.5	460	0.035	2900	0.8	1.04	137	253	0.0149
triglyceride biosynthetic process	488	2.63e-08	4.72e-07	1.94	84	0.00638	2903	0.804	1.13	20	34	0.00217
chromatin organization	241	1.17e-13	4.24e-12	1.29	842	0.064	2905	0.809	1.03	282	528	0.0306
polyamine biosynthetic process	893	1.78012e-05	0.000174643	2.86923	22	0.00167186	3464	0.811724	1.22403	7	11	0.000758808
positive regulation of mast cell activation	1078	0.000112034	0.000910511	2.19948	29	0.00220382	3464	0.811724	1.22403	7	11	0.000758808
midbrain-hindbrain boundary development	281	1.27e-12	3.97e-11	3.16	53	0.00403	3464	0.812	1.22	7	11	0.000759
negative regulation of I-kappaB kinase/NF-kappaB cascade	360	1.47e-10	3.58e-09	3.07	45	0.00342	2782	0.813	1.24	9	14	0.000976
GTP metabolic process	377	2.86e-10	6.64e-09	1.41	361	0.0274	2800	0.813	1.04	135	249	0.0146
regulation of definitive erythrocyte differentiation	201	4.1e-15	1.79e-13	15.6	17	0.00129	2908	0.814	1.92	2	2	0.000217
transcriptional activation by promoter-enhancer looping	201	4.1e-15	1.79e-13	15.6	17	0.00129	2908	0.814	1.92	2	2	0.000217
regulation of mast cell differentiation	284	1.41e-12	4.36e-11	13.4	15	0.00114	2908	0.814	1.92	2	2	0.000217
common bile duct development	311	5.36e-12	1.51e-10	5.64	26	0.00198	2908	0.814	1.92	2	2	0.000217
vascular smooth muscle cell development	387	4.14e-10	9.36e-09	4.59	26	0.00198	2908	0.814	1.92	2	2	0.000217
negative regulation of auditory receptor cell differentiation	394	5.6e-10	1.25e-08	4.69	25	0.0019	2908	0.814	1.92	2	2	0.000217
negative regulation of histone H3-K4 methylation	425	2.78e-09	5.74e-08	3.92	28	0.00213	2908	0.814	1.92	2	2	0.000217
regulation of secondary heart field cardioblast proliferation	489	2.79e-08	5.01e-07	3.61	27	0.00205	2908	0.814	1.92	2	2	0.000217
histamine secretion by mast cell	508	4.46194e-08	7.6951e-07	5.06404	18	0.00136789	2908	0.814266	1.92347	2	2	0.000216802
B-1 B cell homeostasis	531	6.99452e-08	1.15403e-06	4.0642	22	0.00167186	2908	0.814266	1.92347	2	2	0.000216802
negative regulation of toll-like receptor 3 signaling pathway	546	1.1479e-07	1.84189e-06	5.02873	17	0.00129189	2908	0.814266	1.92347	2	2	0.000216802
negative regulation of toll-like receptor 4 signaling pathway	553	1.4636e-07	2.31873e-06	5.26459	16	0.0012159	2908	0.814266	1.92347	2	2	0.000216802
regulation of hepatocyte proliferation	685	1.31537e-06	1.68233e-05	3.28969	23	0.00174785	2908	0.814266	1.92347	2	2	0.000216802
histone H3-T6 phosphorylation	728	2.49419e-06	3.00159e-05	3.64737	19	0.00144388	2908	0.814266	1.92347	2	2	0.000216802
negative regulation of tooth mineralization	731	2.56727e-06	3.07686e-05	3.15727	23	0.00174785	2908	0.814266	1.92347	2	2	0.000216802
positive regulation of nuclear-transcribed mRNA poly(A) tail shortening	734	2.83281e-06	3.38123e-05	11.9382	7	0.000531955	2908	0.814266	1.92347	2	2	0.000216802
telomeric loop formation	767	4.00941e-06	4.57972e-05	15.0193	6	0.000455962	2908	0.814266	1.92347	2	2	0.000216802
adrenal cortex formation	809	6.81157e-06	7.37654e-05	3.05857	22	0.00167186	2908	0.814266	1.92347	2	2	0.000216802
adenosine to inosine editing	865	1.37612e-05	0.000139378	4.39978	13	0.000987917	2908	0.814266	1.92347	2	2	0.000216802
angiotensin maturation	905	2.12784e-05	0.000205989	4.21657	13	0.000987917	2908	0.814266	1.92347	2	2	0.000216802
xenobiotic transport	906	2.13552e-05	0.000206505	4.95644	11	0.00083593	2908	0.814266	1.92347	2	2	0.000216802
hepatic immune response	910	2.2312e-05	0.000214808	4.93235	11	0.00083593	2908	0.814266	1.92347	2	2	0.000216802
voluntary musculoskeletal movement	936	2.81939e-05	0.000263896	3.84659	14	0.00106391	2908	0.814266	1.92347	2	2	0.000216802
endoplasmic reticulum tubular network organization	938	2.8594e-05	0.000267071	4.40704	12	0.000911923	2908	0.814266	1.92347	2	2	0.000216802
histamine metabolic process	958	3.31434e-05	0.0003031	6.77093	8	0.000607949	2908	0.814266	1.92347	2	2	0.000216802
regulation of adenosine receptor signaling pathway	978	4.33048e-05	0.000387928	5.04212	10	0.000759936	2908	0.814266	1.92347	2	2	0.000216802
spermatid nucleus elongation	992	5.47302e-05	0.000483358	3.0082	18	0.00136789	2908	0.814266	1.92347	2	2	0.000216802
eosinophil fate commitment	996	5.58006e-05	0.000490832	6.28034	8	0.000607949	2908	0.814266	1.92347	2	2	0.000216802
regulation of interleukin-6-mediated signaling pathway	1022	6.69043e-05	0.000573531	2.85895	19	0.00144388	2908	0.814266	1.92347	2	2	0.000216802
regulation of transcription involved in G1 phase of mitotic cell cycle	1047	8.30918e-05	0.000695289	7.00072	7	0.000531955	2908	0.814266	1.92347	2	2	0.000216802
positive regulation of anterior head development	1073	0.00010475	0.000855279	3.83607	12	0.000911923	2908	0.814266	1.92347	2	2	0.000216802
positive regulation of myeloid cell apoptosis	1080	0.000112926	0.000916057	4.97958	9	0.000683943	2908	0.814266	1.92347	2	2	0.000216802
positive regulation of pinocytosis	1104	0.000134451	0.00106696	6.46999	7	0.000531955	2908	0.814266	1.92347	2	2	0.000216802
purine deoxyribonucleoside metabolic process	1139	0.000164656	0.00126651	5.35567	8	0.000607949	2908	0.814266	1.92347	2	2	0.000216802
cytosine metabolic process	1145	0.000170323	0.00130323	5.32867	8	0.000607949	2908	0.814266	1.92347	2	2	0.000216802
diaphragm contraction	1168	0.000212252	0.00159207	4.13826	10	0.000759936	2908	0.814266	1.92347	2	2	0.000216802
positive regulation of Fc receptor mediated stimulatory signaling pathway	1205	0.000249667	0.00181521	2.97073	15	0.0011399	2908	0.814266	1.92347	2	2	0.000216802
desensitization of G-protein coupled receptor protein signaling pathway by arrestin	1214	0.00026241	0.00189372	4.43717	9	0.000683943	2908	0.814266	1.92347	2	2	0.000216802
positive regulation of B cell apoptosis	1284	0.0004369	0.00298106	8.14538	5	0.000379968	2908	0.814266	1.92347	2	2	0.000216802
negative regulation of SMAD protein complex assembly	1294	0.000470936	0.00318846	3.24176	12	0.000911923	2908	0.814266	1.92347	2	2	0.000216802
MAPK import into nucleus	1330	0.000600135	0.00395322	4.39784	8	0.000607949	2908	0.814266	1.92347	2	2	0.000216802
regulation of histone H3-K36 methylation	1332	0.000609289	0.00400749	2.13761	24	0.00182385	2908	0.814266	1.92347	2	2	0.000216802
lipopolysaccharide transport	1350	0.000680855	0.00441849	3.879	9	0.000683943	2908	0.814266	1.92347	2	2	0.000216802
regulation of intestinal epithelial structure maintenance	1390	0.000865916	0.00545776	4.1521	8	0.000607949	2908	0.814266	1.92347	2	2	0.000216802
negative regulation of protein import into nucleus, translocation	1406	0.000961664	0.00599227	4.08373	8	0.000607949	2908	0.814266	1.92347	2	2	0.000216802
purine deoxyribonucleoside triphosphate catabolic process	1455	0.001302	0.00783976	5.14271	6	0.000455962	2908	0.814266	1.92347	2	2	0.000216802
renal sodium ion transport	1480	0.00151904	0.00899208	2.8217	12	0.000911923	2908	0.814266	1.92347	2	2	0.000216802
cellular response to mycophenolic acid	1495	0.00156793	0.00918841	4.95526	6	0.000455962	2908	0.814266	1.92347	2	2	0.000216802
positive regulation of glomerular mesangial cell proliferation	1495	0.00156793	0.00918841	4.95526	6	0.000455962	2908	0.814266	1.92347	2	2	0.000216802
basophil differentiation	1530	0.00178732	0.0102344	5.91743	5	0.000379968	2908	0.814266	1.92347	2	2	0.000216802
cellular response to fluid shear stress	1533	0.00183775	0.0105026	2.1168	20	0.00151987	2908	0.814266	1.92347	2	2	0.000216802
epithelial cell proliferation involve in renal tubule morphogenesis	1533	0.00183775	0.0105026	2.1168	20	0.00151987	2908	0.814266	1.92347	2	2	0.000216802
negative regulation of transforming growth factor beta1 production	1551	0.00209338	0.0118247	2.86309	11	0.00083593	2908	0.814266	1.92347	2	2	0.000216802
regulation of apoptotic cell clearance	1563	0.00232911	0.0130552	3.95853	7	0.000531955	2908	0.814266	1.92347	2	2	0.000216802
negative regulation of neurotransmitter secretion	1589	0.00261783	0.0144335	3.47121	8	0.000607949	2908	0.814266	1.92347	2	2	0.000216802
lymphocyte aggregation	1600	0.00281583	0.0154184	3.4293	8	0.000607949	2908	0.814266	1.92347	2	2	0.000216802
cardiac vascular smooth muscle cell differentiation	1609	0.00298917	0.016276	2.8994	10	0.000759936	2908	0.814266	1.92347	2	2	0.000216802
anoikis	1642	0.00345949	0.0184584	4.21675	6	0.000455962	2908	0.814266	1.92347	2	2	0.000216802
positive regulation of interleukin-6 secretion	1651	0.00359791	0.0190922	5.01984	5	0.000379968	2908	0.814266	1.92347	2	2	0.000216802
regulation of response to osmotic stress	1654	0.00363272	0.019242	2.52998	12	0.000911923	2908	0.814266	1.92347	2	2	0.000216802
cellular response to ammonium ion	1682	0.00401944	0.020936	4.08693	6	0.000455962	2908	0.814266	1.92347	2	2	0.000216802
regulation of transcription involved in S phase of mitotic cell cycle	1703	0.00436609	0.0224611	4.01664	6	0.000455962	2908	0.814266	1.92347	2	2	0.000216802
nipple morphogenesis	1730	0.00469947	0.0237989	2.56695	11	0.00083593	2908	0.814266	1.92347	2	2	0.000216802
hemoglobin import	1731	0.0047077	0.0238268	2.71394	10	0.000759936	2908	0.814266	1.92347	2	2	0.000216802
positive regulation of interleukin-1 alpha secretion	1733	0.00477949	0.0241622	3.46479	7	0.000531955	2908	0.814266	1.92347	2	2	0.000216802
uridine transport	1739	0.00493298	0.0248521	5.97317	4	0.000303974	2908	0.814266	1.92347	2	2	0.000216802
somatic muscle development	1740	0.0049912	0.025131	2.87347	9	0.000683943	2908	0.814266	1.92347	2	2	0.000216802
regulation of hemoglobin biosynthetic process	1743	0.00515547	0.0259134	5.89779	4	0.000303974	2908	0.814266	1.92347	2	2	0.000216802
oxidative single-stranded DNA demethylation	1751	0.00531465	0.0265914	2.52338	11	0.00083593	2908	0.814266	1.92347	2	2	0.000216802
mRNA cleavage involved in gene silencing by miRNA	1770	0.00556638	0.027552	3.0537	8	0.000607949	2908	0.814266	1.92347	2	2	0.000216802
negative regulation of muscle hyperplasia	1791	0.00614838	0.0300759	2.26934	13	0.000987917	2908	0.814266	1.92347	2	2	0.000216802
positive regulation of guanylate cyclase activity	1793	0.00616003	0.0300993	4.40818	5	0.000379968	2908	0.814266	1.92347	2	2	0.000216802
positive regulation of growth hormone receptor signaling pathway	1795	0.0061884	0.0302042	3.29841	7	0.000531955	2908	0.814266	1.92347	2	2	0.000216802
tyrosine phosphorylation of Stat1 protein	1813	0.00643481	0.0310951	3.27375	7	0.000531955	2908	0.814266	1.92347	2	2	0.000216802
positive regulation of odontogenesis of dentine-containing tooth	1845	0.00724108	0.0343843	3.60607	6	0.000455962	2908	0.814266	1.92347	2	2	0.000216802
negative regulation of hydrogen peroxide metabolic process	1858	0.00739474	0.0348683	7.69415	3	0.000227981	2908	0.814266	1.92347	2	2	0.000216802
response to molecule of fungal origin	1861	0.00747198	0.0351757	5.29496	4	0.000303974	2908	0.814266	1.92347	2	2	0.000216802
urea transmembrane transport	1869	0.0076868	0.0360321	2.29154	12	0.000911923	2908	0.814266	1.92347	2	2	0.000216802
phospholipid transfer to membrane	1877	0.00784818	0.0366318	3.15021	7	0.000531955	2908	0.814266	1.92347	2	2	0.000216802
transdifferentiation	1884	0.00798043	0.0371107	2.66339	9	0.000683943	2908	0.814266	1.92347	2	2	0.000216802
canonical Wnt receptor signaling pathway involved in neural crest cell differentiation	1919	0.00881491	0.0402436	3.45495	6	0.000455962	2908	0.814266	1.92347	2	2	0.000216802
negative regulation of natural killer cell mediated cytotoxicity	1929	0.00916967	0.0416462	14.0896	2	0.000151987	2908	0.814266	1.92347	2	2	0.000216802
regulation of cellular ketone metabolic process by regulation of transcription from RNA polymerase II promoter	1940	0.0093112	0.0420492	2.23217	12	0.000911923	2908	0.814266	1.92347	2	2	0.000216802
UDP-N-acetylglucosamine transport	1980	0.010524	0.0465662	2.97326	7	0.000531955	2908	0.814266	1.92347	2	2	0.000216802
regulation of protein ADP-ribosylation	1986	0.0107124	0.0472564	4.75975	4	0.000303974	2908	0.814266	1.92347	2	2	0.000216802
negative regulation of tyrosine phosphorylation of STAT protein	512	4.70207e-08	8.04587e-07	4.00157	23	0.00174785	2801	0.814597	1.37391	5	7	0.000542005
Golgi to plasma membrane protein transport	561	1.65618e-07	2.58641e-06	3.48552	25	0.00189984	2801	0.814597	1.37391	5	7	0.000542005
phosphatidic acid metabolic process	563	1.73953e-07	2.70694e-06	3.37529	26	0.00197583	2801	0.814597	1.37391	5	7	0.000542005
regulation of tooth mineralization	673	1.10531e-06	1.43888e-05	2.40622	39	0.00296375	2801	0.814597	1.37391	5	7	0.000542005
inositol phosphate catabolic process	677	1.14942e-06	1.48746e-05	3.69208	20	0.00151987	2801	0.814597	1.37391	5	7	0.000542005
single strand break repair	707	1.72365e-06	2.13592e-05	2.77839	29	0.00220382	2801	0.814597	1.37391	5	7	0.000542005
purine base transport	886	1.64546e-05	0.000162708	3.30671	18	0.00136789	2801	0.814597	1.37391	5	7	0.000542005
clathrin coat assembly	927	2.5776e-05	0.000243607	2.798	22	0.00167186	2801	0.814597	1.37391	5	7	0.000542005
platelet aggregation	1006	5.96387e-05	0.000519378	2.9875	18	0.00136789	2801	0.814597	1.37391	5	7	0.000542005
cellular zinc ion homeostasis	1110	0.000137326	0.00108389	2.42932	23	0.00174785	2801	0.814597	1.37391	5	7	0.000542005
glycine transport	1225	0.000283842	0.00202999	3.23644	13	0.000987917	2801	0.814597	1.37391	5	7	0.000542005
fat-soluble vitamin biosynthetic process	1376	0.000793995	0.00505537	2.33344	19	0.00144388	2801	0.814597	1.37391	5	7	0.000542005
cysteine metabolic process	1435	0.00115862	0.00707363	2.25716	19	0.00144388	2801	0.814597	1.37391	5	7	0.000542005
negative regulation of nitric oxide biosynthetic process	1448	0.00123317	0.00746118	3.55802	9	0.000683943	2801	0.814597	1.37391	5	7	0.000542005
mitochondrial DNA metabolic process	1907	0.00841046	0.0386387	2.48662	10	0.000759936	2801	0.814597	1.37391	5	7	0.000542005
regulation of hypersensitivity	1943	0.00947886	0.0427402	2.14607	13	0.000987917	2801	0.814597	1.37391	5	7	0.000542005
platelet dense granule organization	343	3.85e-11	9.84e-10	3.99	34	0.00258	2801	0.815	1.37	5	7	0.000542
regulation of toll-like receptor 4 signaling pathway	354	7.98e-11	1.97e-09	4.46	29	0.0022	2801	0.815	1.37	5	7	0.000542
regulation of immune response	122	4.84e-19	3.48e-17	1.39	777	0.059	3503	0.817	1.02	257	484	0.0279
vitamin transport	652	7.64072e-07	1.02669e-05	2.32689	43	0.00326773	3494	0.818463	1.1366	13	22	0.00140921
membrane protein proteolysis	895	1.88206e-05	0.000184232	2.05609	42	0.00319173	3494	0.818463	1.1366	13	22	0.00140921
triglyceride homeostasis	687	1.3358e-06	1.70348e-05	2.81562	29	0.00220382	3754	0.840805	1.15408	9	15	0.00097561
cell volume homeostasis	1213	0.00026155	0.00188907	2.08759	29	0.00220382	3754	0.840805	1.15408	9	15	0.00097561
leukocyte mediated immunity	418	1.89e-09	3.95e-08	1.65	161	0.0122	3778	0.841	1.04	59	109	0.0064
midbrain-hindbrain boundary morphogenesis	502	3.80335e-08	6.63769e-07	3.45262	28	0.00212782	3561	0.843623	1.4426	3	4	0.000325203
cadmium ion transmembrane transport	721	2.35059e-06	2.85624e-05	6.29697	11	0.00083593	3561	0.843623	1.4426	3	4	0.000325203
positive regulation of ryanodine-sensitive calcium-release channel activity	802	6.24957e-06	6.827e-05	3.28839	20	0.00151987	3561	0.843623	1.4426	3	4	0.000325203
positive regulation of mRNA 3'-end processing	815	7.37985e-06	7.93311e-05	6.22441	10	0.000759936	3561	0.843623	1.4426	3	4	0.000325203
cardiac neural crest cell differentiation involved in heart development	945	2.97868e-05	0.00027615	2.26607	32	0.0024318	3561	0.843623	1.4426	3	4	0.000325203
re-entry into mitotic cell cycle	1028	6.95358e-05	0.00059261	3.34982	15	0.0011399	3561	0.843623	1.4426	3	4	0.000325203
leukemia inhibitory factor signaling pathway	1067	0.000102542	0.000841955	2.60691	21	0.00159587	3561	0.843623	1.4426	3	4	0.000325203
negative regulation of peptidyl-threonine phosphorylation	1100	0.00013317	0.00106064	2.70768	19	0.00144388	3561	0.843623	1.4426	3	4	0.000325203
cobalamin transport	1187	0.000223529	0.00164982	3.78533	11	0.00083593	3561	0.843623	1.4426	3	4	0.000325203
positive regulation of transforming growth factor beta1 production	1367	0.000744003	0.00476826	2.23583	21	0.00159587	3561	0.843623	1.4426	3	4	0.000325203
positive regulation of metalloenzyme activity	1389	0.000851447	0.00537043	3.75589	9	0.000683943	3561	0.843623	1.4426	3	4	0.000325203
multicellular organismal protein metabolic process	1409	0.000993862	0.00617972	4.06243	8	0.000607949	3561	0.843623	1.4426	3	4	0.000325203
tyrosine phosphorylation of Stat3 protein	1443	0.00119931	0.00728145	3.29454	10	0.000759936	3561	0.843623	1.4426	3	4	0.000325203
negative regulation of interleukin-5 production	1457	0.00131524	0.00790858	2.87154	12	0.000911923	3561	0.843623	1.4426	3	4	0.000325203
positive regulation of macrophage differentiation	1491	0.00154358	0.00906997	3.18221	10	0.000759936	3561	0.843623	1.4426	3	4	0.000325203
AMP biosynthetic process	1501	0.00161181	0.0094078	2.46255	15	0.0011399	3561	0.843623	1.4426	3	4	0.000325203
negative regulation of complement activation	1560	0.00229125	0.0128677	3.01126	10	0.000759936	3561	0.843623	1.4426	3	4	0.000325203
iron ion transmembrane transport	1588	0.00261298	0.0144158	3.17876	9	0.000683943	3561	0.843623	1.4426	3	4	0.000325203
oligosaccharide catabolic process	1665	0.00373405	0.0196481	3.00802	9	0.000683943	3561	0.843623	1.4426	3	4	0.000325203
cytokinesis after mitosis	1727	0.00469394	0.0238122	2.56737	11	0.00083593	3561	0.843623	1.4426	3	4	0.000325203
cytokinetic cell separation	1776	0.00564648	0.0278541	2.81737	9	0.000683943	3561	0.843623	1.4426	3	4	0.000325203
serine phosphorylation of STAT protein	1851	0.00732236	0.0346576	2.21928	13	0.000987917	3561	0.843623	1.4426	3	4	0.000325203
hemopoietic stem cell differentiation	1859	0.00741144	0.0349283	2.40738	11	0.00083593	3561	0.843623	1.4426	3	4	0.000325203
negative regulation of cytokine secretion involved in immune response	1979	0.0105109	0.0465314	3.32355	6	0.000455962	3561	0.843623	1.4426	3	4	0.000325203
proline transmembrane transport	1991	0.0107958	0.0475048	2.53274	9	0.000683943	3561	0.843623	1.4426	3	4	0.000325203
canalicular bile acid transport	303	3.85e-12	1.11e-10	7	22	0.00167	3561	0.844	1.44	3	4	0.000325
regulation of RNA export from nucleus	370	2.17e-10	5.13e-09	5.64	22	0.00167	3561	0.844	1.44	3	4	0.000325
regulation of low-density lipoprotein particle receptor catabolic process	381	3.74e-10	8.59e-09	5.22	23	0.00175	3561	0.844	1.44	3	4	0.000325
regulation of interleukin-4 biosynthetic process	397	6.02e-10	1.33e-08	5.61	21	0.0016	3561	0.844	1.44	3	4	0.000325
regulation of toll-like receptor 3 signaling pathway	475	1.83e-08	3.38e-07	4.22	23	0.00175	3561	0.844	1.44	3	4	0.000325
JAK-STAT cascade	228	5.86e-14	2.25e-12	2.44	92	0.00699	3519	0.845	1.09	21	37	0.00228
muscle cell migration	1020	6.64194e-05	0.000570491	3.07688	17	0.00129189	5687	0.845545	1.06859	5	9	0.000542005
alkaloid metabolic process	1133	0.00015761	0.00121873	2.12263	30	0.00227981	5687	0.845545	1.06859	5	9	0.000542005
cellular response to alkaloid	1300	0.000497286	0.00335132	3.22145	12	0.000911923	5687	0.845545	1.06859	5	9	0.000542005
T cell mediated immunity	1885	0.00799103	0.0371403	2.1944	13	0.000987917	5687	0.845545	1.06859	5	9	0.000542005
myeloid leukocyte mediated immunity	357	1.06e-10	2.61e-09	2.51	64	0.00486	3514	0.846	1.12	14	24	0.00152
immune effector process	402	7.14e-10	1.56e-08	1.48	272	0.0207	5592	0.85	0.998	97	187	0.0105
macrophage differentiation	590	2.88538e-07	4.28454e-06	2.58209	38	0.00288776	3526	0.850639	1.18367	8	13	0.000867209
regulation of protein deacetylation	1162	0.000204041	0.00153839	2.03478	32	0.0024318	3526	0.850639	1.18367	8	13	0.000867209
histone H2A monoubiquitination	231	6.48e-14	2.46e-12	3.48	52	0.00395	5594	0.851	1.1	4	7	0.000434
negative regulation of toll-like receptor signaling pathway	550	1.37201e-07	2.18549e-06	4.24407	20	0.00151987	5594	0.851131	1.09912	4	7	0.000433604
polyol transport	832	8.90436e-06	9.37634e-05	2.91929	23	0.00174785	5594	0.851131	1.09912	4	7	0.000433604
response to laminar fluid shear stress	946	3.05184e-05	0.000282634	2.20054	34	0.00258378	5594	0.851131	1.09912	4	7	0.000433604
phagocytosis, recognition	959	3.34806e-05	0.000305864	2.91601	20	0.00151987	5594	0.851131	1.09912	4	7	0.000433604
regulation of tumor necrosis factor-mediated signaling pathway	1136	0.000159068	0.00122676	3.25612	14	0.00106391	5594	0.851131	1.09912	4	7	0.000433604
positive regulation of activation of Janus kinase activity	1249	0.000334081	0.00234338	2.77372	16	0.0012159	5594	0.851131	1.09912	4	7	0.000433604
mRNA modification	1264	0.000374345	0.00259465	2.64755	17	0.00129189	5594	0.851131	1.09912	4	7	0.000433604
SMAD protein import into nucleus	1366	0.000742936	0.00476491	2.07027	25	0.00189984	5594	0.851131	1.09912	4	7	0.000433604
mitochondrion transport along microtubule	1430	0.00113178	0.0069339	2.26187	19	0.00144388	5594	0.851131	1.09912	4	7	0.000433604
mature B cell differentiation	1484	0.00153711	0.00907457	2.32032	17	0.00129189	5594	0.851131	1.09912	4	7	0.000433604
negative regulation of epithelial cell proliferation involved in prostate gland development	1824	0.00676595	0.0324981	2.57065	10	0.000759936	5594	0.851131	1.09912	4	7	0.000433604
regulation of toll-like receptor signaling pathway	570	2.01004e-07	3.08946e-06	2.66151	37	0.00281176	5783	0.851865	1.02585	8	15	0.000867209
cell wall macromolecule catabolic process	490	2.96e-08	5.3e-07	2.26	58	0.00441	5804	0.855	1.02	9	17	0.000976
gas transport	914	2.2931e-05	0.000219802	2.45771	28	0.00212782	5817	0.858191	1.01235	10	19	0.00108401
glycerol transport	527	6.25881e-08	1.04048e-06	4.94829	18	0.00136789	5457	0.86256	1.15408	3	5	0.000325203
establishment of T cell polarity	751	3.29615e-06	3.84522e-05	3.91607	17	0.00129189	5457	0.86256	1.15408	3	5	0.000325203
smooth muscle cell migration	896	1.93194e-05	0.000188903	5.55639	10	0.000759936	5457	0.86256	1.15408	3	5	0.000325203
negative regulation of stem cell differentiation	902	2.09838e-05	0.000203812	2.51897	27	0.00205183	5457	0.86256	1.15408	3	5	0.000325203
positive regulation of hypersensitivity	1019	6.59993e-05	0.000567438	5.35133	9	0.000683943	5457	0.86256	1.15408	3	5	0.000325203
positive regulation of toll-like receptor 4 signaling pathway	1023	6.77533e-05	0.000580241	3.75649	13	0.000987917	5457	0.86256	1.15408	3	5	0.000325203
cytoplasm organization	1113	0.000141565	0.00111433	2.203	28	0.00212782	5457	0.86256	1.15408	3	5	0.000325203
stress-induced premature senescence	1138	0.000163736	0.00126054	3.09283	15	0.0011399	5457	0.86256	1.15408	3	5	0.000325203
mature B cell differentiation involved in immune response	1220	0.000273138	0.00196145	2.82613	16	0.0012159	5457	0.86256	1.15408	3	5	0.000325203
regulation of transcription from RNA polymerase II promoter in response to oxidative stress	1269	0.000381491	0.00263376	2.48415	19	0.00144388	5457	0.86256	1.15408	3	5	0.000325203
regulation of mucus secretion	1309	0.000533155	0.00356835	2.87945	14	0.00106391	5457	0.86256	1.15408	3	5	0.000325203
peripheral nervous system axon regeneration	1351	0.000682199	0.00442394	2.80592	14	0.00106391	5457	0.86256	1.15408	3	5	0.000325203
immunological synapse formation	1386	0.000837129	0.00529155	2.63559	15	0.0011399	5457	0.86256	1.15408	3	5	0.000325203
spindle midzone assembly	1387	0.000841538	0.00531559	3.76227	9	0.000683943	5457	0.86256	1.15408	3	5	0.000325203
membrane to membrane docking	1450	0.00125302	0.00757083	2.36653	17	0.00129189	5457	0.86256	1.15408	3	5	0.000325203
base conversion or substitution editing	1586	0.00259582	0.0143392	2.4243	14	0.00106391	5457	0.86256	1.15408	3	5	0.000325203
negative regulation of urine volume	1892	0.00810063	0.0375104	2.50102	10	0.000759936	5457	0.86256	1.15408	3	5	0.000325203
nuclear mRNA 3'-splice site recognition	1927	0.00898858	0.0408661	4.01461	5	0.000379968	5457	0.86256	1.15408	3	5	0.000325203
regulation of glycogen (starch) synthase activity	1937	0.00927514	0.0419512	2.44928	10	0.000759936	5457	0.86256	1.15408	3	5	0.000325203
negative regulation of lipoprotein metabolic process	1938	0.00927915	0.0419477	3.04839	7	0.000531955	5457	0.86256	1.15408	3	5	0.000325203
intracellular transport of viral proteins in host cell	1983	0.0106364	0.046992	2.96698	7	0.000531955	5457	0.86256	1.15408	3	5	0.000325203
stress granule assembly	2012	0.0114796	0.0499864	2.0279	14	0.00106391	5457	0.86256	1.15408	3	5	0.000325203
regulation of interleukin-10 production	458	1.07e-08	2.05e-07	2.03	79	0.006	5833	0.866	1	12	23	0.0013
fibrinolysis	1470	0.00146334	0.00872128	2.11385	21	0.00159587	3792	0.867908	1.13145	10	17	0.00108401
histone monoubiquitination	296	3.07e-12	9.08e-11	2.74	64	0.00486	3792	0.868	1.13	10	17	0.00108
macromolecular complex assembly	123	5.84e-19	4.16e-17	1.3	1116	0.0848	5846	0.873	0.994	398	770	0.0431
regulation of dopamine receptor signaling pathway	412	1.21e-09	2.58e-08	3.33	36	0.00274	3813	0.877	1.28	4	6	0.000434
phosphatidic acid biosynthetic process	701	1.597e-06	1.9959e-05	3.25094	23	0.00174785	3813	0.87709	1.28231	4	6	0.000433604
proline biosynthetic process	744	3.06221e-06	3.60592e-05	4.40576	15	0.0011399	3813	0.87709	1.28231	4	6	0.000433604
negative regulation of anti-apoptosis	777	4.49059e-06	5.06332e-05	2.96436	24	0.00182385	3813	0.87709	1.28231	4	6	0.000433604
tolerance induction	781	4.82584e-06	5.41347e-05	3.47964	19	0.00144388	3813	0.87709	1.28231	4	6	0.000433604
myoblast cell fate commitment	799	6.1715e-06	6.76702e-05	2.46054	32	0.0024318	3813	0.87709	1.28231	4	6	0.000433604
inositol phosphate dephosphorylation	968	3.82344e-05	0.000346045	3.53701	15	0.0011399	3813	0.87709	1.28231	4	6	0.000433604
negative regulation of receptor-mediated endocytosis	1045	7.97676e-05	0.00066875	2.8199	19	0.00144388	3813	0.87709	1.28231	4	6	0.000433604
negative regulation of gluconeogenesis	1292	0.00046222	0.0031343	2.92251	14	0.00106391	3813	0.87709	1.28231	4	6	0.000433604
protein thiol-disulfide exchange	1320	0.000573644	0.00380735	2.63555	16	0.0012159	3813	0.87709	1.28231	4	6	0.000433604
negative regulation of humoral immune response	1432	0.00113784	0.00696131	2.92217	12	0.000911923	3813	0.87709	1.28231	4	6	0.000433604
positive regulation of acute inflammatory response to antigenic stimulus	1434	0.00115854	0.00707806	2.54908	15	0.0011399	3813	0.87709	1.28231	4	6	0.000433604
copper ion transmembrane transport	1735	0.00487888	0.0246363	3.12417	8	0.000607949	3813	0.87709	1.28231	4	6	0.000433604
cytokinetic process	1764	0.00548136	0.0272235	2.65333	10	0.000759936	3813	0.87709	1.28231	4	6	0.000433604
dibenzo-p-dioxin metabolic process	1920	0.00882453	0.0402665	2.46825	10	0.000759936	3813	0.87709	1.28231	4	6	0.000433604
negative regulation of translation involved in gene silencing by miRNA	1945	0.00968638	0.043631	2.22001	12	0.000911923	3813	0.87709	1.28231	4	6	0.000433604
T cell receptor signaling pathway	342	3.8e-11	9.74e-10	1.68	186	0.0141	5163	0.886	1.01	46	88	0.00499
immune response	63	7.13e-30	9.91e-28	1.41	1120	0.0851	5858	0.887	0.993	423	819	0.0459
aminoglycan catabolic process	722	2.36792e-06	2.87332e-05	2.53837	33	0.00250779	3929	0.894233	1.09912	12	21	0.00130081
neuron homeostasis	833	9.33003e-06	9.81277e-05	2.83351	24	0.00182385	5170	0.897836	1.28231	2	3	0.000216802
recognition of apoptotic cell	847	1.13212e-05	0.000117101	4.85139	12	0.000911923	5170	0.897836	1.28231	2	3	0.000216802
positive regulation of interferon-gamma-mediated signaling pathway	973	4.05206e-05	0.000364852	4.61331	11	0.00083593	5170	0.897836	1.28231	2	3	0.000216802
eosinophil differentiation	1015	6.46572e-05	0.000558091	6.14718	8	0.000607949	5170	0.897836	1.28231	2	3	0.000216802
regulation of interleukin-10 biosynthetic process	1077	0.000111595	0.000907786	2.31611	26	0.00197583	5170	0.897836	1.28231	2	3	0.000216802
positive regulation of glycogen (starch) synthase activity	1232	0.000297521	0.00211573	4.36044	9	0.000683943	5170	0.897836	1.28231	2	3	0.000216802
carbohydrate transmembrane transport	1245	0.000326324	0.00229632	3.61742	11	0.00083593	5170	0.897836	1.28231	2	3	0.000216802
cardiac neural crest cell development involved in outflow tract morphogenesis	1267	0.000375808	0.00259862	2.1018	27	0.00205183	5170	0.897836	1.28231	2	3	0.000216802
regulation of auditory receptor cell differentiation	1287	0.000447123	0.0030437	2.1472	25	0.00189984	5170	0.897836	1.28231	2	3	0.000216802
positive regulation of tooth mineralization	1370	0.000773038	0.00494349	2.65701	15	0.0011399	5170	0.897836	1.28231	2	3	0.000216802
proton-transporting ATP synthase complex assembly	1441	0.00118281	0.00719124	4.46945	7	0.000531955	5170	0.897836	1.28231	2	3	0.000216802
lobar bronchus development	1452	0.00127672	0.00770342	3.26647	10	0.000759936	5170	0.897836	1.28231	2	3	0.000216802
alkaloid catabolic process	1453	0.00127794	0.00770547	5.16184	6	0.000455962	5170	0.897836	1.28231	2	3	0.000216802
positive regulation of toll-like receptor 3 signaling pathway	1524	0.00171902	0.00988213	3.38675	9	0.000683943	5170	0.897836	1.28231	2	3	0.000216802
lipid particle organization	1599	0.00279231	0.0152992	3.82948	7	0.000531955	5170	0.897836	1.28231	2	3	0.000216802
negative regulation of interleukin-13 production	1610	0.00302082	0.0164381	2.72663	11	0.00083593	5170	0.897836	1.28231	2	3	0.000216802
glomerular mesangial cell proliferation	1627	0.00331616	0.0178567	4.25392	6	0.000455962	5170	0.897836	1.28231	2	3	0.000216802
regulation of skeletal muscle tissue growth	1643	0.00347387	0.0185238	2.54454	12	0.000911923	5170	0.897836	1.28231	2	3	0.000216802
negative regulation of mature B cell apoptosis	1645	0.00348415	0.018556	3.30885	8	0.000607949	5170	0.897836	1.28231	2	3	0.000216802
RNA destabilization	1760	0.00544594	0.027109	4.54279	5	0.000379968	5170	0.897836	1.28231	2	3	0.000216802
cellular response to granulocyte macrophage colony-stimulating factor stimulus	1772	0.00560479	0.0277108	3.36155	7	0.000531955	5170	0.897836	1.28231	2	3	0.000216802
regulation of muscle hyperplasia	1829	0.0068931	0.0330183	2.23654	13	0.000987917	5170	0.897836	1.28231	2	3	0.000216802
oxidative DNA demethylation	1857	0.00737196	0.0347796	2.40922	11	0.00083593	5170	0.897836	1.28231	2	3	0.000216802
membrane raft polarization	1865	0.00760122	0.0357074	2.39866	11	0.00083593	5170	0.897836	1.28231	2	3	0.000216802
negative regulation of glucocorticoid biosynthetic process	1881	0.00791424	0.0368616	2.38478	11	0.00083593	5170	0.897836	1.28231	2	3	0.000216802
cargo loading into vesicle	1895	0.00822094	0.0380072	2.85107	8	0.000607949	5170	0.897836	1.28231	2	3	0.000216802
alditol catabolic process	1985	0.0106908	0.0471849	2.71921	8	0.000607949	5170	0.897836	1.28231	2	3	0.000216802
bile acid catabolic process	2003	0.0111165	0.0486228	2.52027	9	0.000683943	5170	0.897836	1.28231	2	3	0.000216802
negative regulation of cell division	2006	0.0111485	0.0486897	2.93925	7	0.000531955	5170	0.897836	1.28231	2	3	0.000216802
negative regulation of pro-B cell differentiation	286	1.59e-12	4.88e-11	5.96	26	0.00198	5170	0.898	1.28	2	3	0.000217
oculomotor nerve development	330	1.64e-11	4.37e-10	4.62	30	0.00228	5170	0.898	1.28	2	3	0.000217
negative regulation of low-density lipoprotein particle clearance	380	3.7e-10	8.54e-09	5.77	21	0.0016	5170	0.898	1.28	2	3	0.000217
zinc ion homeostasis	1259	0.000364927	0.00253942	2.26367	23	0.00174785	3949	0.904212	1.20217	5	8	0.000542005
organ or tissue specific immune response	1378	0.000803537	0.0051087	2.46826	17	0.00129189	3949	0.904212	1.20217	5	8	0.000542005
base-excision repair, AP site formation	1424	0.00108165	0.0066547	3.34124	10	0.000759936	3949	0.904212	1.20217	5	8	0.000542005
tyrosine phosphorylation of STAT protein	1442	0.00118487	0.00719877	2.54315	15	0.0011399	3949	0.904212	1.20217	5	8	0.000542005
regulation of lipoprotein metabolic process	1641	0.0034559	0.0184504	2.34595	14	0.00106391	3949	0.904212	1.20217	5	8	0.000542005
protein monoubiquitination	520	5.68011e-08	9.5699e-07	2.01822	72	0.00547154	4088	0.922387	1.06859	15	27	0.00162602
phagocytosis	406	7.93e-10	1.71e-08	1.75	139	0.0106	4043	0.923	1.04	34	63	0.00369
regulation of glycogen catabolic process	843	1.06081e-05	0.000110246	2.67923	26	0.00197583	4049	0.92339	1.15408	6	10	0.000650407
positive regulation of protein deacetylation	1325	0.000584392	0.00386404	2.0719	26	0.00197583	4049	0.92339	1.15408	6	10	0.000650407
regulation of cGMP biosynthetic process	1536	0.00185958	0.0106066	2.51703	14	0.00106391	4049	0.92339	1.15408	6	10	0.000650407
negative regulation of tissue remodeling	505	4.04639e-08	7.01988e-07	2.48016	47	0.0035717	4107	0.942792	1.12202	7	12	0.000758808
negative regulation of response to biotic stimulus	539	9.41781e-08	1.53079e-06	2.58936	41	0.00311574	4107	0.942792	1.12202	7	12	0.000758808
positive regulation of interferon-gamma biosynthetic process	954	3.19243e-05	0.000293175	2.45666	27	0.00205183	4107	0.942792	1.12202	7	12	0.000758808
chromosome organization	416	1.8e-09	3.8e-08	1.21	993	0.0755	4139	0.952	1.01	352	673	0.0382
oxygen transport	1115	0.000146241	0.00114907	2.53872	21	0.00159587	4143	0.961227	1.09912	8	14	0.000867209
deoxyribonucleotide catabolic process	1316	0.000557729	0.00371297	2.47488	18	0.00136789	4143	0.961227	1.09912	8	14	0.000867209
glycosaminoglycan catabolic process	881	1.60454e-05	0.000159562	2.61376	26	0.00197583	5955	0.973638	0.961734	7	14	0.000758808
somatic hypermutation of immunoglobulin genes	1595	0.00274314	0.0150675	2.0863	19	0.00144388	5955	0.973638	0.961734	7	14	0.000758808
cell wall macromolecule metabolic process	521	5.71948e-08	9.61773e-07	2.21195	58	0.00440763	5917	0.973724	0.961734	9	18	0.00097561
nucleosome disassembly	800	6.20799e-06	6.79852e-05	2.31765	36	0.00273577	5929	0.974215	0.961734	8	16	0.000867209
reverse cholesterol transport	948	3.09752e-05	0.00028626	2.33263	30	0.00227981	5929	0.974215	0.961734	8	16	0.000867209
cellular component disassembly	332	1.86e-11	4.91e-10	1.49	306	0.0233	5998	0.975	0.976	104	205	0.0113
membrane protein ectodomain proteolysis	1088	0.000118795	0.000956584	2.09922	32	0.0024318	4169	0.977825	1.08195	9	16	0.00097561
cholesterol catabolic process	888	1.6686e-05	0.000164624	2.88178	22	0.00167186	6001	0.979573	0.961734	5	10	0.000542005
oxidative demethylation	1566	0.0023961	0.013405	2.16381	18	0.00136789	6001	0.979573	0.961734	5	10	0.000542005
positive regulation of toll-like receptor signaling pathway	1630	0.00333047	0.0179008	2.00607	20	0.00151987	6001	0.979573	0.961734	5	10	0.000542005
inflammatory response	422	2.12e-09	4.41e-08	1.32	480	0.0365	6035	0.984	0.979	171	336	0.0185
regulation of lipoprotein particle clearance	504	3.98007e-08	6.91854e-07	3.64827	26	0.00197583	6038	0.98571	0.961734	4	8	0.000433604
negative regulation by host of viral transcription	1393	0.000885435	0.00556877	2.15843	22	0.00167186	6038	0.98571	0.961734	4	8	0.000433604
pyrimidine nucleotide catabolic process	1598	0.00277409	0.0152089	2.93056	10	0.000759936	6038	0.98571	0.961734	4	8	0.000433604
regulation of circadian sleep/wake cycle, non-REM sleep	1781	0.00582629	0.0286604	2.49106	11	0.00083593	6038	0.98571	0.961734	4	8	0.000433604
megakaryocyte differentiation	436	4.31e-09	8.66e-08	3.63	30	0.00228	6038	0.986	0.962	4	8	0.000434
erythrocyte development	1082	0.00011431	0.000925576	2.07672	33	0.00250779	4188	0.993035	1.06859	10	18	0.00108401
positive regulation by host of viral transcription	1057	9.31647e-05	0.0007722	2.49632	23	0.00174785	6913	0.99323	0.854875	4	9	0.000433604
negative regulation of lipase activity	1212	0.000261099	0.00188737	2.83793	16	0.0012159	6913	0.99323	0.854875	4	9	0.000433604
erythrocyte maturation	1741	0.00504103	0.0253673	2.86893	9	0.000683943	6913	0.99323	0.854875	4	9	0.000433604
cellular component disassembly at cellular level	393	5.19e-10	1.16e-08	1.45	297	0.0226	6098	0.994	0.971	103	204	0.0112
regulation of nucleobase-containing compound transport	411	1.19e-09	2.54e-08	5.13	22	0.00167	6099	0.995	0.962	3	6	0.000325
negative regulation of granulocyte differentiation	720	2.27136e-06	2.7638e-05	2.92999	26	0.00197583	6099	0.995185	0.961734	3	6	0.000325203
monocyte activation	738	2.89236e-06	3.4336e-05	3.23318	22	0.00167186	6099	0.995185	0.961734	3	6	0.000325203
T-helper cell differentiation	852	1.24684e-05	0.000128211	2.93864	22	0.00167186	6099	0.995185	0.961734	3	6	0.000325203
negative regulation of focal adhesion assembly	1037	7.36667e-05	0.000622366	2.47953	24	0.00182385	6099	0.995185	0.961734	3	6	0.000325203
reduction of cytosolic calcium ion concentration	1041	7.81952e-05	0.000658086	2.46963	24	0.00182385	6099	0.995185	0.961734	3	6	0.000325203
regulation of MHC class I biosynthetic process	1439	0.00117257	0.00713891	2.45808	16	0.0012159	6099	0.995185	0.961734	3	6	0.000325203
positive regulation of protein kinase A signaling cascade	1615	0.00309068	0.0167662	2.58281	12	0.000911923	6099	0.995185	0.961734	3	6	0.000325203
antigen processing and presentation of endogenous peptide antigen via MHC class I	1646	0.00349046	0.0185783	3.67491	7	0.000531955	6099	0.995185	0.961734	3	6	0.000325203
heme catabolic process	1903	0.00833277	0.0383623	2.8442	8	0.000607949	6099	0.995185	0.961734	3	6	0.000325203
T cell costimulation	338	2.91e-11	7.53e-10	1.9	128	0.00973	6950	0.996	0.924	37	77	0.00401
macromolecular complex subunit organization	76	1.31e-25	1.52e-23	1.34	1294	0.0983	6958	1	0.976	460	907	0.0499
multi-organism process	121	4.79e-19	3.47e-17	1.27	1377	0.105	4220	1	1	500	960	0.0542
defense response	177	3.42e-16	1.69e-14	1.27	1125	0.0855	7924	1	0.903	412	878	0.0447
viral reproduction	205	4.74e-15	2.02e-13	1.46	464	0.0353	7622	1	0.931	195	403	0.0211
negative regulation of interleukin-4 biosynthetic process	211	9.75e-15	4.05e-13	22.2	14	0.00106	4254	1	1.92	1	1	0.000108
negative regulation of mast cell differentiation	211	9.75e-15	4.05e-13	22.2	14	0.00106	4254	1	1.92	1	1	0.000108
tricuspid valve formation	211	9.75e-15	4.05e-13	22.2	14	0.00106	4254	1	1.92	1	1	0.000108
mitral valve formation	211	9.75e-15	4.05e-13	22.2	14	0.00106	4254	1	1.92	1	1	0.000108
T-helper cell lineage commitment	211	9.75e-15	4.05e-13	22.2	14	0.00106	4254	1	1.92	1	1	0.000108
mRNA metabolic process	232	7.02e-14	2.65e-12	1.31	769	0.0584	7228	1	0.96	302	605	0.0327
response to biotic stimulus	258	5.01e-13	1.7e-11	1.31	726	0.0552	7886	1	0.898	240	514	0.026
negative regulation of forebrain neuron differentiation	259	5.22e-13	1.77e-11	6.92	24	0.00182	4254	1	1.92	1	1	0.000108
lateral inhibition	259	5.22e-13	1.77e-11	6.92	24	0.00182	4254	1	1.92	1	1	0.000108
negative regulation of stomach neuroendocrine cell differentiation	259	5.22e-13	1.77e-11	6.92	24	0.00182	4254	1	1.92	1	1	0.000108
negative regulation of pancreatic A cell differentiation	259	5.22e-13	1.77e-11	6.92	24	0.00182	4254	1	1.92	1	1	0.000108
trochlear nerve development	275	9.15e-13	2.92e-11	6.74	24	0.00182	6490	1	0.962	1	2	0.000108
response to other organism	291	2.17e-12	6.52e-11	1.31	690	0.0524	7901	1	0.891	226	488	0.0245
cellular macromolecular complex subunit organization	302	3.82e-12	1.11e-10	1.3	708	0.0538	7918	1	0.884	256	557	0.0278
basophil chemotaxis	307	5.08e-12	1.45e-10	9.11	18	0.00137	4254	1	1.92	1	1	0.000108
primitive erythrocyte differentiation	307	5.08e-12	1.45e-10	9.11	18	0.00137	4254	1	1.92	1	1	0.000108
activation of JNKK activity	355	8.08e-11	1.99e-09	3.87	34	0.00258	6191	1	0.962	2	4	0.000217
response to bacterium	376	2.81e-10	6.55e-09	1.34	480	0.0365	7874	1	0.878	142	311	0.0154
regulation of low-density lipoprotein particle clearance	398	6.18e-10	1.36e-08	5.6	21	0.0016	6191	1	0.962	2	4	0.000217
translation	430	3.73e-09	7.6e-08	1.36	390	0.0296	7925	1	0.845	156	355	0.0169
RNA processing	433	3.85e-09	7.8e-08	1.24	755	0.0574	7502	1	0.953	313	632	0.0339
leading edge cell differentiation	437	4.72e-09	9.46e-08	6.3	17	0.00129	4254	1	1.92	1	1	0.000108
nicotinamide metabolic process	447	6.13e-09	1.2e-07	5.45	19	0.00144	6490	1	0.962	1	2	0.000108
cytokine-mediated signaling pathway	469	1.53e-08	2.87e-07	1.4	293	0.0223	6427	1	0.962	115	230	0.0125
type I interferon-mediated signaling pathway	477	1.99e-08	3.65e-07	2.02	77	0.00585	7915	1	0.681	23	65	0.00249
response to type I interferon	496	3.21e-08	5.67e-07	2	77	0.00585	7917	1	0.67	23	66	0.00249
cellular response to potassium ion starvation	555	1.50928e-07	2.38249e-06	4.93009	17	0.00129189	6490	1	0.961734	1	2	0.000108401
negative regulation of lipoprotein particle clearance	556	1.5553e-07	2.45072e-06	4.03214	21	0.00159587	7083	1	0.769388	2	5	0.000216802
negative regulation of tyrosine phosphorylation of Stat3 protein	604	3.48628e-07	5.05684e-06	4.63755	17	0.00129189	6191	1	0.961734	2	4	0.000216802
lung goblet cell differentiation	615	4.21885e-07	6.00998e-06	10.147	9	0.000683943	6490	1	0.961734	1	2	0.000108401
regulation of toll-like receptor 2 signaling pathway	619	4.37486e-07	6.19195e-06	4.56054	17	0.00129189	6191	1	0.961734	2	4	0.000216802
synaptic vesicle to endosome fusion	625	4.83451e-07	6.77682e-06	5.13295	15	0.0011399	4254	1	1.92347	1	1	0.000108401
mevalonate transport	666	9.86738e-07	1.29802e-05	6.90017	11	0.00083593	4254	1	1.92347	1	1	0.000108401
axon transport of mitochondrion	680	1.18117e-06	1.5218e-05	4.02503	18	0.00136789	7287	1	0.641156	1	3	0.000108401
positive regulation of peroxisome proliferator activated receptor signaling pathway	681	1.21772e-06	1.56658e-05	3.83556	19	0.00144388	4254	1	1.92347	1	1	0.000108401
regulation of vascular wound healing	684	1.31124e-06	1.6795e-05	4.72939	15	0.0011399	6191	1	0.961734	2	4	0.000216802
negative regulation of toll-like receptor 5 signaling pathway	693	1.50051e-06	1.89696e-05	5.01412	14	0.00106391	4254	1	1.92347	1	1	0.000108401
negative regulation of nucleotide-binding oligomerization domain containing 1 signaling pathway	693	1.50051e-06	1.89696e-05	5.01412	14	0.00106391	4254	1	1.92347	1	1	0.000108401
negative regulation of nucleotide-binding oligomerization domain containing 2 signaling pathway	693	1.50051e-06	1.89696e-05	5.01412	14	0.00106391	4254	1	1.92347	1	1	0.000108401
tolerance induction to lipopolysaccharide	693	1.50051e-06	1.89696e-05	5.01412	14	0.00106391	4254	1	1.92347	1	1	0.000108401
negative regulation of osteoclast proliferation	693	1.50051e-06	1.89696e-05	5.01412	14	0.00106391	4254	1	1.92347	1	1	0.000108401
positive regulation of hepatocyte proliferation	693	1.50051e-06	1.89696e-05	5.01412	14	0.00106391	4254	1	1.92347	1	1	0.000108401
negative regulation of CD40 signaling pathway	693	1.50051e-06	1.89696e-05	5.01412	14	0.00106391	4254	1	1.92347	1	1	0.000108401
regulation of CD40 signaling pathway	713	1.91696e-06	2.35547e-05	4.90758	14	0.00106391	6490	1	0.961734	1	2	0.000108401
cytokinesis, actomyosin contractile ring assembly	724	2.37726e-06	2.87668e-05	16.4683	6	0.000455962	4254	1	1.92347	1	1	0.000108401
cytokinesis, initiation of separation	724	2.37726e-06	2.87668e-05	16.4683	6	0.000455962	4254	1	1.92347	1	1	0.000108401
tricuspid valve development	733	2.7274e-06	3.25986e-05	4.75728	14	0.00106391	6490	1	0.961734	1	2	0.000108401
intermediate-density lipoprotein particle remodeling	736	2.84768e-06	3.38974e-05	5.11248	13	0.000987917	4254	1	1.92347	1	1	0.000108401
negative regulation of histone H3-K36 methylation	737	2.85928e-06	3.39894e-05	3.23557	22	0.00167186	4254	1	1.92347	1	1	0.000108401
histamine biosynthetic process	757	3.71454e-06	4.29895e-05	15.2233	6	0.000455962	4254	1	1.92347	1	1	0.000108401
basophil activation	757	3.71454e-06	4.29895e-05	15.2233	6	0.000455962	4254	1	1.92347	1	1	0.000108401
negative regulation of toll-like receptor 2 signaling pathway	759	3.7219e-06	4.29613e-05	4.6277	14	0.00106391	6490	1	0.961734	1	2	0.000108401
regulation of water loss via skin	775	4.40917e-06	4.98435e-05	8.99655	8	0.000607949	4254	1	1.92347	1	1	0.000108401
neutrophil degranulation	803	6.4602e-06	7.0483e-05	3.16894	21	0.00159587	7506	1	0.641156	2	6	0.000216802
detection of oxidative stress	804	6.80352e-06	7.41364e-05	8.47018	8	0.000607949	4254	1	1.92347	1	1	0.000108401
negative regulation of eukaryotic cell surface binding	804	6.80352e-06	7.41364e-05	8.47018	8	0.000607949	4254	1	1.92347	1	1	0.000108401
positive regulation of metanephric glomerular visceral epithelial cell development	804	6.80352e-06	7.41364e-05	8.47018	8	0.000607949	4254	1	1.92347	1	1	0.000108401
positive regulation of cAMP-dependent protein kinase activity	804	6.80352e-06	7.41364e-05	8.47018	8	0.000607949	4254	1	1.92347	1	1	0.000108401
positive regulation of renal albumin absorption	804	6.80352e-06	7.41364e-05	8.47018	8	0.000607949	4254	1	1.92347	1	1	0.000108401
negative regulation of megakaryocyte differentiation	844	1.06182e-05	0.000110221	5.35318	11	0.00083593	7920	1	0.36065	3	16	0.000325203
posttranslational protein targeting to membrane	863	1.3666e-05	0.000138735	5.2071	11	0.00083593	4254	1	1.92347	1	1	0.000108401
neutrophil mediated immunity	900	2.07333e-05	0.000201827	2.16025	37	0.00281176	7033	1	0.841518	7	16	0.000758808
regulation of megakaryocyte differentiation	901	2.08944e-05	0.000203169	2.18594	36	0.00273577	7191	1	0.836291	10	23	0.00108401
negative regulation of zinc ion import	912	2.28805e-05	0.000219798	8.61346	7	0.000531955	4254	1	1.92347	1	1	0.000108401
negative regulation of calcium ion import	912	2.28805e-05	0.000219798	8.61346	7	0.000531955	4254	1	1.92347	1	1	0.000108401
inner mitochondrial membrane organization	928	2.6081e-05	0.000246224	2.65466	24	0.00182385	6462	1	0.874304	5	11	0.000542005
steroid catabolic process	932	2.72321e-05	0.000255988	2.13179	37	0.00281176	4221	1	1.04916	12	22	0.00130081
lipid tube assembly	943	2.96458e-05	0.000275426	4.39037	12	0.000911923	4254	1	1.92347	1	1	0.000108401
prechordal plate formation	964	3.64059e-05	0.000330863	5.78891	9	0.000683943	4254	1	1.92347	1	1	0.000108401
midbrain-hindbrain boundary initiation	964	3.64059e-05	0.000330863	5.78891	9	0.000683943	4254	1	1.92347	1	1	0.000108401
protein localization in endoplasmic reticulum	967	3.79886e-05	0.000344176	2.20508	33	0.00250779	6387	1	0.911117	9	19	0.00097561
detoxification of cadmium ion	975	4.15201e-05	0.000373085	7.8318	7	0.000531955	6490	1	0.961734	1	2	0.000108401
fertilization, exchange of chromosomal proteins	979	4.34113e-05	0.000388484	3.18803	17	0.00129189	4254	1	1.92347	1	1	0.000108401
adiponectin-mediated signaling pathway	981	4.70395e-05	0.000420095	4.53609	11	0.00083593	6191	1	0.961734	2	4	0.000216802
regulation of ventricular cardiomyocyte membrane depolarization	995	5.55252e-05	0.000488901	3.26016	16	0.0012159	6490	1	0.961734	1	2	0.000108401
lymphocyte migration into lymph node	997	5.76659e-05	0.000506731	9.3025	6	0.000455962	4254	1	1.92347	1	1	0.000108401
negative regulation of inositol phosphate biosynthetic process	998	5.78903e-05	0.000508193	7.42351	7	0.000531955	4254	1	1.92347	1	1	0.000108401
positive regulation of inositol-polyphosphate 5-phosphatase activity	998	5.78903e-05	0.000508193	7.42351	7	0.000531955	4254	1	1.92347	1	1	0.000108401
inhibition of phospholipase C activity involved in G-protein coupled receptor signaling pathway	998	5.78903e-05	0.000508193	7.42351	7	0.000531955	4254	1	1.92347	1	1	0.000108401
regulation of cell diameter	998	5.78903e-05	0.000508193	7.42351	7	0.000531955	4254	1	1.92347	1	1	0.000108401
protein secretion by platelet	998	5.78903e-05	0.000508193	7.42351	7	0.000531955	4254	1	1.92347	1	1	0.000108401
negative regulation of interleukin-6-mediated signaling pathway	1004	5.80281e-05	0.000506359	3.40575	15	0.0011399	4254	1	1.92347	1	1	0.000108401
initiation of primordial ovarian follicle growth	1016	6.54497e-05	0.000564375	4.36858	11	0.00083593	4254	1	1.92347	1	1	0.000108401
RNA methylation	1021	6.68764e-05	0.000573853	2.16813	32	0.0024318	6370	1	0.91992	11	23	0.00119241
vitamin K metabolic process	1025	6.80534e-05	0.000581674	2.95584	18	0.00136789	7083	1	0.769388	2	5	0.000216802
high-density lipoprotein particle remodeling	1029	6.98436e-05	0.000594655	2.4884	24	0.00182385	7612	1	0.686953	5	14	0.000542005
negative regulation of interleukin-10 biosynthetic process	1034	7.26573e-05	0.00061562	2.53965	23	0.00174785	4254	1	1.92347	1	1	0.000108401
interleukin-27-mediated signaling pathway	1046	8.27469e-05	0.000693064	3.2966	15	0.0011399	6490	1	0.961734	1	2	0.000108401
positive regulation of glial cell proliferation	1058	9.39209e-05	0.000777732	4.58487	10	0.000759936	6191	1	0.961734	2	4	0.000216802
mammary gland bud elongation	1061	9.6601e-05	0.000797664	4.56888	10	0.000759936	4254	1	1.92347	1	1	0.000108401
nipple sheath formation	1061	9.6601e-05	0.000797664	4.56888	10	0.000759936	4254	1	1.92347	1	1	0.000108401
auditory receptor cell fate determination	1066	0.000100769	0.000828173	2.4277	24	0.00182385	7287	1	0.641156	1	3	0.000108401
male pronucleus assembly	1075	0.000106875	0.000871006	2.95527	17	0.00129189	6490	1	0.961734	1	2	0.000108401
negative regulation of heterotypic cell-cell adhesion	1076	0.000108701	0.000885062	5.69623	8	0.000607949	6490	1	0.961734	1	2	0.000108401
peptidoglycan catabolic process	1079	0.000112879	0.000916528	2.83617	18	0.00136789	6979	1	0.824344	3	7	0.000325203
chylomicron remnant clearance	1081	0.000114226	0.000925747	3.56094	13	0.000987917	7789	1	0.384694	1	5	0.000108401
triglyceride transport	1095	0.00012219	0.000977631	10.7712	5	0.000379968	4254	1	1.92347	1	1	0.000108401
very-low-density lipoprotein particle remodeling	1154	0.000190931	0.00144952	3.04802	15	0.0011399	7506	1	0.641156	2	6	0.000216802
auditory receptor cell fate commitment	1165	0.000207713	0.00156204	2.30961	24	0.00182385	7638	1	0.480867	1	4	0.000108401
telomeric 3' overhang formation	1166	0.000208337	0.00156538	27.0891	3	0.000227981	4254	1	1.92347	1	1	0.000108401
regulation of heterotypic cell-cell adhesion	1170	0.000214611	0.00160702	4.56216	9	0.000683943	6191	1	0.961734	2	4	0.000216802
regulation of cell-cell adhesion involved in gastrulation	1170	0.000214611	0.00160702	4.56216	9	0.000683943	6191	1	0.961734	2	4	0.000216802
UDP catabolic process	1180	0.000219243	0.00162779	9.48379	5	0.000379968	4254	1	1.92347	1	1	0.000108401
protein depalmitoylation	1181	0.000220521	0.00163589	9.47172	5	0.000379968	4254	1	1.92347	1	1	0.000108401
regulation of pinocytosis	1184	0.000221954	0.00164235	5.9539	7	0.000531955	6191	1	0.961734	2	4	0.000216802
triglyceride-rich lipoprotein particle remodeling	1190	0.00022806	0.00167902	2.99669	15	0.0011399	7768	1	0.480867	2	8	0.000216802
myeloid dendritic cell chemotaxis	1192	0.000232167	0.00170639	7.18005	6	0.000455962	6490	1	0.961734	1	2	0.000108401
interleukin-12 secretion	1192	0.000232167	0.00170639	7.18005	6	0.000455962	6490	1	0.961734	1	2	0.000108401
positive regulation of apoptotic cell clearance	1196	0.00023834	0.0017459	7.14455	6	0.000455962	4254	1	1.92347	1	1	0.000108401
positive regulation of actin filament depolymerization	1211	0.000259216	0.0018753	4.03389	10	0.000759936	6191	1	0.961734	2	4	0.000216802
negative regulation of ryanodine-sensitive calcium-release channel activity	1221	0.000277802	0.0019933	2.94027	15	0.0011399	6191	1	0.961734	2	4	0.000216802
positive regulation of mast cell chemotaxis	1230	0.000295292	0.0021033	2.53773	19	0.00144388	7083	1	0.769388	2	5	0.000216802
glucocorticoid catabolic process	1231	0.00029678	0.00211218	6.85375	6	0.000455962	4254	1	1.92347	1	1	0.000108401
macrophage apoptosis	1233	0.000301187	0.00214007	5.65684	7	0.000531955	4254	1	1.92347	1	1	0.000108401
ncRNA 3'-end processing	1238	0.00030976	0.00219209	3.40078	12	0.000911923	7083	1	0.769388	2	5	0.000216802
negative regulation of phagocytosis	1243	0.000325856	0.00229672	4.83168	8	0.000607949	7789	1	0.384694	1	5	0.000108401
response to nitric oxide	1247	0.00032992	0.00231791	3.61264	11	0.00083593	6979	1	0.824344	3	7	0.000325203
rRNA 3'-end processing	1252	0.000342633	0.00239761	3.8914	10	0.000759936	7287	1	0.641156	1	3	0.000108401
vitellogenesis	1271	0.000392622	0.00270634	2.73208	16	0.0012159	4254	1	1.92347	1	1	0.000108401
endosome to melanosome transport	1283	0.000436003	0.00297726	8.14911	5	0.000379968	4254	1	1.92347	1	1	0.000108401
positive regulation of MHC class I biosynthetic process	1301	0.000500358	0.00336943	2.77555	15	0.0011399	6191	1	0.961734	2	4	0.000216802
neuron fate determination	1304	0.000515662	0.0034645	2.0574	27	0.00205183	6979	1	0.824344	3	7	0.000325203
spleen trabecula formation	1313	0.000546261	0.00364493	6.09754	6	0.000455962	4254	1	1.92347	1	1	0.000108401
positive regulation of metanephric cap mesenchymal cell proliferation	1319	0.000570881	0.00379188	2.63677	16	0.0012159	4254	1	1.92347	1	1	0.000108401
regulation of peroxisome proliferator activated receptor signaling pathway	1324	0.000584377	0.00386686	2.39601	19	0.00144388	6490	1	0.961734	1	2	0.000108401
negative regulation of TOR signaling cascade	1354	0.000697877	0.00451558	2.50092	17	0.00129189	6462	1	0.874304	5	11	0.000542005
phosphatidylcholine catabolic process	1360	0.000725304	0.00467235	2.92191	13	0.000987917	6490	1	0.961734	1	2	0.000108401
regulation of systemic arterial blood pressure by aortic arch baroreceptor feedback	1363	0.000734726	0.00472262	2.784	14	0.00106391	4254	1	1.92347	1	1	0.000108401
serine phosphorylation of STAT3 protein	1371	0.000778085	0.00497214	3.80516	9	0.000683943	6490	1	0.961734	1	2	0.000108401
positive regulation of myeloid dendritic cell activation	1385	0.000834799	0.00528063	5.61451	6	0.000455962	4254	1	1.92347	1	1	0.000108401
positive regulation of the force of heart contraction by epinephrine	1391	0.000881134	0.00554968	4.14068	8	0.000607949	4254	1	1.92347	1	1	0.000108401
lactate transmembrane transport	1397	0.000926739	0.00581185	9.52857	4	0.000303974	6490	1	0.961734	1	2	0.000108401
spindle midzone assembly involved in mitosis	1414	0.00104401	0.00646859	4.56879	7	0.000531955	6191	1	0.961734	2	4	0.000216802
negative regulation of tumor necrosis factor-mediated signaling pathway	1416	0.00105078	0.00650131	3.13001	11	0.00083593	6191	1	0.961734	2	4	0.000216802
positive regulation of dendritic cell antigen processing and presentation	1437	0.0011681	0.00712156	3.30643	10	0.000759936	6979	1	0.824344	3	7	0.000325203
hexose transmembrane transport	1438	0.00116979	0.00712695	3.58575	9	0.000683943	4254	1	1.92347	1	1	0.000108401
regulation of mitotic centrosome separation	1456	0.00130237	0.00783656	4.39396	7	0.000531955	7287	1	0.641156	1	3	0.000108401
positive regulation of glomerular metanephric mesangial cell proliferation	1465	0.00139766	0.00835832	8.51412	4	0.000303974	4254	1	1.92347	1	1	0.000108401
FasL biosynthetic process	1481	0.00151995	0.00899139	3.44955	9	0.000683943	4254	1	1.92347	1	1	0.000108401
germinal center B cell differentiation	1485	0.00153772	0.00907204	6.12695	5	0.000379968	4254	1	1.92347	1	1	0.000108401
deoxyadenosine catabolic process	1485	0.00153772	0.00907204	6.12695	5	0.000379968	4254	1	1.92347	1	1	0.000108401
dATP catabolic process	1485	0.00153772	0.00907204	6.12695	5	0.000379968	4254	1	1.92347	1	1	0.000108401
xanthine biosynthetic process	1485	0.00153772	0.00907204	6.12695	5	0.000379968	4254	1	1.92347	1	1	0.000108401
negative regulation of adenosine receptor signaling pathway	1485	0.00153772	0.00907204	6.12695	5	0.000379968	4254	1	1.92347	1	1	0.000108401
negative regulation of penile erection	1485	0.00153772	0.00907204	6.12695	5	0.000379968	4254	1	1.92347	1	1	0.000108401
negative regulation of fat cell proliferation	1492	0.00154446	0.00906902	6.12078	5	0.000379968	4254	1	1.92347	1	1	0.000108401
glucosylceramide metabolic process	1507	0.00163393	0.00949889	3.15723	10	0.000759936	6191	1	0.961734	2	4	0.000216802
female somatic sex determination	1510	0.00165585	0.00960725	3.40577	9	0.000683943	4254	1	1.92347	1	1	0.000108401
menstruation	1510	0.00165585	0.00960725	3.40577	9	0.000683943	4254	1	1.92347	1	1	0.000108401
negative regulation of Wnt receptor signaling pathway involved in digestive tract morphogenesis	1512	0.00165948	0.00961557	8.11988	4	0.000303974	4254	1	1.92347	1	1	0.000108401
positive regulation of TRAIL biosynthetic process	1514	0.00166829	0.00965384	6.01266	5	0.000379968	4254	1	1.92347	1	1	0.000108401
regulation of ferrochelatase activity	1518	0.00167692	0.0096782	6.00549	5	0.000379968	4254	1	1.92347	1	1	0.000108401
isopentenyl diphosphate biosynthetic process, mevalonate pathway	1528	0.00178117	0.0102126	7.96222	4	0.000303974	6490	1	0.961734	1	2	0.000108401
cytotoxic T cell degranulation	1539	0.00194253	0.0110582	7.77274	4	0.000303974	4254	1	1.92347	1	1	0.000108401
intracellular mRNA localization	1556	0.00226201	0.0127362	2.56467	13	0.000987917	7083	1	0.769388	2	5	0.000216802
quorum sensing involved in interaction with host	1557	0.00227326	0.0127913	5.59498	5	0.000379968	4254	1	1.92347	1	1	0.000108401
positive regulation of intestinal epithelial structure maintenance	1557	0.00227326	0.0127913	5.59498	5	0.000379968	4254	1	1.92347	1	1	0.000108401
sodium-dependent organic cation transport	1557	0.00227326	0.0127913	5.59498	5	0.000379968	4254	1	1.92347	1	1	0.000108401
uropod organization	1568	0.00240565	0.0134412	4.54423	6	0.000455962	6490	1	0.961734	1	2	0.000108401
organophosphate catabolic process	1569	0.00240832	0.0134476	2.06627	20	0.00151987	6462	1	0.874304	5	11	0.000542005
positive regulation of nuclease activity	1572	0.00243201	0.013554	3.51388	8	0.000607949	6191	1	0.961734	2	4	0.000216802
positive regulation of skeletal muscle tissue growth	1574	0.00245391	0.0136587	3.50867	8	0.000607949	6490	1	0.961734	1	2	0.000108401
positive regulation of lipoprotein lipase activity	1575	0.00245609	0.0136621	2.53975	13	0.000987917	7248	1	0.721301	3	8	0.000325203
response to acetate	1576	0.0024568	0.0136574	7.27951	4	0.000303974	4254	1	1.92347	1	1	0.000108401
very long-chain fatty acid catabolic process	1578	0.00248142	0.0137768	5.48122	5	0.000379968	7287	1	0.641156	1	3	0.000108401
cellular response to tumor cell	1583	0.00257922	0.0142745	11.2677	3	0.000227981	4254	1	1.92347	1	1	0.000108401
glucosylceramide catabolic process	1590	0.00263466	0.0145171	11.1825	3	0.000227981	6490	1	0.961734	1	2	0.000108401
interleukin-12 production	1613	0.00304663	0.0165477	4.32916	6	0.000455962	7287	1	0.641156	1	3	0.000108401
cementum mineralization	1618	0.00314212	0.0170137	5.18421	5	0.000379968	4254	1	1.92347	1	1	0.000108401
mammary gland fat development	1619	0.0032073	0.0173558	5.15902	5	0.000379968	4254	1	1.92347	1	1	0.000108401
epithelial cell differentiation involved in salivary gland development	1622	0.00324213	0.0175119	3.72552	7	0.000531955	6490	1	0.961734	1	2	0.000108401
positive regulation of antigen processing and presentation	1623	0.00324947	0.0175407	2.86478	10	0.000759936	7588	1	0.641156	3	9	0.000325203
renal sodium ion absorption	1636	0.00340311	0.0182241	2.68308	11	0.00083593	4254	1	1.92347	1	1	0.000108401
fructose transport	1640	0.00344927	0.0184263	3.04546	9	0.000683943	6490	1	0.961734	1	2	0.000108401
trehalose catabolic process	1652	0.00361786	0.0191865	5.01322	5	0.000379968	4254	1	1.92347	1	1	0.000108401
ultradian rhythm	1664	0.00372231	0.0195981	3.0095	9	0.000683943	4254	1	1.92347	1	1	0.000108401
minus-end-directed organelle transport along microtubule	1666	0.0037595	0.0197701	2.51883	12	0.000911923	7287	1	0.641156	1	3	0.000108401
mitochondrial citrate transport	1668	0.00383001	0.0201168	6.42172	4	0.000303974	4254	1	1.92347	1	1	0.000108401
negative regulation of interleukin-8 production	1670	0.00386233	0.0202622	2.79391	10	0.000759936	7083	1	0.769388	2	5	0.000216802
cellular response to amino acid starvation	1679	0.00396062	0.0206665	2.309	14	0.00106391	4254	1	1.92347	1	1	0.000108401
glomerular mesangium development	1684	0.00406421	0.021144	4.07746	6	0.000455962	6191	1	0.961734	2	4	0.000216802
iron incorporation into metallo-sulfur cluster	1690	0.00414197	0.0214721	4.85347	5	0.000379968	6490	1	0.961734	1	2	0.000108401
response to vitamin B2	1691	0.00416003	0.021553	6.27214	4	0.000303974	4254	1	1.92347	1	1	0.000108401
response to nematode	1716	0.00459412	0.0234552	3.15665	8	0.000607949	6191	1	0.961734	2	4	0.000216802
cell differentiation involved in salivary gland development	1718	0.00462995	0.0236106	3.48565	7	0.000531955	7287	1	0.641156	1	3	0.000108401
negative regulation of transforming growth factor beta2 production	1725	0.00468898	0.0238146	2.90212	9	0.000683943	4254	1	1.92347	1	1	0.000108401
G0 to G1 transition	1732	0.0047154	0.023852	4.70424	5	0.000379968	6490	1	0.961734	1	2	0.000108401
nucleotide phosphorylation	1736	0.00489542	0.0247055	2.06443	17	0.00129189	6415	1	0.897619	7	15	0.000758808
centrosome separation	1747	0.00520111	0.0260829	3.08986	8	0.000607949	6191	1	0.961734	2	4	0.000216802
isoleucine catabolic process	1752	0.00534698	0.026738	8.66461	3	0.000227981	4254	1	1.92347	1	1	0.000108401
leucine biosynthetic process	1752	0.00534698	0.026738	8.66461	3	0.000227981	4254	1	1.92347	1	1	0.000108401
regulation of gastric acid secretion	1756	0.00536163	0.0267502	2.30887	13	0.000987917	6191	1	0.961734	2	4	0.000216802
leucine import	1757	0.00536591	0.0267563	8.65347	3	0.000227981	4254	1	1.92347	1	1	0.000108401
positive regulation of cytotoxic T cell differentiation	1777	0.00565129	0.0278621	8.49148	3	0.000227981	4254	1	1.92347	1	1	0.000108401
extraocular skeletal muscle development	1783	0.00589351	0.0289585	2.79805	9	0.000683943	6490	1	0.961734	1	2	0.000108401
isopeptide cross-linking via N6-(L-isoglutamyl)-L-lysine	1787	0.00596697	0.0292538	3.75932	6	0.000455962	6490	1	0.961734	1	2	0.000108401
phytosphingosine biosynthetic process	1788	0.00600969	0.0294468	4.43492	5	0.000379968	4254	1	1.92347	1	1	0.000108401
cellular response to ATP	1802	0.00626715	0.0304697	4.3896	5	0.000379968	7638	1	0.480867	1	4	0.000108401
T cell homeostatic proliferation	1808	0.00642225	0.0311202	16.9699	2	0.000151987	4254	1	1.92347	1	1	0.000108401
B cell negative selection	1808	0.00642225	0.0311202	16.9699	2	0.000151987	4254	1	1.92347	1	1	0.000108401
release of matrix enzymes from mitochondria	1808	0.00642225	0.0311202	16.9699	2	0.000151987	4254	1	1.92347	1	1	0.000108401
induction of retinal programmed cell death	1808	0.00642225	0.0311202	16.9699	2	0.000151987	4254	1	1.92347	1	1	0.000108401
post-embryonic camera-type eye morphogenesis	1808	0.00642225	0.0311202	16.9699	2	0.000151987	4254	1	1.92347	1	1	0.000108401
peptidyl-pyrromethane cofactor linkage	1816	0.00645022	0.031118	16.9316	2	0.000151987	4254	1	1.92347	1	1	0.000108401
coumarin catabolic process	1821	0.00660285	0.0317669	8.02141	3	0.000227981	4254	1	1.92347	1	1	0.000108401
positive regulation of adenosine receptor signaling pathway	1831	0.00692213	0.0331211	4.28365	5	0.000379968	4254	1	1.92347	1	1	0.000108401
establishment of protein localization to juxtaparanode region of axon	1831	0.00692213	0.0331211	4.28365	5	0.000379968	4254	1	1.92347	1	1	0.000108401
NAD transport	1834	0.00695913	0.0332437	5.40627	4	0.000303974	4254	1	1.92347	1	1	0.000108401
diphosphoinositol polyphosphate catabolic process	1839	0.00713879	0.0340092	4.25121	5	0.000379968	4254	1	1.92347	1	1	0.000108401
leukocyte chemotaxis involved in inflammatory response	1847	0.00726728	0.0344714	5.33822	4	0.000303974	4254	1	1.92347	1	1	0.000108401
positive regulation of respiratory burst involved in inflammatory response	1847	0.00726728	0.0344714	5.33822	4	0.000303974	4254	1	1.92347	1	1	0.000108401
negative regulation of translational initiation by iron	1867	0.00764066	0.0358542	7.60188	3	0.000227981	4254	1	1.92347	1	1	0.000108401
negative regulation of hemoglobin biosynthetic process	1867	0.00764066	0.0358542	7.60188	3	0.000227981	4254	1	1.92347	1	1	0.000108401
negative regulation of circadian sleep/wake cycle, non-REM sleep	1871	0.00775215	0.0362996	4.16538	5	0.000379968	7287	1	0.641156	1	3	0.000108401
negative regulation of mucus secretion	1871	0.00775215	0.0362996	4.16538	5	0.000379968	7287	1	0.641156	1	3	0.000108401
sorbitol catabolic process	1897	0.00822852	0.0380021	3.50733	6	0.000455962	4254	1	1.92347	1	1	0.000108401
fructose biosynthetic process	1897	0.00822852	0.0380021	3.50733	6	0.000455962	4254	1	1.92347	1	1	0.000108401
L-xylitol catabolic process	1897	0.00822852	0.0380021	3.50733	6	0.000455962	4254	1	1.92347	1	1	0.000108401
peptidyl-glutamine modification	1900	0.0082333	0.0379642	2.64974	9	0.000683943	6191	1	0.961734	2	4	0.000216802
negative regulation of lipid kinase activity	1904	0.0083593	0.0384642	3.49528	6	0.000455962	4254	1	1.92347	1	1	0.000108401
Golgi to plasma membrane CFTR protein transport	1928	0.00900497	0.0409194	7.15332	3	0.000227981	4254	1	1.92347	1	1	0.000108401
type I interferon biosynthetic process	1933	0.00920902	0.0417383	3.99033	5	0.000379968	7506	1	0.641156	2	6	0.000216802
canonical Wnt receptor signaling pathway involved in cardiac neural crest cell differentiation involved in heart development	1949	0.0098762	0.0443948	3.92085	5	0.000379968	4254	1	1.92347	1	1	0.000108401
positive regulation of Wnt receptor signaling pathway involved in dorsal/ventral axis specification	1949	0.0098762	0.0443948	3.92085	5	0.000379968	4254	1	1.92347	1	1	0.000108401
negative regulation of planar cell polarity pathway involved in ventricular septum morphogenesis	1949	0.0098762	0.0443948	3.92085	5	0.000379968	4254	1	1.92347	1	1	0.000108401
negative regulation of planar cell polarity pathway involved in cardiac muscle tissue morphogenesis	1949	0.0098762	0.0443948	3.92085	5	0.000379968	4254	1	1.92347	1	1	0.000108401
negative regulation of planar cell polarity pathway involved in cardiac right atrium morphogenesis	1949	0.0098762	0.0443948	3.92085	5	0.000379968	4254	1	1.92347	1	1	0.000108401
negative regulation of planar cell polarity pathway involved in outflow tract morphogenesis	1949	0.0098762	0.0443948	3.92085	5	0.000379968	4254	1	1.92347	1	1	0.000108401
negative regulation of planar cell polarity pathway involved in pericardium morphogenesis	1949	0.0098762	0.0443948	3.92085	5	0.000379968	4254	1	1.92347	1	1	0.000108401
negative regulation of planar cell polarity pathway involved in neural tube closure	1949	0.0098762	0.0443948	3.92085	5	0.000379968	4254	1	1.92347	1	1	0.000108401
negative regulation of protein localization at cell surface	1961	0.0100316	0.0448172	13.4403	2	0.000151987	4254	1	1.92347	1	1	0.000108401
adenohypophysis morphogenesis	1963	0.0100671	0.04493	6.86247	3	0.000227981	4254	1	1.92347	1	1	0.000108401
glyoxylate catabolic process	1968	0.0102118	0.0454604	6.82599	3	0.000227981	4254	1	1.92347	1	1	0.000108401
activation of caspase activity by protein phosphorylation	1973	0.010299	0.0457321	3.33858	6	0.000455962	4254	1	1.92347	1	1	0.000108401
histone H3-Y41 phosphorylation	1973	0.010299	0.0457321	3.33858	6	0.000455962	4254	1	1.92347	1	1	0.000108401
farnesyl diphosphate metabolic process	1978	0.0104739	0.0463912	6.76168	3	0.000227981	4254	1	1.92347	1	1	0.000108401
naphthalene metabolic process	2005	0.0111458	0.0487025	6.6061	3	0.000227981	4254	1	1.92347	1	1	0.000108401
lysosomal lumen acidification	2010	0.011403	0.0497024	3.26389	6	0.000455962	6191	1	0.961734	2	4	0.000216802
Terms are yellow underlined when significant by both binomial and hypergeometric tests
Bold terms correspond to the ones displayed as default by GREAT

## Sheet: Cluster 1
CLUSTER 1	Binom Rank	Binom Raw P-Value	Binom FDR Q-Val	Binom Fold Enrichment	Binom Observed Region Hits	Binom Region Set Coverage	Hyper Rank	Hyper FDR Q-Val	Hyper Fold Enrichment	Hyper Observed Gene Hits	Hyper Total Genes	Hyper Gene Set Coverage
positive regulation of signal transduction	357	5.28912e-09	1.29798e-07	1.21401	862	0.0849763	36	2.5422e-09	1.29209	355	589	0.0428899
blood vessel morphogenesis	402	2.40829e-08	5.24852e-07	1.25927	578	0.0569795	37	2.75659e-09	1.41694	193	292	0.0233176
regulation of phosphate metabolic process	97	9.38464e-19	8.47617e-17	1.28503	1196	0.117902	38	3.44664e-09	1.25008	456	782	0.0550924
positive regulation of gene expression	243	1.38168e-11	4.98143e-10	1.18124	1473	0.145209	44	7.08761e-09	1.22337	533	934	0.0643953
regulation of phosphorylation	104	3.5511e-18	2.99146e-16	1.28767	1143	0.112677	50	1.77591e-08	1.24413	437	753	0.0527969
positive regulation of transcription, DNA-dependent	283	1.22882e-10	3.80412e-09	1.17815	1385	0.136534	56	2.2992e-08	1.22292	502	880	0.06065
wound healing	19	3.44389e-47	1.58799e-44	1.60079	1008	0.0993691	60	3.00394e-08	1.26985	356	601	0.0430108
regulation of intracellular protein kinase cascade	166	4.81067e-14	2.53893e-12	1.31918	745	0.0734424	62	3.22657e-08	1.29846	298	492	0.0360034
positive regulation of RNA metabolic process	262	4.41631e-11	1.47677e-09	1.17985	1424	0.140378	67	7.6723e-08	1.20919	524	929	0.063308
regulation of protein phosphorylation	102	2.39226e-18	2.05476e-16	1.30251	1069	0.105383	71	1.35465e-07	1.23856	405	701	0.0489308
regulation of protein modification process	61	1.9241e-25	2.76345e-23	1.3308	1292	0.127366	74	1.48912e-07	1.2117	494	874	0.0596835
positive regulation of hydrolase activity	313	4.37581e-10	1.22481e-08	1.23968	816	0.0804416	80	4.10221e-07	1.25814	331	564	0.0399903
immune system development	151	6.75942e-15	3.92181e-13	1.36907	634	0.0625	91	1.36649e-06	1.30565	229	376	0.027667
regulation of catabolic process	326	9.59808e-10	2.57941e-08	1.23311	821	0.0809345	93	1.79734e-06	1.24827	322	553	0.038903
cell activation	98	9.54537e-19	8.53337e-17	1.36261	830	0.0818218	95	2.36058e-06	1.2502	312	535	0.0376948
hemopoietic or lymphoid organ development	258	3.76052e-11	1.27697e-09	1.31757	583	0.0574724	94	2.38466e-06	1.31214	213	348	0.025734
death	73	1.63436e-22	1.96145e-20	1.30605	1287	0.126873	97	2.79192e-06	1.17972	547	994	0.0660867
hemostasis	18	2.91843e-47	1.42047e-44	1.69201	835	0.0823147	99	3.18214e-06	1.25625	293	500	0.0353993
cell death	71	1.03141e-22	1.27271e-20	1.30848	1283	0.126479	100	3.22998e-06	1.17897	545	991	0.0658451
regulation of body fluid levels	23	5.47209e-46	2.08439e-43	1.63151	919	0.0905954	104	3.50313e-06	1.23552	336	583	0.0405944
positive regulation of cell death	175	9.77061e-14	4.89145e-12	1.2977	811	0.0799487	107	4.03944e-06	1.23565	332	576	0.0401111
blood coagulation	21	6.39078e-47	2.66617e-44	1.69081	831	0.0819204	108	4.60372e-06	1.25341	290	496	0.0350369
response to wounding	22	1.17668e-46	4.68586e-44	1.47221	1385	0.136534	113	5.54281e-06	1.17807	527	959	0.0636704
negative regulation of biosynthetic process	122	8.78061e-17	6.30549e-15	1.24818	1321	0.130225	114	7.02789e-06	1.18985	464	836	0.056059
positive regulation of response to stimulus	211	3.21667e-12	1.33561e-10	1.2103	1235	0.121747	116	7.08638e-06	1.18083	504	915	0.0608916
negative regulation of macromolecule biosynthetic process	121	8.54553e-17	6.18739e-15	1.25414	1275	0.12569	119	7.14813e-06	1.19427	444	797	0.0536426
positive regulation of intracellular protein kinase cascade	386	1.43374e-08	3.25413e-07	1.29463	485	0.0478115	122	7.6113e-06	1.30575	201	330	0.0242842
negative regulation of cellular biosynthetic process	137	6.98432e-16	4.4664e-14	1.24214	1298	0.127957	121	7.6422e-06	1.19069	456	821	0.0550924
cytoskeleton organization	141	1.71388e-15	1.06491e-13	1.32957	787	0.0775828	125	9.26283e-06	1.22606	334	584	0.0403528
programmed cell death	62	3.39662e-25	4.79964e-23	1.35703	1144	0.112776	126	9.62717e-06	1.18565	469	848	0.056663
negative regulation of nucleobase-containing compound metabolic process	168	6.83878e-14	3.56634e-12	1.22935	1232	0.121451	133	1.21492e-05	1.19475	423	759	0.0511055
regulation of cellular catabolic process	341	2.45484e-09	6.307e-08	1.24249	734	0.072358	134	1.30693e-05	1.24158	289	499	0.034916
cellular lipid metabolic process	56	2.59563e-28	4.06076e-26	1.4445	932	0.091877	135	1.37437e-05	1.2026	391	697	0.0472393
positive regulation of apoptosis	154	8.78471e-15	4.99758e-13	1.31889	788	0.0776814	136	1.37848e-05	1.2272	320	559	0.0386613
positive regulation of programmed cell death	164	4.60885e-14	2.46208e-12	1.30716	792	0.0780757	138	1.40159e-05	1.2261	322	563	0.038903
negative regulation of RNA metabolic process	142	1.92391e-15	1.187e-13	1.25281	1181	0.116423	137	1.40496e-05	1.20112	395	705	0.0477226
negative regulation of nitrogen compound metabolic process	163	3.95061e-14	2.12339e-12	1.23146	1236	0.121845	139	1.44863e-05	1.19223	426	766	0.0514679
negative regulation of gene expression	116	3.56211e-17	2.69031e-15	1.26239	1242	0.122437	141	1.6793e-05	1.19224	421	757	0.0508638
lipid metabolic process	55	9.93232e-30	1.58213e-27	1.3804	1225	0.120761	144	1.81467e-05	1.16773	530	973	0.0640329
apoptosis	65	8.60535e-25	1.15987e-22	1.35746	1124	0.110804	148	2.01257e-05	1.18074	461	837	0.0556965
organic substance transport	93	2.24415e-19	2.11409e-17	1.4892	549	0.0541207	155	3.84709e-05	1.24846	251	431	0.030325
transmembrane transport	146	4.30347e-15	2.58238e-13	1.27661	1004	0.0989748	159	4.30267e-05	1.17881	441	802	0.0532802
negative regulation of transcription, DNA-dependent	179	1.4006e-13	6.8551e-12	1.23645	1148	0.11317	162	5.32437e-05	1.19237	381	685	0.0460312
intracellular protein kinase cascade	192	5.26912e-13	2.40431e-11	1.33865	625	0.0616128	164	5.43881e-05	1.24673	246	423	0.0297209
regulation of transferase activity	216	5.05405e-12	2.04993e-10	1.2719	810	0.0798502	163	5.45263e-05	1.21302	318	562	0.0384197
negative regulation of cellular macromolecule biosynthetic process	140	1.17614e-15	7.36012e-14	1.24819	1232	0.121451	166	5.51717e-05	1.18047	424	770	0.0512263
induction of programmed cell death	92	2.19262e-19	2.08799e-17	1.50385	526	0.0518533	178	9.85906e-05	1.25531	219	374	0.0264589
in utero embryonic development	201	1.8457e-12	8.04488e-11	1.38626	486	0.0479101	180	0.000106891	1.29714	167	276	0.0201764
actin cytoskeleton organization	138	8.01104e-16	5.08585e-14	1.47964	455	0.0448541	183	0.000127465	1.28926	172	286	0.0207805
induction of apoptosis	88	4.77672e-20	4.75555e-18	1.51894	522	0.051459	187	0.000151253	1.25053	217	372	0.0262172
protein phosphorylation	242	1.37727e-11	4.98604e-10	1.22557	1046	0.103115	189	0.000195823	1.17114	413	756	0.0498973
platelet activation	107	6.57485e-18	5.38339e-16	1.54938	426	0.0419953	192	0.000212615	1.30761	147	241	0.0177601
regulation of kinase activity	245	1.54604e-11	5.52852e-10	1.27065	780	0.0768927	194	0.000218632	1.20193	305	544	0.0368491
positive regulation of protein metabolic process	148	5.24861e-15	3.10697e-13	1.34435	711	0.0700907	204	0.000296191	1.20886	278	493	0.0335871
regulation of cytokine production	75	2.72382e-22	3.18178e-20	1.61931	453	0.0446569	205	0.000298358	1.26428	184	312	0.0222303
regulation of hydrolase activity	410	3.6556e-08	7.8114e-07	1.17731	1046	0.103115	208	0.000369164	1.15774	445	824	0.0537634
chemical homeostasis	136	5.18418e-16	3.3396e-14	1.30631	912	0.0899054	215	0.000432206	1.17307	371	678	0.044823
intracellular transport	53	1.69366e-30	2.79965e-28	1.46031	954	0.0940457	218	0.000483678	1.15616	439	814	0.0530385
homeostatic process	90	7.83388e-20	7.62585e-18	1.28312	1277	0.125887	219	0.000534423	1.14143	517	971	0.0624622
cellular protein localization	319	6.37236e-10	1.7501e-08	1.25419	729	0.0718651	221	0.000570867	1.1856	318	575	0.0384197
cellular homeostasis	301	2.32667e-10	6.77209e-09	1.25382	767	0.0756112	222	0.000578275	1.18443	321	581	0.0387822
regulation of protein kinase activity	212	3.37982e-12	1.39673e-10	1.28956	745	0.0734424	227	0.000668042	1.19421	288	517	0.0347952
establishment or maintenance of cell polarity	415	4.36895e-08	9.22322e-07	1.57576	160	0.0157729	230	0.000743632	1.50064	56	80	0.00676574
cellular macromolecule localization	323	8.22849e-10	2.23188e-08	1.25219	729	0.0718651	233	0.000792198	1.18111	319	579	0.0385405
regulation of organelle organization	356	5.26756e-09	1.29632e-07	1.2791	561	0.0553036	234	0.000792722	1.21964	227	399	0.0274254
negative regulation of transcription from RNA polymerase II promoter	463	1.82042e-07	3.44465e-06	1.20786	727	0.071668	240	0.00091621	1.21954	223	392	0.0269421
regulation of protein serine/threonine kinase activity	203	2.54788e-12	1.0996e-10	1.37861	495	0.0487973	243	0.00104595	1.23906	189	327	0.0228344
regulation of response to stress	226	6.58274e-12	2.55183e-10	1.27776	775	0.0763998	244	0.001147	1.17254	332	607	0.0401111
positive regulation of protein modification process	362	6.47168e-09	1.56625e-07	1.28372	540	0.0532334	250	0.00140372	1.22166	208	365	0.0251299
leukocyte migration	79	4.33771e-21	4.81047e-19	1.79434	303	0.0298699	252	0.00147906	1.32018	109	177	0.013169
positive regulation of lymphocyte differentiation	470	2.09387e-07	3.90307e-06	1.65118	120	0.0118297	256	0.00165619	1.56955	41	56	0.00495349
positive regulation of cellular protein metabolic process	331	1.32357e-09	3.50326e-08	1.2764	614	0.0605284	261	0.0020195	1.19698	244	437	0.0294793
ion homeostasis	232	9.40013e-12	3.54976e-10	1.29276	703	0.0693021	264	0.0021717	1.17866	287	522	0.0346744
leukocyte activation	317	5.83022e-10	1.61131e-08	1.34679	446	0.0439669	266	0.00218422	1.24191	168	290	0.0202972
positive regulation of anti-apoptosis	381	1.20978e-08	2.78185e-07	1.74613	120	0.0118297	267	0.00218977	1.66142	31	40	0.00374532
regeneration	297	1.92047e-10	5.66507e-09	1.56944	221	0.0217863	272	0.00259221	1.39055	72	111	0.0086988
cellular ion homeostasis	255	2.91847e-11	1.0027e-09	1.29883	649	0.0639787	274	0.0026775	1.18448	263	476	0.0317748
negative regulation of multicellular organismal process	150	6.55886e-15	3.83081e-13	1.43609	492	0.0485016	275	0.00281497	1.23539	170	295	0.0205388
lipid biosynthetic process	106	5.45104e-18	4.50533e-16	1.46217	552	0.0544164	278	0.0030079	1.19861	227	406	0.0274254
regulation of peptidyl-tyrosine phosphorylation	374	9.48328e-09	2.22147e-07	1.50039	217	0.021392	277	0.00300861	1.37947	74	115	0.00894044
endocytosis	162	3.5236e-14	1.90557e-12	1.48003	403	0.0397279	283	0.00327011	1.24581	154	265	0.0186058
cellular chemical homeostasis	344	2.80918e-09	7.15442e-08	1.25759	661	0.0651617	284	0.00327368	1.17756	273	497	0.032983
nucleocytoplasmic transport	178	1.04262e-13	5.13167e-12	1.60853	274	0.027011	288	0.00359171	1.28409	118	197	0.0142564
nuclear transport	183	2.4805e-13	1.18752e-11	1.591	277	0.0273068	291	0.00368028	1.28195	119	199	0.0143772
positive regulation of alpha-beta T cell differentiation	429	6.71232e-08	1.37078e-06	1.92924	80	0.00788644	292	0.00368599	1.76096	23	28	0.00277879
placenta development	346	3.11483e-09	7.88701e-08	1.57991	186	0.018336	295	0.00400885	1.38835	68	105	0.00821554
actin filament-based process	152	6.83178e-15	3.93771e-13	1.44351	479	0.04722	297	0.0041195	1.21745	184	324	0.0222303
cellular membrane organization	215	4.96886e-12	2.02475e-10	1.30192	687	0.0677248	307	0.00449334	1.16858	284	521	0.034312
positive regulation of Ras GTPase activity	496	4.28722e-07	7.57265e-06	1.39929	237	0.0233636	317	0.00500451	1.3215	90	146	0.0108735
membrane organization	214	4.6906e-12	1.9203e-10	1.30208	688	0.0678233	318	0.00516272	1.16598	285	524	0.0344328
regulation of anti-apoptosis	240	1.32597e-11	4.84036e-10	1.85233	142	0.0139984	335	0.00638683	1.54352	36	50	0.0043494
actin cytoskeleton reorganization	149	6.30259e-15	3.70584e-13	2.2736	114	0.0112382	342	0.00710795	1.67482	25	32	0.00302042
regulation of cysteine-type endopeptidase activity involved in apoptotic process	392	1.95127e-08	4.36098e-07	1.46636	231	0.0227721	346	0.00736995	1.30308	93	153	0.011236
organ regeneration	266	5.58872e-11	1.84071e-09	1.94659	116	0.0114353	349	0.00743771	1.52538	37	52	0.00447022
regulation of cysteine-type endopeptidase activity	379	1.17588e-08	2.71818e-07	1.47067	235	0.0231664	350	0.00759939	1.30009	94	155	0.0113568
nitrogen compound transport	324	8.59755e-10	2.32479e-08	1.53123	227	0.0223778	353	0.0077859	1.28377	103	172	0.0124441
positive regulation of cell activation	103	2.88377e-18	2.45289e-16	1.5584	425	0.0418967	354	0.00788381	1.24357	134	231	0.0161894
posttranscriptional regulation of gene expression	132	3.82656e-16	2.53974e-14	1.51048	424	0.0417981	358	0.00876205	1.20985	171	303	0.0206597
protein autophosphorylation	261	4.40983e-11	1.48025e-09	1.54731	251	0.0247437	365	0.00989255	1.30755	86	141	0.0103902
transforming growth factor beta receptor signaling pathway	189	3.27703e-13	1.51905e-11	1.84747	166	0.0163643	366	0.0101182	1.43939	47	70	0.00567839
regulation of tyrosine phosphorylation of STAT protein	170	7.03035e-14	3.62311e-12	2.26384	106	0.0104495	370	0.0116607	1.53792	33	46	0.00398695
positive regulation of protein serine/threonine kinase activity	457	1.56112e-07	2.99277e-06	1.35546	307	0.0302642	377	0.0136755	1.25144	115	197	0.0138939
positive regulation of leukocyte activation	125	1.84681e-16	1.29439e-14	1.53248	407	0.0401222	379	0.0141288	1.23458	129	224	0.0155854
metal ion homeostasis	459	1.68064e-07	3.20787e-06	1.30093	399	0.0393336	384	0.0145449	1.20314	165	294	0.0199348
protein localization to organelle	455	1.4893e-07	2.86765e-06	1.32699	352	0.0347003	381	0.0145663	1.21786	146	257	0.0176392
positive regulation of organelle organization	280	1.01276e-10	3.16887e-09	1.5103	268	0.0264196	389	0.0149873	1.27086	99	167	0.0119609
protein ubiquitination	143	2.70432e-15	1.65682e-13	1.44478	491	0.048403	404	0.0175592	1.17908	198	360	0.0239217
regulation of fat cell differentiation	282	1.15911e-10	3.60106e-09	1.76854	148	0.0145899	405	0.0178016	1.48415	36	52	0.0043494
positive regulation of myeloid cell differentiation	336	1.91652e-09	4.99721e-08	1.78288	125	0.0123226	419	0.0198674	1.46888	37	54	0.00447022
L-amino acid transport	797	2.19122e-05	0.000240869	2.08316	40	0.00394322	420	0.02025	1.66738	21	27	0.00253715
negative regulation of phosphate metabolic process	413	4.09284e-08	8.68216e-07	1.57993	159	0.0156743	426	0.0204803	1.38395	51	79	0.00616165
regulation of cell activation	185	2.70151e-13	1.27935e-11	1.37751	541	0.053332	435	0.0218011	1.18232	182	330	0.0219886
negative regulation of phosphorylation	477	2.41102e-07	4.42828e-06	1.55455	150	0.0147871	440	0.0237075	1.39055	48	74	0.0057992
protein modification by small protein conjugation	167	5.60122e-14	2.93846e-12	1.40608	511	0.0503746	442	0.0238417	1.16729	208	382	0.0251299
regulation of protein complex disassembly	295	1.82491e-10	5.41969e-09	2.04187	97	0.0095623	445	0.0241547	1.4415	39	58	0.00471185
intracellular protein transport	292	1.6985e-10	5.09608e-09	1.32932	514	0.0506704	447	0.0245743	1.15744	230	426	0.0277878
monocarboxylic acid metabolic process	210	3.01371e-12	1.25729e-10	1.41175	432	0.0425867	455	0.0261319	1.17324	191	349	0.023076
positive regulation of protein complex assembly	423	5.75636e-08	1.19223e-06	1.6863	122	0.0120268	459	0.0267479	1.37421	50	78	0.00604084
protein modification by small protein conjugation or removal	198	1.26504e-12	5.59749e-11	1.35064	573	0.0564866	463	0.0279976	1.15102	240	447	0.028996
parasympathetic nervous system development	425	6.05092e-08	1.24735e-06	2.53192	44	0.00433754	468	0.0291687	1.96512	11	12	0.00132898
positive regulation of transforming growth factor beta receptor signaling pathway	696	6.50328e-06	8.1861e-05	2.07134	46	0.0045347	469	0.029331	1.78648	15	18	0.00181225
cation homeostasis	378	1.08886e-08	2.52367e-07	1.30719	461	0.0454456	473	0.0302196	1.16878	193	354	0.0233176
organic acid metabolic process	197	1.1928e-12	5.30463e-11	1.29054	771	0.0760055	472	0.0302223	1.11667	374	718	0.0451855
positive regulation of cytokine production	289	1.47448e-10	4.46987e-09	1.56233	228	0.0224763	474	0.0302223	1.2586	91	155	0.0109943
carboxylic acid metabolic process	193	8.53941e-13	3.87636e-11	1.29602	758	0.074724	483	0.0305607	1.11782	365	700	0.0440981
protein import	405	3.15145e-08	6.81726e-07	1.48215	213	0.0209976	485	0.0312757	1.27095	83	140	0.0100278
positive regulation of tyrosine phosphorylation of STAT protein	360	5.67904e-09	1.38206e-07	2.00977	84	0.00828076	493	0.0357775	1.52321	27	38	0.00326205
positive regulation of lymphocyte activation	195	9.09072e-13	4.0843e-11	1.48233	356	0.0350946	496	0.0369494	1.21758	117	206	0.0141356
vesicle-mediated transport	91	1.56642e-19	1.50806e-17	1.33678	968	0.0954259	505	0.038778	1.10707	409	792	0.049414
small molecule biosynthetic process	363	6.65973e-09	1.60733e-07	1.33918	405	0.0399251	510	0.0390103	1.16536	187	344	0.0225927
amine transport	444	1.126e-07	2.22183e-06	1.49301	189	0.0186317	511	0.0405158	1.25928	84	143	0.0101486
cellular cation homeostasis	404	3.10336e-08	6.72983e-07	1.31654	412	0.0406151	516	0.0436728	1.17184	170	311	0.0205388
cellular ketone metabolic process	190	3.98475e-13	1.83739e-11	1.29705	775	0.0763998	524	0.0442534	1.11081	371	716	0.044823
mitochondrial membrane organization	382	1.22764e-08	2.81555e-07	2.18113	66	0.00650631	518	0.0442962	1.53127	25	35	0.00302042
regulation of JAK-STAT cascade	172	7.90662e-14	4.02732e-12	2.05271	132	0.0130126	521	0.0442977	1.38521	42	65	0.0050743
fatty acid metabolic process	204	2.64353e-12	1.13529e-10	1.50057	323	0.0318415	519	0.0443843	1.19194	139	250	0.0167935
protein targeting	391	1.85542e-08	4.15736e-07	1.36713	336	0.033123	554	0.0496746	1.19001	136	245	0.0164311
pyrimidine-containing compound transmembrane transport	815	2.51501e-05	0.000270356	2.72786	23	0.00226735	543	0.0497374	1.94888	10	11	0.00120817
natural killer cell activation	735	1.06941e-05	0.00012747	2.15238	40	0.00394322	575	0.052353	1.65655	17	22	0.00205388
regulation of myeloid cell differentiation	304	3.19716e-10	9.21393e-09	1.58929	205	0.020209	590	0.05539	1.27173	70	118	0.00845717
carbohydrate transport	124	1.55567e-16	1.09913e-14	2.1338	147	0.0144913	594	0.0568271	1.29043	62	103	0.00749064
protein transport	145	3.75461e-15	2.26856e-13	1.28171	980	0.0966088	597	0.058543	1.09543	442	865	0.053401
response to hypoxia	377	1.05972e-08	2.46265e-07	1.3999	304	0.0299685	600	0.0590606	1.2001	117	209	0.0141356
establishment of protein localization	169	7.03017e-14	3.64446e-12	1.26232	999	0.0984819	603	0.0607433	1.09366	452	886	0.0546092
regulation of leukocyte activation	302	2.41548e-10	7.00729e-09	1.33033	503	0.049586	614	0.0617884	1.16064	170	314	0.0205388
carboxylic acid biosynthetic process	373	8.91345e-09	2.09359e-07	1.40687	299	0.0294755	628	0.0635957	1.18308	133	241	0.0160686
neutral amino acid transport	715	8.32689e-06	0.000102031	2.20155	39	0.00384464	624	0.0639105	1.60783	18	24	0.0021747
hepaticobiliary system development	305	3.41726e-10	9.81595e-09	1.58795	205	0.020209	632	0.0647042	1.31726	51	83	0.00616165
regulation of lymphocyte activation	327	1.07736e-09	2.88647e-08	1.34386	438	0.0431782	640	0.0674191	1.16863	151	277	0.0182433
positive regulation of CD4-positive, alpha-beta T cell differentiation	182	1.98365e-13	9.54879e-12	3.05052	60	0.00591483	644	0.0691081	1.74181	13	16	0.00157062
ceramide biosynthetic process	527	6.69561e-07	1.1131e-05	2.4251	40	0.00394322	661	0.0767069	1.63335	16	21	0.00193307
positive regulation of mitochondrion organization	1245	0.000767329	0.00539965	2.03211	26	0.00256309	664	0.076827	1.81396	11	13	0.00132898
negative regulation of protein phosphorylation	376	1.03027e-08	2.40059e-07	1.74249	122	0.0120268	667	0.0770702	1.37814	36	56	0.0043494
positive regulation of JAK-STAT cascade	469	2.0655e-07	3.85839e-06	1.77594	94	0.00926656	672	0.0770939	1.41398	31	47	0.00374532
positive regulation of T cell activation	156	1.26363e-14	7.09661e-13	1.60498	297	0.0292784	681	0.0779103	1.21394	94	166	0.0113568
epithelial cell-cell adhesion	1268	0.000909586	0.0062846	2.3685	18	0.00177445	677	0.0783599	1.92939	9	10	0.00108735
regulation of mitochondrial membrane permeability	1566	0.00344667	0.0192824	2.04148	19	0.00187303	677	0.0783599	1.92939	9	10	0.00108735
preganglionic parasympathetic nervous system development	383	1.25734e-08	2.87613e-07	2.88214	39	0.00384464	677	0.0783599	1.92939	9	10	0.00108735
liver development	288	1.36423e-10	4.15002e-09	1.60852	204	0.0201104	683	0.0804817	1.30718	50	82	0.00604084
regulation of immune system process	64	5.15877e-25	7.06187e-23	1.37564	1054	0.103904	698	0.0843981	1.09376	400	784	0.0483267
regulation of angiogenesis	406	3.16844e-08	6.83712e-07	1.49439	205	0.020209	700	0.0856409	1.24477	72	124	0.0086988
mitochondrial transport	479	2.66761e-07	4.8791e-06	1.70181	106	0.0104495	714	0.087017	1.29113	53	88	0.00640329
regulation of tyrosine phosphorylation of Stat3 protein	171	7.24689e-14	3.71287e-12	2.57925	82	0.0080836	703	0.0873468	1.53127	20	28	0.00241633
fatty acid catabolic process	440	1.05414e-07	2.09893e-06	1.95334	75	0.00739353	711	0.0873493	1.38715	33	51	0.00398695
response to inorganic substance	310	3.68526e-10	1.0415e-08	1.33809	475	0.0468257	702	0.0874389	1.14293	185	347	0.0223511
oxidation-reduction process	291	1.55665e-10	4.68653e-09	1.22042	979	0.0965103	723	0.0883952	1.08621	455	898	0.0549716
positive regulation of tyrosine phosphorylation of Stat3 protein	342	2.57305e-09	6.59136e-08	2.29116	65	0.00640773	725	0.0900866	1.58453	17	23	0.00205388
chromatin modification	306	3.49615e-10	1.00097e-08	1.30124	572	0.056388	729	0.09131	1.12885	218	414	0.026338
small GTPase mediated signal transduction	454	1.47238e-07	2.84131e-06	1.25367	532	0.0524448	731	0.0917698	1.12968	215	408	0.0259756
anti-apoptosis	343	2.68231e-09	6.85123e-08	1.39084	341	0.0336159	735	0.0928484	1.17353	127	232	0.0153437
regulation of defense response	191	4.46378e-13	2.04749e-11	1.40651	474	0.0467271	738	0.0949938	1.13597	195	368	0.0235593
monocarboxylic acid catabolic process	353	4.11623e-09	1.02159e-07	2.02471	84	0.00828076	744	0.0972945	1.36422	35	55	0.00422858
nucleobase-containing compound transport	358	5.48998e-09	1.34351e-07	1.58226	179	0.0176459	745	0.0975226	1.21872	83	146	0.0100278
ribonucleotide metabolic process	123	1.19585e-16	8.51779e-15	1.43625	554	0.0546136	755	0.103203	1.11674	249	478	0.0300834
myeloid cell differentiation	332	1.5978e-09	4.21636e-08	1.54753	210	0.0207019	761	0.103837	1.23225	73	127	0.00881962
sphingoid biosynthetic process	717	8.4255e-06	0.000102951	2.03185	47	0.00463328	769	0.104716	1.54352	18	25	0.0021747
mitochondrion organization	74	1.8147e-22	2.14845e-20	1.85712	293	0.0288841	777	0.107083	1.19799	95	170	0.0114776
nucleotide catabolic process	200	1.58243e-12	6.93184e-11	1.38168	498	0.0490931	782	0.108244	1.12151	226	432	0.0273046
negative regulation of cytokine production	236	1.20628e-11	4.47807e-10	1.7212	179	0.0176459	783	0.109299	1.24728	64	110	0.00773227
regulation of inflammatory response	435	7.63466e-08	1.53764e-06	1.45554	219	0.0215891	785	0.113653	1.2143	81	143	0.00978615
negative regulation of protein autophosphorylation	235	1.12568e-11	4.19662e-10	4.85623	29	0.00285883	790	0.114139	2.14377	6	6	0.0007249
negative regulation of receptor biosynthetic process	587	1.72147e-06	2.56931e-05	4.11514	17	0.00167587	790	0.114139	2.14377	6	6	0.0007249
mast cell activation	318	6.06063e-10	1.66972e-08	3.57482	34	0.00335173	804	0.116654	1.78648	10	12	0.00120817
regulation of endocytosis	375	9.74093e-09	2.27574e-07	1.58463	172	0.0169558	824	0.11847	1.25595	58	99	0.00700737
regulation of transforming growth factor beta receptor signaling pathway	490	3.57464e-07	6.39131e-06	1.56675	141	0.0138998	819	0.118673	1.31924	40	65	0.00483267
purine-containing compound catabolic process	286	1.35694e-10	4.15669e-09	1.34128	491	0.048403	826	0.118933	1.12026	220	421	0.0265797
purine nucleotide catabolic process	253	2.39692e-11	8.30018e-10	1.36389	480	0.0473186	827	0.120032	1.12096	217	415	0.0262172
induction of apoptosis by extracellular signals	284	1.30244e-10	4.01785e-09	1.64514	188	0.0185331	828	0.120089	1.22501	72	126	0.0086988
regulation of protein stability	491	3.77786e-07	6.74091e-06	1.57916	136	0.0134069	829	0.121532	1.28103	49	82	0.00592002
regulation of interleukin-4 production	251	2.03925e-11	7.11789e-10	2.68862	61	0.00601341	852	0.127134	1.63935	13	17	0.00157062
positive regulation of immune system process	111	1.51734e-17	1.1976e-15	1.38805	699	0.0689077	858	0.128593	1.1093	252	487	0.0304458
regulation of erythrocyte differentiation	452	1.39901e-07	2.71166e-06	1.94844	74	0.00729495	860	0.129816	1.47846	20	29	0.00241633
regulation of histone methylation	101	1.539e-18	1.33497e-16	3.45878	72	0.00709779	893	0.153906	1.68439	11	14	0.00132898
regulation of T cell receptor signaling pathway	879	5.41608e-05	0.000539821	2.01649	39	0.00384464	899	0.1541	1.57962	14	19	0.00169143
cellular nitrogen compound catabolic process	241	1.36797e-11	4.97295e-10	1.3415	543	0.0535292	910	0.155378	1.10531	248	481	0.0299626
nucleobase-containing compound catabolic process	272	7.91581e-11	2.54965e-09	1.33595	516	0.0508675	918	0.163604	1.10722	235	455	0.0283919
ribonucleotide catabolic process	225	6.52098e-12	2.53912e-10	1.39696	443	0.0436711	920	0.165434	1.11564	204	392	0.0246466
nucleotide metabolic process	134	4.87458e-16	3.18703e-14	1.34854	749	0.0738368	922	0.166045	1.08828	332	654	0.0401111
nucleoside triphosphate catabolic process	199	1.51353e-12	6.66331e-11	1.41287	442	0.0435726	960	0.1808	1.11322	202	389	0.024405
negative regulation of mRNA processing	578	1.5514e-06	2.35152e-05	2.85437	28	0.00276025	940	0.181106	1.75399	9	11	0.00108735
fatty acid beta-oxidation using acyl-CoA oxidase	1387	0.00169857	0.010729	2.78317	12	0.00118297	940	0.181106	1.75399	9	11	0.00108735
Golgi to plasma membrane transport	397	2.21466e-08	4.88731e-07	3.5447	28	0.00276025	940	0.181106	1.75399	9	11	0.00108735
cellular response to stress	86	3.2951e-20	3.35679e-18	1.32082	1078	0.10627	962	0.181262	1.07189	459	918	0.0554549
nucleobase-containing small molecule metabolic process	135	4.9596e-16	3.2186e-14	1.33517	795	0.0783714	963	0.181268	1.08247	358	709	0.0432524
glycerol ether metabolic process	345	3.0207e-09	7.67081e-08	1.59608	179	0.0176459	964	0.183331	1.21939	62	109	0.00749064
heterocycle catabolic process	252	2.24352e-11	7.79979e-10	1.33776	541	0.053332	965	0.184823	1.10098	246	479	0.0297209
positive regulation of angiogenesis	482	2.7621e-07	5.02049e-06	1.63451	122	0.0120268	975	0.187184	1.28626	39	65	0.00471185
organic ether metabolic process	311	4.157e-10	1.17104e-08	1.62223	187	0.0184345	976	0.188312	1.2117	65	115	0.00785309
purine ribonucleotide catabolic process	239	1.27055e-11	4.65743e-10	1.3916	440	0.0433754	1015	0.192987	1.11036	202	390	0.024405
nucleoside triphosphate metabolic process	159	1.66765e-14	9.18886e-13	1.41592	513	0.0505718	987	0.193654	1.10278	232	451	0.0280295
purine nucleoside triphosphate catabolic process	205	2.68332e-12	1.14676e-10	1.40869	439	0.0432768	1017	0.194301	1.11076	200	386	0.0241633
cellular response to interleukin-6	520	6.19323e-07	1.04344e-05	3.06985	27	0.00266167	1022	0.194847	1.8758	7	8	0.000845717
mast cell mediated immunity	566	1.24029e-06	1.91982e-05	3.41097	22	0.00216877	1022	0.194847	1.8758	7	8	0.000845717
positive regulation of astrocyte differentiation	853	3.96892e-05	0.00040764	2.17022	34	0.00335173	1022	0.194847	1.8758	7	8	0.000845717
thrombin receptor signaling pathway	951	9.54704e-05	0.000879513	3.1081	16	0.00157729	1022	0.194847	1.8758	7	8	0.000845717
regulation of platelet-derived growth factor receptor signaling pathway	1182	0.00051494	0.00381674	2.49211	18	0.00177445	1022	0.194847	1.8758	7	8	0.000845717
activation of Rac GTPase activity	1469	0.00248177	0.0148011	2.27752	16	0.00157729	1022	0.194847	1.8758	7	8	0.000845717
signal complex assembly	488	3.49391e-07	6.27256e-06	3.44705	24	0.00236593	1022	0.194848	1.8758	7	8	0.000845717
regulation of angiotensin levels in blood	693	6.34182e-06	8.01741e-05	3.91411	16	0.00157729	988	0.195715	2.14377	5	5	0.000604084
sphingomyelin biosynthetic process	1109	0.000340013	0.00268607	2.88283	15	0.00147871	988	0.195715	2.14377	5	5	0.000604084
disaccharide metabolic process	1265	0.000877646	0.00607831	3.73918	9	0.000887224	988	0.195715	2.14377	5	5	0.000604084
hypoxanthine metabolic process	1392	0.00178189	0.0112149	2.76684	12	0.00118297	988	0.195715	2.14377	5	5	0.000604084
sphingosine biosynthetic process	1395	0.00179219	0.0112555	2.76488	12	0.00118297	988	0.195715	2.14377	5	5	0.000604084
regulation of mRNA catabolic process	1443	0.0022227	0.0134949	3.25791	9	0.000887224	988	0.195715	2.14377	5	5	0.000604084
positive regulation of vascular permeability	1707	0.00628351	0.0322494	2.06104	16	0.00157729	988	0.195715	2.14377	5	5	0.000604084
dosage compensation	1732	0.00699114	0.0353634	2.23234	13	0.00128155	988	0.195715	2.14377	5	5	0.000604084
negative regulation of interleukin-4 production	187	2.8775e-13	1.34812e-11	4.41988	37	0.00364748	988	0.195715	2.14377	5	5	0.000604084
purine ribonucleoside triphosphate catabolic process	237	1.22773e-11	4.53847e-10	1.39546	434	0.0427839	1057	0.211507	1.10808	199	385	0.0240425
regulation of CD4-positive, alpha-beta T cell differentiation	269	6.77803e-11	2.20752e-09	2.45746	68	0.00670347	1067	0.211808	1.45776	17	25	0.00205388
purine ribonucleotide metabolic process	126	1.86716e-16	1.29827e-14	1.44669	528	0.0520505	1074	0.214646	1.09724	238	465	0.0287544
stress-activated protein kinase signaling cascade	474	2.26587e-07	4.18804e-06	1.45078	206	0.0203076	1076	0.218059	1.19694	67	120	0.00809472
response to interleukin-6	568	1.32255e-06	2.03994e-05	2.45272	37	0.00364748	1077	0.219478	1.64905	10	13	0.00120817
regulation of RNA stability	333	1.69156e-09	4.45039e-08	2.08681	82	0.0080836	1088	0.225816	1.36963	23	36	0.00277879
regulation of interleukin-2 production	334	1.85895e-09	4.87612e-08	2.05171	85	0.00837934	1088	0.225816	1.36963	23	36	0.00277879
monosaccharide transport	408	3.53898e-08	7.59926e-07	1.89273	88	0.00867508	1104	0.231121	1.26104	40	68	0.00483267
purine nucleotide metabolic process	194	8.64736e-13	3.90513e-11	1.34543	595	0.0586554	1130	0.251416	1.08581	273	539	0.032983
glycerol ether biosynthetic process	492	3.84143e-07	6.84039e-06	1.85237	79	0.00778785	1133	0.260016	1.3271	26	42	0.00314124
immune response-activating signal transduction	224	6.17726e-12	2.41602e-10	1.51166	302	0.0297713	1177	0.262471	1.14262	105	197	0.0126858
response to fluid shear stress	228	7.1526e-12	2.74842e-10	2.61493	67	0.00660489	1137	0.262887	1.5721	11	15	0.00132898
regulation of T cell activation	325	9.46124e-10	2.55046e-08	1.40668	339	0.0334188	1150	0.263764	1.13551	116	219	0.0140147
purine nucleoside triphosphate metabolic process	157	1.27831e-14	7.13327e-13	1.42541	500	0.0492902	1149	0.26393	1.09366	226	443	0.0273046
mitochondrial fission	202	1.92028e-12	8.32851e-11	3.79087	41	0.0040418	1153	0.26399	1.71502	8	10	0.000966534
regulation of histone H3-K4 methylation	227	7.13529e-12	2.75384e-10	3.38142	45	0.00443612	1153	0.26399	1.71502	8	10	0.000966534
negative regulation of nuclear mRNA splicing, via spliceosome	385	1.41985e-08	3.23098e-07	3.72909	27	0.00266167	1153	0.26399	1.71502	8	10	0.000966534
regulation of macrophage differentiation	921	7.5258e-05	0.000715891	2.47561	24	0.00236593	1153	0.26399	1.71502	8	10	0.000966534
regulation of mitochondrial depolarization	1062	0.00024262	0.0020015	2.57887	19	0.00187303	1153	0.26399	1.71502	8	10	0.000966534
regulation of mRNA stability	349	3.39184e-09	8.51458e-08	2.08548	79	0.00778785	1185	0.274653	1.36422	21	33	0.00253715
hexose transport	436	7.70122e-08	1.54749e-06	1.87325	86	0.00847792	1189	0.278504	1.24787	39	67	0.00471185
ribonucleoside triphosphate metabolic process	158	1.3742e-14	7.61985e-13	1.42701	496	0.0488959	1199	0.283411	1.09137	224	440	0.0270629
negative regulation of actin filament depolymerization	1125	0.000373759	0.00291067	2.01286	30	0.00295741	1194	0.284143	1.42918	16	24	0.00193307
cellular lipid catabolic process	355	4.87879e-09	1.20403e-07	1.65521	152	0.0149842	1200	0.284308	1.19098	60	108	0.007249
homeostasis of number of cells	234	1.06994e-11	4.00586e-10	1.63767	214	0.0210962	1216	0.291814	1.17732	67	122	0.00809472
RNA localization	416	4.37668e-08	9.21733e-07	1.58068	158	0.0155757	1225	0.29398	1.17083	71	130	0.00857799
protein complex assembly	117	4.7193e-17	3.53382e-15	1.39122	670	0.0660489	1230	0.298669	1.08225	261	517	0.0315332
regulation of CD4-positive, alpha-beta T cell activation	293	1.71066e-10	5.11505e-09	2.4023	68	0.00670347	1234	0.302015	1.4017	17	26	0.00205388
lymphocyte activation involved in immune response	431	6.99888e-08	1.42267e-06	2.06509	67	0.00660489	1266	0.304782	1.31924	24	39	0.0028996
purine ribonucleoside triphosphate metabolic process	165	4.79876e-14	2.548e-12	1.41772	492	0.0485016	1240	0.30482	1.08898	223	439	0.0269421
mast cell degranulation	889	5.76049e-05	0.00056769	2.99548	18	0.00177445	1243	0.304843	1.83752	6	7	0.0007249
regulation of angiotensin metabolic process	1108	0.000335395	0.00265198	2.67353	17	0.00167587	1243	0.304843	1.83752	6	7	0.0007249
histamine transport	1200	0.000607059	0.00443204	2.22341	22	0.00216877	1243	0.304843	1.83752	6	7	0.0007249
positive regulation of antigen receptor-mediated signaling pathway	1494	0.00272369	0.0159721	2.25552	16	0.00157729	1243	0.304843	1.83752	6	7	0.0007249
immune response-regulating signaling pathway	303	2.62338e-10	7.58528e-09	1.45638	303	0.0298699	1363	0.305598	1.12997	107	203	0.0129274
generation of precursor metabolites and energy	369	7.54251e-09	1.79078e-07	1.3068	472	0.04653	1371	0.308899	1.09069	203	399	0.0245258
glucose transport	447	1.18145e-07	2.3156e-06	1.86137	85	0.00837934	1373	0.310296	1.23429	38	66	0.00459104
protein complex biogenesis	120	6.14522e-17	4.48653e-15	1.389	671	0.0661475	1284	0.311663	1.08013	262	520	0.031654
monocyte differentiation	991	0.000145057	0.00128239	2.10297	31	0.00305599	1275	0.313405	1.60783	9	12	0.00108735
regulation of actin filament depolymerization	556	1.06412e-06	1.67675e-05	2.3788	40	0.00394322	1287	0.313659	1.37814	18	28	0.0021747
negative regulation of protein metabolic process	76	3.97834e-22	4.58608e-20	1.64123	428	0.0421924	1295	0.314424	1.10963	147	284	0.0177601
regulation of I-kappaB kinase/NF-kappaB cascade	264	4.81867e-11	1.5991e-09	1.61083	213	0.0209976	1379	0.315431	1.14604	85	159	0.0102694
negative regulation of collagen biosynthetic process	265	5.35481e-11	1.77032e-09	5.77768	23	0.00226735	1305	0.317732	2.14377	4	4	0.000483267
primitive hemopoiesis	352	4.02953e-09	1.00292e-07	5.02426	21	0.00207019	1305	0.317732	2.14377	4	4	0.000483267
forebrain radial glial cell differentiation	627	2.85311e-06	3.98662e-05	2.76211	28	0.00276025	1305	0.317732	2.14377	4	4	0.000483267
multicellular organismal iron ion homeostasis	681	5.39156e-06	6.93619e-05	6.45566	10	0.000985804	1305	0.317732	2.14377	4	4	0.000483267
positive regulation of megakaryocyte differentiation	721	8.99111e-06	0.000109253	4.27404	14	0.00138013	1305	0.317732	2.14377	4	4	0.000483267
response to light intensity	966	0.000106025	0.000961576	5.02177	9	0.000887224	1305	0.317732	2.14377	4	4	0.000483267
multivesicular body sorting pathway	978	0.000119615	0.00107152	3.04627	16	0.00157729	1305	0.317732	2.14377	4	4	0.000483267
activation of store-operated calcium channel activity	1094	0.000298	0.00238645	2.40405	21	0.00207019	1305	0.317732	2.14377	4	4	0.000483267
positive regulation of mRNA catabolic process	1136	0.000399757	0.00308299	4.68266	8	0.000788643	1305	0.317732	2.14377	4	4	0.000483267
regulation of mitochondrial fission	1388	0.00170937	0.0107895	3.38941	9	0.000887224	1305	0.317732	2.14377	4	4	0.000483267
hypoxanthine biosynthetic process	1457	0.00235563	0.0141645	2.9993	10	0.000985804	1305	0.317732	2.14377	4	4	0.000483267
sperm axoneme assembly	1502	0.00281511	0.0164202	3.42927	8	0.000788643	1305	0.317732	2.14377	4	4	0.000483267
diacylglycerol biosynthetic process	1677	0.00549636	0.0287141	3.06027	8	0.000788643	1305	0.317732	2.14377	4	4	0.000483267
lysosome localization	1786	0.00855192	0.0419504	4.06475	5	0.000492902	1305	0.317732	2.14377	4	4	0.000483267
regulation of histone modification	338	2.13385e-09	5.53097e-08	1.84544	112	0.011041	1383	0.325322	1.27714	28	47	0.00338287
activation of MAPKK activity	445	1.12731e-07	2.2194e-06	1.78295	97	0.0095623	1383	0.325322	1.27714	28	47	0.00338287
regulated secretory pathway	697	6.55986e-06	8.24548e-05	2.10964	44	0.00433754	1387	0.32997	1.42918	14	21	0.00169143
platelet degranulation	213	4.19141e-12	1.72399e-10	1.88892	141	0.0138998	1399	0.334906	1.20587	45	80	0.00543675
interspecies interaction between organisms	424	5.94584e-08	1.22857e-06	1.3065	416	0.0410095	1400	0.334947	1.09256	185	363	0.0223511
nuclear export	250	2.03533e-11	7.13261e-10	2.02233	110	0.0108439	1415	0.342935	1.19369	49	88	0.00592002
negative regulation of peptidyl-tyrosine phosphorylation	389	1.60764e-08	3.6207e-07	2.85495	39	0.00384464	1404	0.344534	1.53127	10	14	0.00120817
ATP metabolic process	475	2.32402e-07	4.28647e-06	1.43401	218	0.0214905	1420	0.346351	1.1283	100	190	0.0120817
regulation of translation	453	1.43523e-07	2.77573e-06	1.43877	222	0.0218849	1425	0.351164	1.1321	94	178	0.0113568
regulation of interferon-gamma-mediated signaling pathway	328	1.10583e-09	2.95371e-08	2.666	51	0.0050276	1426	0.351487	1.39811	15	23	0.00181225
protein oligomerization	281	1.11835e-10	3.48678e-09	1.44865	324	0.0319401	1439	0.351581	1.11126	127	245	0.0153437
leukocyte activation involved in immune response	217	5.46651e-12	2.20701e-10	2.0539	112	0.011041	1448	0.364176	1.23003	35	61	0.00422858
heterocycle metabolic process	207	2.7138e-12	1.14858e-10	1.26541	862	0.0849763	1485	0.367749	1.05745	403	817	0.0486891
negative regulation of organ growth	567	1.26463e-06	1.95405e-05	2.76529	30	0.00295741	1451	0.368365	1.66738	7	9	0.000845717
intestinal epithelial cell differentiation	814	2.50081e-05	0.00026916	2.72889	23	0.00226735	1451	0.368365	1.66738	7	9	0.000845717
embryonic viscerocranium morphogenesis	1575	0.00362146	0.0201445	2.07805	18	0.00177445	1451	0.368365	1.66738	7	9	0.000845717
cellular anion homeostasis	1769	0.00812076	0.0402182	2.11788	14	0.00138013	1451	0.368365	1.66738	7	9	0.000845717
positive regulation of histone methylation	153	7.17094e-15	4.10618e-13	3.93288	48	0.00473186	1451	0.368366	1.66738	7	9	0.000845717
positive regulation of interleukin-2 production	494	4.14067e-07	7.3434e-06	2.44169	41	0.0040418	1451	0.368366	1.66738	7	9	0.000845717
negative regulation of molecular function	441	1.08848e-07	2.16239e-06	1.20124	794	0.0782729	1496	0.37482	1.06378	328	661	0.0396279
leukocyte degranulation	287	1.35879e-10	4.14787e-09	3.345	40	0.00394322	1486	0.375135	1.47384	11	16	0.00132898
purine-containing compound metabolic process	223	5.81507e-12	2.28457e-10	1.31676	633	0.0624014	1500	0.379027	1.06818	288	578	0.0347952
neutral lipid metabolic process	270	7.18656e-11	2.33191e-09	1.78522	147	0.0144913	1521	0.393052	1.18277	48	87	0.0057992
positive regulation of I-kappaB kinase/NF-kappaB cascade	432	7.13992e-08	1.44798e-06	1.51813	181	0.0178431	1534	0.39727	1.13935	76	143	0.00918207
immune response-activating cell surface receptor signaling pathway	370	7.60477e-09	1.80069e-07	1.56193	185	0.0182374	1541	0.400857	1.15295	64	119	0.00773227
activation of Rho GTPase activity	585	1.70271e-06	2.54999e-05	2.67178	31	0.00305599	1542	0.403317	1.42918	12	18	0.0014498
cortical cytoskeleton organization	707	7.88867e-06	9.77548e-05	2.29097	36	0.0035489	1542	0.403317	1.42918	12	18	0.0014498
secretory granule organization	461	1.75953e-07	3.34388e-06	2.98401	31	0.00305599	1563	0.423601	1.55911	8	11	0.000966534
granulocyte differentiation	650	3.61127e-06	4.86743e-05	2.67121	29	0.00285883	1563	0.423601	1.55911	8	11	0.000966534
positive regulation of T-helper cell differentiation	947	9.10608e-05	0.000842432	2.16051	31	0.00305599	1563	0.423601	1.55911	8	11	0.000966534
regulation of histone deacetylation	1246	0.000773857	0.00544122	2.09963	24	0.00236593	1563	0.423601	1.55911	8	11	0.000966534
regulation of MHC class II biosynthetic process	1291	0.00101163	0.00686516	2.02353	25	0.00246451	1563	0.423601	1.55911	8	11	0.000966534
mRNA export from nucleus	367	7.4072e-09	1.76824e-07	2.12779	72	0.00709779	1601	0.42434	1.21019	35	62	0.00422858
regulation of cytokinesis	622	2.79794e-06	3.94096e-05	2.25666	41	0.0040418	1593	0.425809	1.39345	13	20	0.00157062
B cell activation involved in immune response	914	7.35325e-05	0.000704833	2.05102	36	0.0035489	1593	0.425809	1.39345	13	20	0.00157062
post-Golgi vesicle-mediated transport	330	1.30337e-09	3.46024e-08	1.93316	101	0.00995663	1603	0.428191	1.20587	36	64	0.0043494
acylglycerol metabolic process	254	2.50717e-11	8.64777e-10	1.82181	145	0.0142942	1684	0.43414	1.1716	47	86	0.00567839
regulation of lipopolysaccharide-mediated signaling pathway	515	5.88311e-07	1.00081e-05	2.81582	31	0.00305599	1612	0.440042	1.78648	5	6	0.000604084
platelet formation	543	8.55858e-07	1.38088e-05	3.09431	26	0.00256309	1612	0.440042	1.78648	5	6	0.000604084
regulation of transforming growth factor beta1 production	642	3.20837e-06	4.37827e-05	2.74451	28	0.00276025	1612	0.440042	1.78648	5	6	0.000604084
regulation of attachment of spindle microtubules to kinetochore	932	8.34479e-05	0.000784429	3.14537	16	0.00157729	1612	0.440042	1.78648	5	6	0.000604084
histamine secretion	1039	0.000200036	0.00168673	2.4789	21	0.00207019	1612	0.440042	1.78648	5	6	0.000604084
radial glial cell differentiation	1116	0.000358326	0.00281299	2.01817	30	0.00295741	1612	0.440042	1.78648	5	6	0.000604084
inositol trisphosphate metabolic process	1129	0.000375717	0.00291555	2.98538	14	0.00138013	1612	0.440042	1.78648	5	6	0.000604084
negative regulation of platelet-derived growth factor receptor signaling pathway	1138	0.000407112	0.00313419	2.83242	15	0.00147871	1612	0.440042	1.78648	5	6	0.000604084
triglyceride mobilization	1147	0.00042284	0.00322973	2.08492	27	0.00266167	1612	0.440042	1.78648	5	6	0.000604084
positive regulation of mitochondrial depolarization	1394	0.0017857	0.0112228	3.36729	9	0.000887224	1612	0.440042	1.78648	5	6	0.000604084
endocardium development	1506	0.00287804	0.0167427	2.07669	19	0.00187303	1612	0.440042	1.78648	5	6	0.000604084
regulation of mRNA 3'-end processing	1618	0.00424682	0.0229953	2.60294	11	0.00108438	1612	0.440042	1.78648	5	6	0.000604084
negative regulation of macrophage differentiation	1761	0.00790538	0.0393294	2.06268	15	0.00147871	1612	0.440042	1.78648	5	6	0.000604084
STAT protein import into nucleus	249	1.93966e-11	6.82463e-10	4.58992	30	0.00295741	1612	0.440042	1.78648	5	6	0.000604084
response to osmotic stress	428	6.65276e-08	1.3618e-06	1.92967	80	0.00788644	1688	0.442578	1.25489	24	41	0.0028996
ER-nucleus signaling pathway	467	2.00492e-07	3.76126e-06	2.01597	66	0.00650631	1688	0.442578	1.25489	24	41	0.0028996
rostrocaudal neural tube patterning	279	1.00516e-10	3.15636e-09	2.97902	48	0.00473186	1694	0.45267	1.48415	9	13	0.00108735
negative regulation of RNA splicing	430	6.89568e-08	1.40495e-06	3.35152	28	0.00276025	1694	0.45267	1.48415	9	13	0.00108735
hippo signaling cascade	863	4.56788e-05	0.000463722	2.45102	26	0.00256309	1694	0.45267	1.48415	9	13	0.00108735
regulation of granulocyte differentiation	1064	0.00024566	0.00202277	2.01241	32	0.00315457	1694	0.45267	1.48415	9	13	0.00108735
snRNA processing	1326	0.00124195	0.00820567	2.44381	16	0.00157729	1694	0.45267	1.48415	9	13	0.00108735
sphingomyelin metabolic process	1333	0.00128543	0.00844838	2.23611	19	0.00187303	1694	0.45267	1.48415	9	13	0.00108735
phospholipid metabolic process	267	5.89632e-11	1.93474e-09	1.48783	294	0.0289826	1725	0.453204	1.10086	114	222	0.0137731
prostanoid metabolic process	684	5.52927e-06	7.08216e-05	2.12467	44	0.00433754	1909	0.470954	1.27286	19	32	0.00229552
apoptotic mitochondrial changes	335	1.8783e-09	4.91218e-08	2.32787	64	0.00630915	1946	0.473958	1.26104	20	34	0.00241633
endoplasmic reticulum organization	685	5.75149e-06	7.35602e-05	2.65779	28	0.00276025	1949	0.474827	1.38715	11	17	0.00132898
cortical actin cytoskeleton organization	816	2.51875e-05	0.000270426	2.25302	33	0.00325316	1949	0.474827	1.38715	11	17	0.00132898
water homeostasis	926	8.01544e-05	0.000758351	2.01945	37	0.00364748	1949	0.474827	1.38715	11	17	0.00132898
nucleobase-containing small molecule interconversion	484	2.91605e-07	5.27841e-06	2.85523	32	0.00315457	1949	0.474827	1.38715	11	17	0.00132898
organophosphate metabolic process	263	4.73706e-11	1.578e-09	1.47209	312	0.0307571	1965	0.476525	1.08975	122	240	0.0147396
positive regulation of catenin import into nucleus	569	1.35539e-06	2.08692e-05	2.65298	32	0.00315457	1917	0.479017	1.60783	6	8	0.0007249
monocyte chemotaxis	998	0.000149104	0.00130891	2.47178	22	0.00216877	1917	0.479017	1.60783	6	8	0.0007249
regulation of DNA biosynthetic process	1211	0.000646965	0.00468048	2.60503	16	0.00157729	1917	0.479017	1.60783	6	8	0.0007249
negative regulation of survival gene product expression	1273	0.000923865	0.0063582	2.51638	16	0.00157729	1917	0.479017	1.60783	6	8	0.0007249
columnar/cuboidal epithelial cell development	1416	0.00194976	0.0120635	2.33495	16	0.00157729	1917	0.479017	1.60783	6	8	0.0007249
positive regulation of histone deacetylation	1458	0.00236073	0.0141854	2.11557	19	0.00187303	1917	0.479017	1.60783	6	8	0.0007249
regulation of necrotic cell death	1843	0.0101692	0.0483409	2.29921	11	0.00108438	1917	0.479017	1.60783	6	8	0.0007249
ruffle organization	417	4.68163e-08	9.83591e-07	2.78123	38	0.00374606	1754	0.486529	1.42918	10	15	0.00120817
antigen receptor-mediated signaling pathway	384	1.41584e-08	3.23025e-07	1.55598	181	0.0178431	1777	0.491275	1.13829	60	113	0.007249
RNA export from nucleus	309	3.68206e-10	1.04397e-08	2.14833	83	0.00818218	1773	0.491986	1.18063	38	69	0.00459104
glycerolipid metabolic process	246	1.61219e-11	5.74164e-10	1.48621	313	0.0308557	1973	0.492704	1.09069	116	228	0.0140147
positive regulation of histone H3-K9 methylation	83	1.5687e-20	1.65583e-18	6.28886	43	0.00423896	1791	0.496408	2.14377	3	3	0.00036245
negative regulation of pathway-restricted SMAD protein phosphorylation	277	8.60828e-11	2.72264e-09	4.94571	26	0.00256309	1791	0.496408	2.14377	3	3	0.00036245
dehydroascorbic acid transport	427	6.53526e-08	1.34088e-06	5.2358	17	0.00167587	1791	0.496408	2.14377	3	3	0.00036245
regulation of cardioblast proliferation	434	7.54756e-08	1.5236e-06	3.75891	24	0.00236593	1791	0.496408	2.14377	3	3	0.00036245
pyrimidine base transport	481	2.73664e-07	4.98455e-06	6.33697	13	0.00128155	1791	0.496408	2.14377	3	3	0.00036245
specification of axis polarity	541	8.39602e-07	1.35966e-05	3.49514	22	0.00216877	1791	0.496408	2.14377	3	3	0.00036245
negative regulation of low-density lipoprotein particle receptor biosynthetic process	654	3.63175e-06	4.86511e-05	6.01112	11	0.00108438	1791	0.496408	2.14377	3	3	0.00036245
polysaccharide localization	787	1.96586e-05	0.000218843	3.75272	15	0.00147871	1791	0.496408	2.14377	3	3	0.00036245
negative regulation of phospholipase activity	798	2.19296e-05	0.000240759	4.20369	13	0.00128155	1791	0.496408	2.14377	3	3	0.00036245
negative regulation of DNA biosynthetic process	893	6.07217e-05	0.000595725	4.40581	11	0.00108438	1791	0.496408	2.14377	3	3	0.00036245
negative regulation of establishment of protein localization in plasma membrane	1046	0.000212405	0.00177904	4.56835	9	0.000887224	1791	0.496408	2.14377	3	3	0.00036245
natural killer cell degranulation	1060	0.000239511	0.00197958	7.1376	6	0.000591483	1791	0.496408	2.14377	3	3	0.00036245
secretory granule localization	1091	0.000296529	0.0023812	2.53655	19	0.00187303	1791	0.496408	2.14377	3	3	0.00036245
mature ribosome assembly	1095	0.00029864	0.00238939	4.35787	9	0.000887224	1791	0.496408	2.14377	3	3	0.00036245
vasodilation by norepinephrine-epinephrine involved in regulation of systemic arterial blood pressure	1257	0.000838015	0.00584077	3.45824	10	0.000985804	1791	0.496408	2.14377	3	3	0.00036245
negative regulation of calcium-mediated signaling	1294	0.00102924	0.00696844	3.36361	10	0.000985804	1791	0.496408	2.14377	3	3	0.00036245
positive regulation of alkaline phosphatase activity	1301	0.00106556	0.00717555	2.21941	20	0.00197161	1791	0.496408	2.14377	3	3	0.00036245
regulation of growth hormone receptor signaling pathway	1325	0.00124129	0.00820748	3.92059	8	0.000788643	1791	0.496408	2.14377	3	3	0.00036245
cellular chloride ion homeostasis	1450	0.00229786	0.0138839	3.00984	10	0.000985804	1791	0.496408	2.14377	3	3	0.00036245
inositol trisphosphate biosynthetic process	1500	0.00278511	0.0162669	2.92871	10	0.000985804	1791	0.496408	2.14377	3	3	0.00036245
negative regulation of muscle adaptation	1511	0.00290115	0.0168213	2.60346	12	0.00118297	1791	0.496408	2.14377	3	3	0.00036245
nephron tubule epithelial cell differentiation	1520	0.00297671	0.0171572	2.11854	18	0.00177445	1791	0.496408	2.14377	3	3	0.00036245
endosomal lumen acidification	1521	0.00298096	0.0171704	3.11488	9	0.000887224	1791	0.496408	2.14377	3	3	0.00036245
multicellular organismal protein catabolic process	1526	0.00302147	0.0173467	4.33639	6	0.000591483	1791	0.496408	2.14377	3	3	0.00036245
cellular response to macrophage colony-stimulating factor stimulus	1597	0.00393697	0.0215979	3.59324	7	0.000690063	1791	0.496408	2.14377	3	3	0.00036245
positive regulation of mitochondrial fission	1613	0.0041695	0.0226466	3.20933	8	0.000788643	1791	0.496408	2.14377	3	3	0.00036245
positive regulation of chronic inflammatory response to antigenic stimulus	1656	0.00512734	0.027126	19.0738	2	0.000197161	1791	0.496408	2.14377	3	3	0.00036245
purine nucleotide salvage	1686	0.00576529	0.0299583	3.03496	8	0.000788643	1791	0.496408	2.14377	3	3	0.00036245
axial mesoderm formation	1745	0.00731962	0.0367491	3.59753	6	0.000591483	1791	0.496408	2.14377	3	3	0.00036245
induction of necroptosis by extracellular signals	1778	0.00836677	0.0412268	3.11092	7	0.000690063	1791	0.496408	2.14377	3	3	0.00036245
age-dependent response to oxidative stress	1842	0.0101654	0.0483491	2.55835	9	0.000887224	1791	0.496408	2.14377	3	3	0.00036245
immune response-regulating cell surface receptor signaling pathway	439	9.68213e-08	1.93224e-06	1.50176	186	0.018336	1990	0.504722	1.12375	65	124	0.00785309
release of cytochrome c from mitochondria	624	2.80631e-06	3.94008e-05	2.23123	42	0.00414038	2073	0.521033	1.3049	14	23	0.00169143
myeloid leukocyte activation	139	8.1216e-16	5.11895e-14	2.16761	135	0.0133084	2018	0.526093	1.17908	33	60	0.00398695
positive regulation of leukocyte degranulation	662	4.10266e-06	5.42952e-05	3.06583	23	0.00226735	2028	0.528324	1.50064	7	10	0.000845717
negative regulation of bone remodeling	733	1.02644e-05	0.000122683	2.35975	33	0.00325316	2028	0.528324	1.50064	7	10	0.000845717
nucleobase transport	769	1.59377e-05	0.000181573	3.18822	19	0.00187303	2028	0.528324	1.50064	7	10	0.000845717
positive regulation of inflammatory response to antigenic stimulus	1285	0.00097987	0.00668066	2.59326	15	0.00147871	2028	0.528324	1.50064	7	10	0.000845717
natural killer cell mediated cytotoxicity	1355	0.00145059	0.00937906	3.00317	11	0.00108438	2028	0.528324	1.50064	7	10	0.000845717
negative regulation of DNA-dependent DNA replication	1522	0.00298758	0.0171972	2.026	20	0.00197161	2028	0.528324	1.50064	7	10	0.000845717
diacylglycerol metabolic process	1666	0.00530167	0.0278799	2.23056	14	0.00138013	2028	0.528324	1.50064	7	10	0.000845717
response to cAMP	438	9.23394e-08	1.847e-06	1.69944	115	0.0113367	2025	0.528955	1.16646	37	68	0.00447022
negative regulation of cellular protein metabolic process	95	4.39036e-19	4.04883e-17	1.64827	360	0.035489	2088	0.542436	1.08053	125	248	0.0151021
GTP catabolic process	400	2.34051e-08	5.1263e-07	1.41433	274	0.027011	2094	0.555561	1.08082	121	240	0.0146188
cellular macromolecule catabolic process	209	3.00453e-12	1.25946e-10	1.33011	609	0.0600355	2124	0.559223	1.05196	264	538	0.0318956
lipid catabolic process	308	3.66754e-10	1.04323e-08	1.53448	235	0.0231664	2096	0.559302	1.08757	104	205	0.0125649
histone ubiquitination	409	3.57808e-08	7.66443e-07	2.11763	66	0.00650631	2098	0.560162	1.25669	17	29	0.00205388
macromolecule catabolic process	133	3.98112e-16	2.62245e-14	1.36362	706	0.0695978	2125	0.562442	1.04784	305	624	0.0368491
mRNA cleavage	1248	0.00077969	0.00547345	2.65445	15	0.00147871	2106	0.563666	1.42918	8	12	0.000966534
response to lipopolysaccharide	462	1.79778e-07	3.40917e-06	1.38303	270	0.0266167	2171	0.592593	1.09005	90	177	0.0108735
regulation of membrane depolarization	394	2.11244e-08	4.69722e-07	3.02718	35	0.00345031	2147	0.594503	1.37814	9	14	0.00108735
negative regulation of histone modification	300	2.21347e-10	6.46408e-09	2.62266	57	0.00561909	2257	0.596621	1.33986	10	16	0.00120817
inositol phosphate metabolic process	458	1.60254e-07	3.06547e-06	3.06329	30	0.00295741	2257	0.596621	1.33986	10	16	0.00120817
cytokine secretion	703	7.21008e-06	8.98543e-05	2.52578	30	0.00295741	2257	0.596621	1.33986	10	16	0.00120817
negative regulation of cytokine secretion	1358	0.00148124	0.0095561	2.32843	17	0.00167587	2257	0.596621	1.33986	10	16	0.00120817
positive regulation of T cell receptor signaling pathway	509	4.86183e-07	8.36827e-06	6.01635	13	0.00128155	2177	0.597031	1.71502	4	5	0.000483267
regulation of low-density lipoprotein particle receptor biosynthetic process	571	1.37609e-06	2.11137e-05	5.46974	13	0.00128155	2177	0.597031	1.71502	4	5	0.000483267
negative regulation of lipopolysaccharide-mediated signaling pathway	575	1.44258e-06	2.19799e-05	2.80381	29	0.00285883	2177	0.597031	1.71502	4	5	0.000483267
interleukin-6-mediated signaling pathway	711	8.13253e-06	0.00010021	3.11937	21	0.00207019	2177	0.597031	1.71502	4	5	0.000483267
ciliary neurotrophic factor-mediated signaling pathway	737	1.11897e-05	0.000133016	3.05206	21	0.00207019	2177	0.597031	1.71502	4	5	0.000483267
histone-threonine phosphorylation	760	1.34545e-05	0.000155098	3.50635	17	0.00167587	2177	0.597031	1.71502	4	5	0.000483267
neuronal stem cell maintenance	939	8.73689e-05	0.000815164	2.50712	23	0.00226735	2177	0.597031	1.71502	4	5	0.000483267
dendritic cell differentiation	1153	0.000436064	0.0033134	4.6205	8	0.000788643	2177	0.597031	1.71502	4	5	0.000483267
regulation of inositol phosphate biosynthetic process	1269	0.000910183	0.00628378	2.30552	19	0.00187303	2177	0.597031	1.71502	4	5	0.000483267
urea transport	1283	0.00096384	0.00658161	2.70432	14	0.00138013	2177	0.597031	1.71502	4	5	0.000483267
positive regulation of protein ubiquitination involved in ubiquitin-dependent protein catabolic process	1338	0.00133322	0.00872968	2.72743	13	0.00128155	2177	0.597031	1.71502	4	5	0.000483267
negative regulation of MHC class II biosynthetic process	1608	0.00410234	0.0223511	2.96383	9	0.000887224	2177	0.597031	1.71502	4	5	0.000483267
cellular response to ethanol	1645	0.00494355	0.0263286	2.33226	13	0.00128155	2177	0.597031	1.71502	4	5	0.000483267
inositol phosphate biosynthetic process	1646	0.00498878	0.0265533	2.54558	11	0.00108438	2177	0.597031	1.71502	4	5	0.000483267
negative regulation of collagen metabolic process	296	1.90154e-10	5.62818e-09	5.40667	23	0.00226735	2177	0.597031	1.71502	4	5	0.000483267
purine deoxyribonucleotide catabolic process	499	4.39926e-07	7.72383e-06	6.69598	12	0.00118297	2177	0.597031	1.71502	4	5	0.000483267
long-chain fatty-acyl-CoA biosynthetic process	559	1.11281e-06	1.74406e-05	2.43727	38	0.00374606	2276	0.616169	1.31008	11	18	0.00132898
protein export from nucleus	899	6.35854e-05	0.000619657	2.4006	26	0.00256309	2276	0.616169	1.31008	11	18	0.00132898
purine ribonucleoside monophosphate biosynthetic process	837	3.32664e-05	0.000348204	2.32287	30	0.00295741	2297	0.630043	1.28626	12	20	0.0014498
organelle transport along microtubule	864	4.58058e-05	0.000464473	2.01244	40	0.00394322	2297	0.630043	1.28626	12	20	0.0014498
regulation of myeloid leukocyte mediated immunity	1205	0.000614036	0.00446437	2.00326	28	0.00276025	2297	0.630043	1.28626	12	20	0.0014498
positive regulation of immune response	340	2.24075e-09	5.77388e-08	1.35142	407	0.0401222	2399	0.642639	1.05849	158	320	0.019089
RNA catabolic process	329	1.27728e-09	3.40129e-08	1.71089	146	0.0143927	2410	0.649649	1.09891	61	119	0.00736982
negative regulation of type I interferon production	442	1.09525e-07	2.17092e-06	2.50757	43	0.00423896	2411	0.651493	1.2148	17	30	0.00205388
myeloid leukocyte mediated immunity	366	6.95087e-09	1.66384e-07	2.54413	50	0.00492902	2320	0.652002	1.25053	14	24	0.00169143
erythrocyte homeostasis	271	7.76996e-11	2.5119e-09	1.98165	109	0.0107453	2920	0.653806	1.12639	31	59	0.00374532
apoptotic cell clearance	778	1.7409e-05	0.000196042	2.36835	31	0.00305599	2922	0.653983	1.28626	9	15	0.00108735
cell volume homeostasis	1381	0.00162438	0.010305	2.05439	22	0.00216877	2922	0.653983	1.28626	9	15	0.00108735
erythrocyte differentiation	307	3.61038e-10	1.03031e-08	2.01438	97	0.0095623	2438	0.658285	1.15434	28	52	0.00338287
protein catabolic process	395	2.11359e-08	4.68789e-07	1.30713	443	0.0436711	2959	0.65924	1.04397	187	384	0.0225927
platelet aggregation	964	0.000103167	0.000937595	3.22953	15	0.00147871	2324	0.660679	1.53127	5	7	0.000604084
cellular zinc ion homeostasis	1048	0.000216231	0.00180763	2.6033	19	0.00187303	2324	0.660679	1.53127	5	7	0.000604084
negative regulation of nitric oxide biosynthetic process	1275	0.000933632	0.00641533	4.10269	8	0.000788643	2324	0.660679	1.53127	5	7	0.000604084
regulation of hypersensitivity	1309	0.00111424	0.00745749	2.78392	13	0.00128155	2324	0.660679	1.53127	5	7	0.000604084
glycine transport	1631	0.00464227	0.0249362	2.90657	9	0.000887224	2324	0.660679	1.53127	5	7	0.000604084
negative regulation of cardiac muscle hypertrophy	1664	0.00520974	0.0274294	2.00347	18	0.00177445	2324	0.660679	1.53127	5	7	0.000604084
regulation of histone H3-K9 methylation	129	2.73661e-16	1.85856e-14	4.56551	45	0.00443612	2324	0.660679	1.53127	5	7	0.000604084
negative regulation of histone methylation	160	2.15473e-14	1.17985e-12	3.69024	50	0.00492902	2324	0.660679	1.53127	5	7	0.000604084
regulation of toll-like receptor 4 signaling pathway	256	3.12407e-11	1.06914e-09	5.189	26	0.00256309	2324	0.660679	1.53127	5	7	0.000604084
platelet dense granule organization	337	1.97965e-09	5.1465e-08	4.10664	27	0.00266167	2324	0.660679	1.53127	5	7	0.000604084
Golgi to plasma membrane protein transport	401	2.3624e-08	5.16135e-07	4.15977	23	0.00226735	2324	0.660679	1.53127	5	7	0.000604084
mitochondrial fusion	460	1.69085e-07	3.22034e-06	3.85499	22	0.00216877	2324	0.660679	1.53127	5	7	0.000604084
negative regulation of tyrosine phosphorylation of STAT protein	476	2.38062e-07	4.38163e-06	4.28815	19	0.00187303	2324	0.660679	1.53127	5	7	0.000604084
embryonic process involved in female pregnancy	478	2.5635e-07	4.6985e-06	3.06231	29	0.00285883	2324	0.660679	1.53127	5	7	0.000604084
histone monoubiquitination	248	1.68467e-11	5.95138e-10	2.94502	53	0.00522476	2945	0.661527	1.26104	10	17	0.00120817
porphyrin-containing compound biosynthetic process	867	4.70425e-05	0.000475363	2.15094	34	0.00335173	3041	0.665373	1.18277	16	29	0.00193307
response to endoplasmic reticulum stress	365	6.92498e-09	1.66218e-07	2.28061	62	0.00611199	2992	0.667856	1.15032	22	41	0.00265797
nuclear-transcribed mRNA catabolic process, nonsense-mediated decay	643	3.22019e-06	4.38757e-05	2.13047	46	0.0045347	3021	0.668932	1.16933	18	33	0.0021747
gene silencing by RNA	456	1.51678e-07	2.91414e-06	1.9644	72	0.00709779	2975	0.668974	1.14667	23	43	0.00277879
negative regulation of protein modification process	130	2.84991e-16	1.92062e-14	1.71694	263	0.0259267	3047	0.674601	1.06554	84	169	0.0101486
regulation of immune response	174	9.29666e-14	4.68092e-12	1.36568	590	0.0581625	3049	0.682302	1.03645	234	484	0.0282711
negative regulation of JAK-STAT cascade	473	2.23391e-07	4.13769e-06	3.9415	21	0.00207019	2455	0.686693	1.42918	6	9	0.0007249
entrainment of circadian clock	608	2.14347e-06	3.08865e-05	2.8693	27	0.00266167	2455	0.686693	1.42918	6	9	0.0007249
negative regulation of bone resorption	788	1.9776e-05	0.00021987	2.43316	29	0.00285883	2455	0.686693	1.42918	6	9	0.0007249
positive regulation of mast cell degranulation	869	4.83311e-05	0.00048726	2.83752	20	0.00197161	2455	0.686693	1.42918	6	9	0.0007249
protein targeting to ER	909	7.08086e-05	0.000682457	2.75746	20	0.00197161	2455	0.686693	1.42918	6	9	0.0007249
negative regulation of interleukin-2 production	1017	0.000176311	0.00151884	2.33584	24	0.00236593	2455	0.686693	1.42918	6	9	0.0007249
positive regulation of B cell differentiation	1316	0.0011808	0.00786094	2.31265	18	0.00177445	2455	0.686693	1.42918	6	9	0.0007249
purine deoxyribonucleotide metabolic process	1528	0.00304299	0.0174474	2.29948	15	0.00147871	2455	0.686693	1.42918	6	9	0.0007249
regulation of acute inflammatory response to antigenic stimulus	1594	0.00389547	0.0214104	2.11397	17	0.00167587	2455	0.686693	1.42918	6	9	0.0007249
ribonucleotide biosynthetic process	487	3.48789e-07	6.27461e-06	1.63768	119	0.0117311	2496	0.689953	1.10722	47	91	0.00567839
activation of immune response	260	3.86196e-11	1.30133e-09	1.44623	343	0.0338131	3054	0.697125	1.0507	124	253	0.0149813
gene silencing	257	3.5063e-11	1.19528e-09	1.94967	118	0.0116325	3058	0.707151	1.10251	36	70	0.0043494
triglyceride metabolic process	298	1.94268e-10	5.71135e-09	1.81176	134	0.0132098	2528	0.709041	1.11259	41	79	0.00495349
polyamine biosynthetic process	663	4.13453e-06	5.46345e-05	3.38366	20	0.00197161	2503	0.714265	1.36422	7	11	0.000845717
positive regulation of mast cell activation	892	5.97888e-05	0.00058723	2.45967	25	0.00246451	2503	0.714265	1.36422	7	11	0.000845717
cellular response to glucose starvation	1148	0.000427289	0.00326087	2.28465	22	0.00216877	2503	0.714265	1.36422	7	11	0.000845717
purine base biosynthetic process	1277	0.000953688	0.00654288	2.50854	16	0.00157729	2503	0.714265	1.36422	7	11	0.000845717
midbrain-hindbrain boundary development	233	9.45879e-12	3.55659e-10	3.40787	44	0.00433754	2503	0.714265	1.36422	7	11	0.000845717
regulation of innate immune response	486	3.17679e-07	5.72672e-06	1.3721	271	0.0267153	3062	0.715101	1.05589	99	201	0.0119609
GTP metabolic process	393	2.09249e-08	4.66471e-07	1.4114	279	0.0275039	2532	0.720381	1.05897	123	249	0.0148605
protein complex subunit organization	81	8.9972e-21	9.73141e-19	1.41406	756	0.0745268	2573	0.725147	1.0354	298	617	0.0360034
phagocytosis	268	6.63196e-11	2.16801e-09	1.92854	118	0.0116325	2579	0.731422	1.12293	33	63	0.00398695
glutathione biosynthetic process	962	0.000102219	0.000930918	2.60716	21	0.00207019	2538	0.732661	1.31924	8	13	0.000966534
response to mercury ion	1123	0.000371235	0.00289616	2.2605	23	0.00226735	2538	0.732661	1.31924	8	13	0.000966534
macrophage differentiation	1227	0.000699653	0.00499565	2.1155	24	0.00236593	2538	0.732661	1.31924	8	13	0.000966534
negative regulation of macrophage derived foam cell differentiation	1436	0.00214244	0.013071	2.13468	19	0.00187303	2538	0.732661	1.31924	8	13	0.000966534
positive regulation of immunoglobulin mediated immune response	1662	0.00520237	0.0274236	2.2356	14	0.00138013	2538	0.732661	1.31924	8	13	0.000966534
regulation of definitive erythrocyte differentiation	229	7.332e-12	2.80505e-10	15.5204	13	0.00128155	2582	0.738265	2.14377	2	2	0.000241633
transcriptional activation by promoter-enhancer looping	229	7.332e-12	2.80505e-10	15.5204	13	0.00128155	2582	0.738265	2.14377	2	2	0.000241633
negative regulation of auditory receptor cell differentiation	388	1.53584e-08	3.46792e-07	4.87156	20	0.00197161	2582	0.738265	2.14377	2	2	0.000241633
negative regulation of histone H3-K4 methylation	399	2.22904e-08	4.89439e-07	4.17338	23	0.00226735	2582	0.738265	2.14377	2	2	0.000241633
vascular smooth muscle cell development	414	4.16464e-08	8.81315e-07	4.5774	20	0.00197161	2582	0.738265	2.14377	2	2	0.000241633
negative regulation of toll-like receptor 3 signaling pathway	446	1.16036e-07	2.27936e-06	5.75591	15	0.00147871	2582	0.738265	2.14377	2	2	0.000241633
negative regulation of toll-like receptor 4 signaling pathway	466	1.94385e-07	3.65452e-06	5.97566	14	0.00138013	2582	0.738265	2.14377	2	2	0.000241633
regulation of secondary heart field cardioblast proliferation	468	2.04404e-07	3.82647e-06	3.81116	22	0.00216877	2582	0.738265	2.14377	2	2	0.000241633
regulation of hepatocyte proliferation	480	2.68474e-07	4.9002e-06	3.89637	21	0.00207019	2582	0.738265	2.14377	2	2	0.000241633
histamine secretion by mast cell	563	1.20797e-06	1.87976e-05	5.10936	14	0.00138013	2582	0.738265	2.14377	2	2	0.000241633
negative regulation of tooth mineralization	603	1.95676e-06	2.84299e-05	3.56145	20	0.00197161	2582	0.738265	2.14377	2	2	0.000241633
B-1 B cell homeostasis	605	1.96482e-06	2.84525e-05	4.07395	17	0.00167587	2582	0.738265	2.14377	2	2	0.000241633
positive regulation of nuclear-transcribed mRNA poly(A) tail shortening	710	8.04316e-06	9.9248e-05	13.2741	6	0.000591483	2582	0.738265	2.14377	2	2	0.000241633
histone H3-T6 phosphorylation	792	2.07183e-05	0.000229183	3.73535	15	0.00147871	2582	0.738265	2.14377	2	2	0.000241633
diaphragm contraction	820	2.57519e-05	0.000275137	5.36824	10	0.000985804	2582	0.738265	2.14377	2	2	0.000241633
adenosine to inosine editing	823	2.69375e-05	0.000286755	4.82941	11	0.00108438	2582	0.738265	2.14377	2	2	0.000241633
regulation of adenosine receptor signaling pathway	833	3.20189e-05	0.000336755	5.88666	9	0.000887224	2582	0.738265	2.14377	2	2	0.000241633
desensitization of G-protein coupled receptor protein signaling pathway by arrestin	849	3.80021e-05	0.000392152	5.75598	9	0.000887224	2582	0.738265	2.14377	2	2	0.000241633
eosinophil fate commitment	916	7.4316e-05	0.000710789	7.12861	7	0.000690063	2582	0.738265	2.14377	2	2	0.000241633
hepatic immune response	923	7.77799e-05	0.000738277	5.235	9	0.000887224	2582	0.738265	2.14377	2	2	0.000241633
spermatid nucleus elongation	952	9.57784e-05	0.000881423	3.25191	15	0.00147871	2582	0.738265	2.14377	2	2	0.000241633
voluntary musculoskeletal movement	1008	0.000166073	0.00144342	3.92061	11	0.00108438	2582	0.738265	2.14377	2	2	0.000241633
angiotensin maturation	1027	0.000186144	0.00158794	4.20755	10	0.000985804	2582	0.738265	2.14377	2	2	0.000241633
negative regulation of SMAD protein complex assembly	1034	0.000191645	0.00162379	3.85484	11	0.00108438	2582	0.738265	2.14377	2	2	0.000241633
positive regulation of anterior head development	1045	0.000208702	0.0017497	4.14685	10	0.000985804	2582	0.738265	2.14377	2	2	0.000241633
negative regulation of transforming growth factor beta1 production	1079	0.000261913	0.00212662	3.71406	11	0.00108438	2582	0.738265	2.14377	2	2	0.000241633
purine deoxyribonucleoside triphosphate catabolic process	1110	0.000341902	0.00269856	6.67123	6	0.000591483	2582	0.738265	2.14377	2	2	0.000241633
histamine metabolic process	1122	0.000365275	0.00285221	6.58754	6	0.000591483	2582	0.738265	2.14377	2	2	0.000241633
cellular response to mycophenolic acid	1140	0.000415165	0.00319058	6.42806	6	0.000591483	2582	0.738265	2.14377	2	2	0.000241633
positive regulation of glomerular mesangial cell proliferation	1140	0.000415165	0.00319058	6.42806	6	0.000591483	2582	0.738265	2.14377	2	2	0.000241633
negative regulation of neurotransmitter secretion	1183	0.000515293	0.00381613	4.50292	8	0.000788643	2582	0.738265	2.14377	2	2	0.000241633
regulation of apoptotic cell clearance	1186	0.000532213	0.00393146	5.13508	7	0.000690063	2582	0.738265	2.14377	2	2	0.000241633
lipopolysaccharide transport	1190	0.000538085	0.00396148	4.47281	8	0.000788643	2582	0.738265	2.14377	2	2	0.000241633
adrenal cortex formation	1210	0.000646348	0.00467988	2.70521	15	0.00147871	2582	0.738265	2.14377	2	2	0.000241633
regulation of histone H3-K36 methylation	1217	0.000660898	0.00475771	2.31079	20	0.00197161	2582	0.738265	2.14377	2	2	0.000241633
negative regulation of protein import into nucleus, translocation	1281	0.000961147	0.00657346	4.63531	7	0.000690063	2582	0.738265	2.14377	2	2	0.000241633
purine deoxyribonucleoside metabolic process	1324	0.00121862	0.00806368	5.21061	6	0.000591483	2582	0.738265	2.14377	2	2	0.000241633
regulation of response to osmotic stress	1354	0.00143101	0.00925928	3.00844	11	0.00108438	2582	0.738265	2.14377	2	2	0.000241633
positive regulation of odontogenesis of dentine-containing tooth	1429	0.00208588	0.0127882	4.67787	6	0.000591483	2582	0.738265	2.14377	2	2	0.000241633
nipple morphogenesis	1442	0.00220624	0.0134042	3.02718	10	0.000985804	2582	0.738265	2.14377	2	2	0.000241633
positive regulation of Fc receptor mediated stimulatory signaling pathway	1452	0.00230912	0.0139327	2.82604	11	0.00108438	2582	0.738265	2.14377	2	2	0.000241633
oxidative single-stranded DNA demethylation	1470	0.00249008	0.0148405	2.97579	10	0.000985804	2582	0.738265	2.14377	2	2	0.000241633
canonical Wnt receptor signaling pathway involved in neural crest cell differentiation	1475	0.00257342	0.0152853	4.48183	6	0.000591483	2582	0.738265	2.14377	2	2	0.000241633
hemoglobin import	1485	0.00266759	0.0157379	3.16852	9	0.000887224	2582	0.738265	2.14377	2	2	0.000241633
urea transmembrane transport	1527	0.00303353	0.0174046	2.72491	11	0.00108438	2582	0.738265	2.14377	2	2	0.000241633
cellular response to fluid shear stress	1571	0.0034975	0.0195045	2.19676	16	0.00157729	2582	0.738265	2.14377	2	2	0.000241633
epithelial cell proliferation involve in renal tubule morphogenesis	1571	0.0034975	0.0195045	2.19676	16	0.00157729	2582	0.738265	2.14377	2	2	0.000241633
regulation of intestinal epithelial structure maintenance	1619	0.0042482	0.0229885	4.03964	6	0.000591483	2582	0.738265	2.14377	2	2	0.000241633
intracellular copper ion transport	1660	0.00517481	0.0273111	5.89128	4	0.000394322	2582	0.738265	2.14377	2	2	0.000241633
anoikis	1669	0.00536909	0.0281837	4.55837	5	0.000492902	2582	0.738265	2.14377	2	2	0.000241633
transdifferentiation	1670	0.00538551	0.028253	3.07111	8	0.000788643	2582	0.738265	2.14377	2	2	0.000241633
negative regulation of natural killer cell mediated cytotoxicity	1683	0.00556716	0.0289803	18.2773	2	0.000197161	2582	0.738265	2.14377	2	2	0.000241633
cellular response to ammonium ion	1697	0.00610331	0.0315092	4.41804	5	0.000492902	2582	0.738265	2.14377	2	2	0.000241633
DNA replication-dependent nucleosome assembly	1710	0.00636752	0.0326233	5.54795	4	0.000394322	2582	0.738265	2.14377	2	2	0.000241633
receptor-mediated endocytosis of low-density lipoprotein particle involved in cholesterol transport	1712	0.0064549	0.0330323	3.69639	6	0.000591483	2582	0.738265	2.14377	2	2	0.000241633
regulation of interleukin-6-mediated signaling pathway	1715	0.00653109	0.0333638	2.34233	12	0.00118297	2582	0.738265	2.14377	2	2	0.000241633
renal sodium ion transport	1721	0.00662815	0.0337416	2.74527	9	0.000887224	2582	0.738265	2.14377	2	2	0.000241633
positive regulation of growth hormone receptor signaling pathway	1724	0.00669458	0.0340204	3.66752	6	0.000591483	2582	0.738265	2.14377	2	2	0.000241633
tyrosine phosphorylation of Stat1 protein	1730	0.00693187	0.0351041	3.64009	6	0.000591483	2582	0.738265	2.14377	2	2	0.000241633
negative regulation of chronic inflammatory response	1738	0.00719061	0.0362468	7.77375	3	0.000295741	2582	0.738265	2.14377	2	2	0.000241633
urate biosynthetic process	1754	0.00763862	0.0381539	5.26069	4	0.000394322	2582	0.738265	2.14377	2	2	0.000241633
positive regulation of interleukin-6 secretion	1760	0.00789746	0.0393123	5.20947	4	0.000394322	2582	0.738265	2.14377	2	2	0.000241633
negative regulation of RNA polymerase II transcriptional preinitiation complex assembly	1770	0.00812451	0.040214	4.11699	5	0.000492902	2582	0.738265	2.14377	2	2	0.000241633
hypomethylation of CpG island	1779	0.00837438	0.0412411	4.08606	5	0.000492902	2582	0.738265	2.14377	2	2	0.000241633
base-excision repair, DNA ligation	1817	0.00940156	0.0453314	3.4063	6	0.000591483	2582	0.738265	2.14377	2	2	0.000241633
regulation of microvillus assembly	1828	0.00978432	0.046893	2.31227	11	0.00108438	2582	0.738265	2.14377	2	2	0.000241633
negative regulation of triglyceride biosynthetic process	1836	0.0100632	0.0480193	2.30275	11	0.00108438	2582	0.738265	2.14377	2	2	0.000241633
regulation of cellular ketone metabolic process by regulation of transcription from RNA polymerase II promoter	1845	0.0102033	0.0484502	2.41301	10	0.000985804	2582	0.738265	2.14377	2	2	0.000241633
positive regulation of pinocytosis	1854	0.0104426	0.0493462	4.796	4	0.000394322	2582	0.738265	2.14377	2	2	0.000241633
negative regulation of I-kappaB kinase/NF-kappaB cascade	380	1.19098e-08	2.74584e-07	3.10018	35	0.00345031	3553	0.742176	1.22501	8	14	0.000966534
positive regulation of protein complex disassembly	1238	0.000735284	0.00520341	2.29027	20	0.00197161	3553	0.742176	1.22501	8	14	0.000966534
induction of apoptosis via death domain receptors	910	7.0997e-05	0.000683521	2.4853	24	0.00236593	3536	0.745632	1.20587	9	16	0.00108735
regulation of intracellular pH	1367	0.00155243	0.00994939	2.0621	22	0.00216877	3536	0.745632	1.20587	9	16	0.00108735
copper ion transport	1564	0.00343766	0.0192566	2.04199	19	0.00187303	3536	0.745632	1.20587	9	16	0.00108735
leukocyte mediated immunity	489	3.52026e-07	6.30696e-06	1.62643	122	0.0120268	3573	0.745673	1.06205	54	109	0.0065241
regulation of cellular pH	1287	0.000988561	0.00672943	2.09845	23	0.00226735	3519	0.747496	1.19098	10	18	0.00120817
vascular smooth muscle cell differentiation	314	4.61414e-10	1.2874e-08	4.12632	29	0.00285883	3080	0.750761	1.60783	3	4	0.00036245
positive regulation of monocyte differentiation	320	7.31801e-10	2.00353e-08	5.86048	20	0.00197161	3080	0.750761	1.60783	3	4	0.00036245
canalicular bile acid transport	364	6.92341e-09	1.66637e-07	6.60212	16	0.00157729	3080	0.750761	1.60783	3	4	0.00036245
regulation of toll-like receptor 3 signaling pathway	398	2.22334e-08	4.89415e-07	4.76086	20	0.00197161	3080	0.750761	1.60783	3	4	0.00036245
regulation of interleukin-4 biosynthetic process	433	7.3479e-08	1.48672e-06	5.54493	16	0.00157729	3080	0.750761	1.60783	3	4	0.00036245
regulation of low-density lipoprotein particle receptor catabolic process	450	1.22993e-07	2.39454e-06	5.003	17	0.00167587	3080	0.750761	1.60783	3	4	0.00036245
regulation of RNA export from nucleus	451	1.27143e-07	2.46985e-06	5.32034	16	0.00157729	3080	0.750761	1.60783	3	4	0.00036245
cadmium ion transmembrane transport	465	1.92796e-07	3.63244e-06	8.16856	11	0.00108438	3080	0.750761	1.60783	3	4	0.00036245
positive regulation of ryanodine-sensitive calcium-release channel activity	512	5.47472e-07	9.36796e-06	4.05248	19	0.00187303	3080	0.750761	1.60783	3	4	0.00036245
midbrain-hindbrain boundary morphogenesis	535	7.52301e-07	1.23195e-05	3.51906	22	0.00216877	3080	0.750761	1.60783	3	4	0.00036245
negative regulation of peptidyl-threonine phosphorylation	664	4.22609e-06	5.57602e-05	3.51246	19	0.00187303	3080	0.750761	1.60783	3	4	0.00036245
positive regulation of mRNA 3'-end processing	692	6.22143e-06	7.87658e-05	7.26699	9	0.000887224	3080	0.750761	1.60783	3	4	0.00036245
cardiac neural crest cell differentiation involved in heart development	824	2.71388e-05	0.000288547	2.48028	27	0.00266167	3080	0.750761	1.60783	3	4	0.00036245
re-entry into mitotic cell cycle	902	6.60124e-05	0.000641169	3.76606	13	0.00128155	3080	0.750761	1.60783	3	4	0.00036245
negative regulation of interleukin-5 production	1184	0.000523507	0.00387368	3.4146	11	0.00108438	3080	0.750761	1.60783	3	4	0.00036245
positive regulation of metalloenzyme activity	1218	0.000661928	0.00476121	4.33086	8	0.000788643	3080	0.750761	1.60783	3	4	0.00036245
positive regulation of macrophage differentiation	1271	0.000917355	0.00632333	3.71523	9	0.000887224	3080	0.750761	1.60783	3	4	0.00036245
response to sterol depletion	1320	0.00119532	0.00793351	2.45315	16	0.00157729	3080	0.750761	1.60783	3	4	0.00036245
positive regulation of transforming growth factor beta1 production	1342	0.00135884	0.00887095	2.34792	17	0.00167587	3080	0.750761	1.60783	3	4	0.00036245
iron ion transmembrane transport	1408	0.00188112	0.0117049	3.66538	8	0.000788643	3080	0.750761	1.60783	3	4	0.00036245
leukemia inhibitory factor signaling pathway	1414	0.00193128	0.011966	2.41552	15	0.00147871	3080	0.750761	1.60783	3	4	0.00036245
L-ascorbic acid metabolic process	1473	0.00252056	0.0149916	3.19613	9	0.000887224	3080	0.750761	1.60783	3	4	0.00036245
tyrosine phosphorylation of Stat3 protein	1505	0.00286611	0.0166844	3.419	8	0.000788643	3080	0.750761	1.60783	3	4	0.00036245
hemopoietic stem cell differentiation	1568	0.00345781	0.0193201	2.839	10	0.000985804	3080	0.750761	1.60783	3	4	0.00036245
cytokinetic cell separation	1593	0.00388167	0.021348	3.24866	8	0.000788643	3080	0.750761	1.60783	3	4	0.00036245
inosine metabolic process	1630	0.00458458	0.0246414	3.49197	7	0.000690063	3080	0.750761	1.60783	3	4	0.00036245
multicellular organismal protein metabolic process	1638	0.00471263	0.025206	3.9524	6	0.000591483	3080	0.750761	1.60783	3	4	0.00036245
negative regulation of hormone biosynthetic process	1651	0.00504015	0.0267454	2.42434	12	0.00118297	3080	0.750761	1.60783	3	4	0.00036245
nucleotide salvage	1713	0.00649026	0.0331939	2.97275	8	0.000788643	3080	0.750761	1.60783	3	4	0.00036245
proline transmembrane transport	1737	0.00717799	0.036204	2.92047	8	0.000788643	3080	0.750761	1.60783	3	4	0.00036245
negative regulation of ATPase activity	1780	0.00839567	0.0413227	3.49184	6	0.000591483	3080	0.750761	1.60783	3	4	0.00036245
positive regulation of germinal center formation	1801	0.00888842	0.0432379	3.07421	7	0.000690063	3080	0.750761	1.60783	3	4	0.00036245
vitamin transport	549	9.37968e-07	1.49682e-05	2.52711	36	0.0035489	3466	0.752306	1.16933	12	22	0.0014498
negative regulation of tissue remodeling	806	2.39497e-05	0.000260327	2.25897	33	0.00325316	3489	0.753461	1.25053	7	12	0.000845717
positive regulation of interferon-gamma biosynthetic process	919	7.51779e-05	0.000716685	2.59667	22	0.00216877	3489	0.753461	1.25053	7	12	0.000845717
DNA demethylation	1483	0.00265341	0.0156753	2.33421	15	0.00147871	3489	0.753461	1.25053	7	12	0.000845717
histone H2A ubiquitination	181	1.78514e-13	8.64067e-12	3.48236	50	0.00492902	3489	0.753461	1.25053	7	12	0.000845717
negative regulation of response to biotic stimulus	472	2.21561e-07	4.11249e-06	2.78549	34	0.00335173	3489	0.753461	1.25053	7	12	0.000845717
fatty-acyl-CoA biosynthetic process	614	2.45685e-06	3.50561e-05	2.35413	38	0.00374606	3473	0.754496	1.17908	11	20	0.00132898
negative regulation of endocytosis	1133	0.000383323	0.00296407	2.00967	30	0.00295741	3473	0.754496	1.17908	11	20	0.00132898
immune response	70	2.13186e-23	2.66818e-21	1.41107	863	0.0850749	3428	0.756685	1.02084	390	819	0.0471185
multi-organism process	114	2.68832e-17	2.066e-15	1.28892	1080	0.106467	3248	0.759163	1.02052	457	960	0.0552132
regulation of phagocytosis	506	4.76308e-07	8.2469e-06	2.05398	59	0.00581625	3345	0.759556	1.14335	16	30	0.00193307
regulation of glycogen catabolic process	756	1.23005e-05	0.000142546	2.94085	22	0.00216877	3431	0.759958	1.28626	6	10	0.0007249
regulation of monocyte differentiation	321	7.8307e-10	2.13722e-08	5.25357	22	0.00216877	3250	0.763234	1.42918	4	6	0.000483267
regulation of dopamine receptor signaling pathway	471	2.20949e-07	4.10983e-06	3.24211	27	0.00266167	3250	0.763234	1.42918	4	6	0.000483267
proline biosynthetic process	658	3.98302e-06	5.30323e-05	4.9532	13	0.00128155	3250	0.763234	1.42918	4	6	0.000483267
tolerance induction	842	3.51388e-05	0.000365619	3.56357	15	0.00147871	3250	0.763234	1.42918	4	6	0.000483267
positive regulation of histone H3-K4 methylation	1073	0.000252705	0.00206333	2.65063	18	0.00177445	3250	0.763234	1.42918	4	6	0.000483267
negative regulation of gluconeogenesis	1156	0.000460901	0.00349304	3.24955	12	0.00118297	3250	0.763234	1.42918	4	6	0.000483267
myoblast cell fate commitment	1233	0.000717693	0.00509952	2.1944	22	0.00216877	3250	0.763234	1.42918	4	6	0.000483267
positive regulation of acute inflammatory response to antigenic stimulus	1259	0.000862001	0.00599841	2.86582	13	0.00128155	3250	0.763234	1.42918	4	6	0.000483267
copper ion transmembrane transport	1290	0.00100857	0.00684968	4.05273	8	0.000788643	3250	0.763234	1.42918	4	6	0.000483267
natural killer cell differentiation	1446	0.00223082	0.013516	2.08033	20	0.00197161	3250	0.763234	1.42918	4	6	0.000483267
positive regulation of cell fate commitment	1496	0.00274101	0.0160521	2.40912	14	0.00138013	3250	0.763234	1.42918	4	6	0.000483267
negative regulation of receptor-mediated endocytosis	1498	0.00277436	0.0162257	2.50287	13	0.00128155	3250	0.763234	1.42918	4	6	0.000483267
cytokinetic process	1532	0.00308933	0.0176668	3.09776	9	0.000887224	3250	0.763234	1.42918	4	6	0.000483267
assembly of spliceosomal tri-snRNP	1818	0.00940722	0.0453337	2.78283	8	0.000788643	3250	0.763234	1.42918	4	6	0.000483267
negative regulation of insulin-like growth factor receptor signaling pathway	1823	0.00960552	0.0461623	2.14218	13	0.00128155	3250	0.763234	1.42918	4	6	0.000483267
negative regulation of translation involved in gene silencing by miRNA	1856	0.0105652	0.0498714	2.39986	10	0.000985804	3250	0.763234	1.42918	4	6	0.000483267
proline metabolic process	826	2.88722e-05	0.000306234	3.83762	14	0.00138013	3357	0.763774	1.33986	5	8	0.000604084
zinc ion homeostasis	1177	0.000504922	0.00375839	2.42579	19	0.00187303	3357	0.763774	1.33986	5	8	0.000604084
Peyer's patch development	1447	0.0022559	0.0136586	2.12451	19	0.00187303	3357	0.763774	1.33986	5	8	0.000604084
tyrosine phosphorylation of STAT protein	1480	0.00260413	0.0154154	2.63922	12	0.00118297	3357	0.763774	1.33986	5	8	0.000604084
organ or tissue specific immune response	1544	0.00332872	0.0188879	2.44849	13	0.00128155	3357	0.763774	1.33986	5	8	0.000604084
regulation of protein ubiquitination involved in ubiquitin-dependent protein catabolic process	1548	0.00336071	0.0190202	2.35336	14	0.00138013	3357	0.763774	1.33986	5	8	0.000604084
drug transmembrane transport	1614	0.00417636	0.0226698	2.60893	11	0.00108438	3357	0.763774	1.33986	5	8	0.000604084
cellular component maintenance at cellular level	1840	0.0101515	0.0483356	2.55894	9	0.000887224	3357	0.763774	1.33986	5	8	0.000604084
cell wall macromolecule metabolic process	638	3.06367e-06	4.20702e-05	2.17677	44	0.00433754	5242	0.799595	1.07189	9	18	0.00108735
purine ribonucleotide biosynthetic process	422	5.71704e-08	1.1869e-06	1.81665	96	0.00946372	5252	0.805144	1.01829	38	80	0.00459104
reverse cholesterol transport	600	1.89123e-06	2.76152e-05	2.82421	28	0.00276025	5260	0.816883	1.07189	8	16	0.000966534
positive regulation of interleukin-10 production	874	5.07273e-05	0.000508492	2.00268	40	0.00394322	5260	0.816883	1.07189	8	16	0.000966534
membrane protein ectodomain proteolysis	1179	0.000508115	0.00377574	2.12746	25	0.00246451	5260	0.816883	1.07189	8	16	0.000966534
cellular extravasation	1832	0.00994045	0.0475373	2.0651	14	0.00138013	5260	0.816883	1.07189	8	16	0.000966534
JAK-STAT cascade	244	1.44286e-11	5.1807e-10	2.47361	72	0.00709779	3601	0.827978	1.10086	19	37	0.00229552
heme metabolic process	1055	0.000223417	0.00185532	2.21245	26	0.00256309	5287	0.832523	1.03492	14	29	0.00169143
deoxyribonucleotide catabolic process	924	7.89226e-05	0.000748313	3.0321	17	0.00167587	5290	0.834745	1.07189	7	14	0.000845717
binding of sperm to zona pellucida	1043	0.000208295	0.00174964	2.78894	17	0.00167587	5290	0.834745	1.07189	7	14	0.000845717
zinc ion transmembrane transport	1407	0.00186944	0.0116405	2.03053	22	0.00216877	5290	0.834745	1.07189	7	14	0.000845717
regulation of mast cell degranulation	1411	0.00190797	0.0118467	2.06628	21	0.00207019	5290	0.834745	1.07189	7	14	0.000845717
porphyrin-containing compound metabolic process	779	1.83603e-05	0.000206489	2.0785	41	0.0040418	5320	0.83972	1.02084	20	42	0.00241633
regulation of fibrinolysis	1525	0.00301923	0.0173452	2.06732	19	0.00187303	5329	0.854394	1.07189	6	12	0.0007249
oxidative phosphorylation	483	2.78934e-07	5.05951e-06	2.03371	63	0.00621057	3622	0.869141	1.07189	27	54	0.00326205
protein monoubiquitination	448	1.19258e-07	2.33218e-06	2.14536	59	0.00581625	3624	0.875805	1.11159	14	27	0.00169143
RNA methylation	988	0.000136893	0.00121388	2.28519	26	0.00256309	5355	0.877072	1.02528	11	23	0.00132898
cholesterol catabolic process	989	0.000139137	0.00123254	2.88868	17	0.00167587	5372	0.877878	1.07189	5	10	0.000604084
regulation of pseudopodium assembly	1278	0.000957229	0.00656204	2.59949	15	0.00147871	5372	0.877878	1.07189	5	10	0.000604084
positive regulation of toll-like receptor signaling pathway	1471	0.00249453	0.014857	2.21197	17	0.00167587	5372	0.877878	1.07189	5	10	0.000604084
oxidative demethylation	1479	0.00260268	0.0154172	2.33912	15	0.00147871	5372	0.877878	1.07189	5	10	0.000604084
mRNA catabolic process	315	4.78912e-10	1.33198e-08	1.82657	125	0.0123226	3631	0.881493	1.04908	46	94	0.00555757
aminoglycan catabolic process	982	0.000122848	0.001096	2.39478	24	0.00236593	5406	0.890287	1.02084	10	21	0.00120817
regulation of interleukin-10 production	497	4.31329e-07	7.60337e-06	2.0328	61	0.00601341	3646	0.894649	1.11849	12	23	0.0014498
cellular component disassembly	259	3.82087e-11	1.29246e-09	1.5573	246	0.0242508	5487	0.897922	0.993455	95	205	0.0114776
protein localization in endoplasmic reticulum	908	7.0452e-05	0.000679768	2.34039	27	0.00266167	5488	0.900347	1.01547	9	19	0.00108735
polyamine metabolic process	1380	0.00160686	0.0102012	2.01922	23	0.00226735	5488	0.900347	1.01547	9	19	0.00108735
tetrapyrrole metabolic process	803	2.35118e-05	0.000256522	2.05531	41	0.0040418	5503	0.901683	0.997103	20	43	0.00241633
heme biosynthetic process	1297	0.00105043	0.00709545	2.22212	20	0.00197161	3661	0.90385	1.12293	11	21	0.00132898
regulation of lipoprotein particle clearance	679	5.24298e-06	6.76491e-05	3.45844	19	0.00187303	5419	0.907415	1.07189	4	8	0.000483267
base-excision repair, AP site formation	1214	0.000654378	0.00472241	3.90089	9	0.000887224	5419	0.907415	1.07189	4	8	0.000483267
negative regulation of peptidyl-serine phosphorylation	1250	0.000783532	0.00549162	2.1366	23	0.00226735	5419	0.907415	1.07189	4	8	0.000483267
regulation of dendritic cell antigen processing and presentation	1484	0.00266585	0.0157382	2.26059	16	0.00157729	5419	0.907415	1.07189	4	8	0.000483267
regulation of circadian sleep/wake cycle, non-REM sleep	1495	0.00272613	0.0159757	2.93768	10	0.000985804	5419	0.907415	1.07189	4	8	0.000483267
negative regulation by host of viral transcription	1534	0.00310588	0.0177384	2.16361	17	0.00167587	5419	0.907415	1.07189	4	8	0.000483267
regulation of lipoprotein metabolic process	1757	0.00776688	0.0387283	2.39109	11	0.00108438	5419	0.907415	1.07189	4	8	0.000483267
myeloid cell activation involved in immune response	754	1.20663e-05	0.000140203	2.03747	45	0.00443612	4402	0.911063	1.07189	11	22	0.00132898
membrane protein proteolysis	1042	0.000207985	0.00174871	2.03216	32	0.00315457	4402	0.911063	1.07189	11	22	0.00132898
T cell receptor signaling pathway	407	3.38521e-08	7.28693e-07	1.63862	140	0.0138013	4413	0.914474	1.02316	42	88	0.0050743
cellular protein complex assembly	403	3.09356e-08	6.72524e-07	1.45368	234	0.0230678	4415	0.919747	1.01299	86	182	0.0103902
nuclear-transcribed mRNA catabolic process	290	1.48467e-10	4.48524e-09	1.95843	109	0.0107453	3713	0.920253	1.04574	40	82	0.00483267
chromatin organization	299	1.9434e-10	5.69435e-09	1.28435	645	0.0635844	3690	0.921085	1.01504	250	528	0.0302042
fibrinolysis	1462	0.00240777	0.0144285	2.21981	17	0.00167587	5515	0.921891	1.00883	8	17	0.000966534
cellular component disassembly at cellular level	294	1.79809e-10	5.3582e-09	1.53656	242	0.0238565	5625	0.922041	0.987816	94	204	0.0113568
cell wall macromolecule catabolic process	597	1.86589e-06	2.7382e-05	2.22075	44	0.00433754	3696	0.922878	1.13494	9	17	0.00108735
cytokine-mediated signaling pathway	437	8.95151e-08	1.7946e-06	1.4369	231	0.0227721	5627	0.923936	0.987999	106	230	0.0128066
regulation of water loss via skin	525	6.57505e-07	1.09722e-05	11.6705	8	0.000788643	4416	0.925435	2.14377	1	1	0.000120817
intermediate-density lipoprotein particle remodeling	558	1.10667e-06	1.73755e-05	6.12185	12	0.00118297	4416	0.925435	2.14377	1	1	0.000120817
negative regulation of histone H3-K36 methylation	619	2.71617e-06	3.84432e-05	3.62489	19	0.00187303	4416	0.925435	2.14377	1	1	0.000120817
negative regulation of toll-like receptor 5 signaling pathway	628	2.85417e-06	3.98174e-05	5.57522	12	0.00118297	4416	0.925435	2.14377	1	1	0.000120817
negative regulation of nucleotide-binding oligomerization domain containing 1 signaling pathway	628	2.85417e-06	3.98174e-05	5.57522	12	0.00118297	4416	0.925435	2.14377	1	1	0.000120817
negative regulation of nucleotide-binding oligomerization domain containing 2 signaling pathway	628	2.85417e-06	3.98174e-05	5.57522	12	0.00118297	4416	0.925435	2.14377	1	1	0.000120817
tolerance induction to lipopolysaccharide	628	2.85417e-06	3.98174e-05	5.57522	12	0.00118297	4416	0.925435	2.14377	1	1	0.000120817
negative regulation of osteoclast proliferation	628	2.85417e-06	3.98174e-05	5.57522	12	0.00118297	4416	0.925435	2.14377	1	1	0.000120817
positive regulation of hepatocyte proliferation	628	2.85417e-06	3.98174e-05	5.57522	12	0.00118297	4416	0.925435	2.14377	1	1	0.000120817
negative regulation of CD40 signaling pathway	628	2.85417e-06	3.98174e-05	5.57522	12	0.00118297	4416	0.925435	2.14377	1	1	0.000120817
negative regulation of zinc ion import	665	4.34687e-06	5.72676e-05	11.1736	7	0.000690063	4416	0.925435	2.14377	1	1	0.000120817
negative regulation of calcium ion import	665	4.34687e-06	5.72676e-05	11.1736	7	0.000690063	4416	0.925435	2.14377	1	1	0.000120817
mevalonate transport	687	5.85148e-06	7.46213e-05	7.32357	9	0.000887224	4416	0.925435	2.14377	1	1	0.000120817
posttranslational protein targeting to membrane	714	8.27995e-06	0.000101598	6.14069	10	0.000985804	4416	0.925435	2.14377	1	1	0.000120817
negative regulation of inositol phosphate biosynthetic process	740	1.12822e-05	0.000133572	9.62993	7	0.000690063	4416	0.925435	2.14377	1	1	0.000120817
positive regulation of inositol-polyphosphate 5-phosphatase activity	740	1.12822e-05	0.000133572	9.62993	7	0.000690063	4416	0.925435	2.14377	1	1	0.000120817
inhibition of phospholipase C activity involved in G-protein coupled receptor signaling pathway	740	1.12822e-05	0.000133572	9.62993	7	0.000690063	4416	0.925435	2.14377	1	1	0.000120817
regulation of cell diameter	740	1.12822e-05	0.000133572	9.62993	7	0.000690063	4416	0.925435	2.14377	1	1	0.000120817
protein secretion by platelet	740	1.12822e-05	0.000133572	9.62993	7	0.000690063	4416	0.925435	2.14377	1	1	0.000120817
detection of oxidative stress	746	1.14001e-05	0.000133883	9.61422	7	0.000690063	4416	0.925435	2.14377	1	1	0.000120817
negative regulation of eukaryotic cell surface binding	746	1.14001e-05	0.000133883	9.61422	7	0.000690063	4416	0.925435	2.14377	1	1	0.000120817
positive regulation of metanephric glomerular visceral epithelial cell development	746	1.14001e-05	0.000133883	9.61422	7	0.000690063	4416	0.925435	2.14377	1	1	0.000120817
positive regulation of cAMP-dependent protein kinase activity	746	1.14001e-05	0.000133883	9.61422	7	0.000690063	4416	0.925435	2.14377	1	1	0.000120817
positive regulation of renal albumin absorption	746	1.14001e-05	0.000133883	9.61422	7	0.000690063	4416	0.925435	2.14377	1	1	0.000120817
cytokinesis, actomyosin contractile ring assembly	752	1.15236e-05	0.000134252	17.8025	5	0.000492902	4416	0.925435	2.14377	1	1	0.000120817
cytokinesis, initiation of separation	752	1.15236e-05	0.000134252	17.8025	5	0.000492902	4416	0.925435	2.14377	1	1	0.000120817
lymphocyte migration into lymph node	761	1.37125e-05	0.000157864	12.0674	6	0.000591483	4416	0.925435	2.14377	1	1	0.000120817
histamine biosynthetic process	774	1.67508e-05	0.000189604	16.4566	5	0.000492902	4416	0.925435	2.14377	1	1	0.000120817
basophil activation	774	1.67508e-05	0.000189604	16.4566	5	0.000492902	4416	0.925435	2.14377	1	1	0.000120817
synaptic vesicle to endosome fusion	809	2.44035e-05	0.000264276	4.88295	11	0.00108438	4416	0.925435	2.14377	1	1	0.000120817
initiation of primordial ovarian follicle growth	845	3.6237e-05	0.000375707	5.15182	10	0.000985804	4416	0.925435	2.14377	1	1	0.000120817
prechordal plate formation	847	3.65826e-05	0.000378394	6.6751	8	0.000788643	4416	0.925435	2.14377	1	1	0.000120817
midbrain-hindbrain boundary initiation	847	3.65826e-05	0.000378394	6.6751	8	0.000788643	4416	0.925435	2.14377	1	1	0.000120817
positive regulation of apoptotic cell clearance	891	5.88285e-05	0.000578448	9.26805	6	0.000591483	4416	0.925435	2.14377	1	1	0.000120817
macrophage apoptosis	895	6.21581e-05	0.000608455	7.33817	7	0.000690063	4416	0.925435	2.14377	1	1	0.000120817
mammary gland bud elongation	905	6.75763e-05	0.000654183	5.33415	9	0.000887224	4416	0.925435	2.14377	1	1	0.000120817
nipple sheath formation	905	6.75763e-05	0.000654183	5.33415	9	0.000887224	4416	0.925435	2.14377	1	1	0.000120817
vitellogenesis	922	7.58997e-05	0.000721212	3.3226	15	0.00147871	4416	0.925435	2.14377	1	1	0.000120817
fertilization, exchange of chromosomal proteins	958	0.000100638	0.000920346	3.40577	14	0.00138013	4416	0.925435	2.14377	1	1	0.000120817
positive regulation of the force of heart contraction by epinephrine	1006	0.000161391	0.00140551	5.37137	8	0.000788643	4416	0.925435	2.14377	1	1	0.000120817
positive regulation of peroxisome proliferator activated receptor signaling pathway	1015	0.000175841	0.00151778	3.40433	13	0.00128155	4416	0.925435	2.14377	1	1	0.000120817
basophil chemotaxis	1029	0.000188042	0.00160101	5.25	8	0.000788643	4416	0.925435	2.14377	1	1	0.000120817
primitive erythrocyte differentiation	1029	0.000188042	0.00160101	5.25	8	0.000788643	4416	0.925435	2.14377	1	1	0.000120817
negative regulation of fat cell proliferation	1171	0.000489902	0.00366527	7.93999	5	0.000492902	4416	0.925435	2.14377	1	1	0.000120817
germinal center B cell differentiation	1165	0.000487692	0.00366753	7.948	5	0.000492902	4416	0.925435	2.14377	1	1	0.000120817
deoxyadenosine catabolic process	1165	0.000487692	0.00366753	7.948	5	0.000492902	4416	0.925435	2.14377	1	1	0.000120817
dATP catabolic process	1165	0.000487692	0.00366753	7.948	5	0.000492902	4416	0.925435	2.14377	1	1	0.000120817
xanthine biosynthetic process	1165	0.000487692	0.00366753	7.948	5	0.000492902	4416	0.925435	2.14377	1	1	0.000120817
negative regulation of adenosine receptor signaling pathway	1165	0.000487692	0.00366753	7.948	5	0.000492902	4416	0.925435	2.14377	1	1	0.000120817
negative regulation of penile erection	1165	0.000487692	0.00366753	7.948	5	0.000492902	4416	0.925435	2.14377	1	1	0.000120817
triglyceride transport	1181	0.000513783	0.00381139	11.1781	4	0.000394322	4416	0.925435	2.14377	1	1	0.000120817
positive regulation of glomerular metanephric mesangial cell proliferation	1189	0.000537219	0.00395843	11.0447	4	0.000394322	4416	0.925435	2.14377	1	1	0.000120817
ultradian rhythm	1212	0.000650759	0.00470405	3.90399	9	0.000887224	4416	0.925435	2.14377	1	1	0.000120817
glucocorticoid catabolic process	1220	0.000667344	0.00479229	7.40902	5	0.000492902	4416	0.925435	2.14377	1	1	0.000120817
regulation of systemic arterial blood pressure by aortic arch baroreceptor feedback	1228	0.000699815	0.00499273	3.09554	12	0.00118297	4416	0.925435	2.14377	1	1	0.000120817
cytotoxic T cell degranulation	1240	0.000752617	0.00531748	10.083	4	0.000394322	4416	0.925435	2.14377	1	1	0.000120817
negative regulation of transforming growth factor beta2 production	1256	0.000837438	0.0058414	3.76469	9	0.000887224	4416	0.925435	2.14377	1	1	0.000120817
response to acetate	1279	0.000957765	0.00656058	9.44312	4	0.000394322	4416	0.925435	2.14377	1	1	0.000120817
mammary gland fat development	1296	0.00104611	0.00707172	6.69238	5	0.000492902	4416	0.925435	2.14377	1	1	0.000120817
spleen trabecula formation	1311	0.00111812	0.00747206	6.59154	5	0.000492902	4416	0.925435	2.14377	1	1	0.000120817
phytosphingosine biosynthetic process	1418	0.00201725	0.0124634	5.75307	5	0.000492902	4416	0.925435	2.14377	1	1	0.000120817
negative regulation of interleukin-10 biosynthetic process	1455	0.00233664	0.0140696	2.29181	16	0.00157729	4416	0.925435	2.14377	1	1	0.000120817
diphosphoinositol polyphosphate catabolic process	1463	0.00241741	0.0144764	5.51475	5	0.000492902	4416	0.925435	2.14377	1	1	0.000120817
'de novo' UMP biosynthetic process	1466	0.00244452	0.0146088	3.2111	9	0.000887224	4416	0.925435	2.14377	1	1	0.000120817
isoleucine catabolic process	1477	0.002597	0.0154044	11.2399	3	0.000295741	4416	0.925435	2.14377	1	1	0.000120817
leucine biosynthetic process	1477	0.002597	0.0154044	11.2399	3	0.000295741	4416	0.925435	2.14377	1	1	0.000120817
negative regulation of interleukin-6-mediated signaling pathway	1486	0.00267681	0.0157817	2.94534	10	0.000985804	4416	0.925435	2.14377	1	1	0.000120817
leukocyte chemotaxis involved in inflammatory response	1516	0.00293436	0.0169577	6.92484	4	0.000394322	4416	0.925435	2.14377	1	1	0.000120817
positive regulation of respiratory burst involved in inflammatory response	1516	0.00293436	0.0169577	6.92484	4	0.000394322	4416	0.925435	2.14377	1	1	0.000120817
coumarin catabolic process	1538	0.00322179	0.0183525	10.4055	3	0.000295741	4416	0.925435	2.14377	1	1	0.000120817
canonical Wnt receptor signaling pathway involved in cardiac neural crest cell differentiation involved in heart development	1551	0.00340445	0.0192304	5.08621	5	0.000492902	4416	0.925435	2.14377	1	1	0.000120817
positive regulation of Wnt receptor signaling pathway involved in dorsal/ventral axis specification	1551	0.00340445	0.0192304	5.08621	5	0.000492902	4416	0.925435	2.14377	1	1	0.000120817
negative regulation of planar cell polarity pathway involved in ventricular septum morphogenesis	1551	0.00340445	0.0192304	5.08621	5	0.000492902	4416	0.925435	2.14377	1	1	0.000120817
negative regulation of planar cell polarity pathway involved in cardiac muscle tissue morphogenesis	1551	0.00340445	0.0192304	5.08621	5	0.000492902	4416	0.925435	2.14377	1	1	0.000120817
negative regulation of planar cell polarity pathway involved in cardiac right atrium morphogenesis	1551	0.00340445	0.0192304	5.08621	5	0.000492902	4416	0.925435	2.14377	1	1	0.000120817
negative regulation of planar cell polarity pathway involved in outflow tract morphogenesis	1551	0.00340445	0.0192304	5.08621	5	0.000492902	4416	0.925435	2.14377	1	1	0.000120817
negative regulation of planar cell polarity pathway involved in pericardium morphogenesis	1551	0.00340445	0.0192304	5.08621	5	0.000492902	4416	0.925435	2.14377	1	1	0.000120817
negative regulation of planar cell polarity pathway involved in neural tube closure	1551	0.00340445	0.0192304	5.08621	5	0.000492902	4416	0.925435	2.14377	1	1	0.000120817
hexose transmembrane transport	1585	0.00379574	0.0209807	3.61784	7	0.000690063	4416	0.925435	2.14377	1	1	0.000120817
positive regulation of TRAIL biosynthetic process	1617	0.00423561	0.0229488	6.23979	4	0.000394322	4416	0.925435	2.14377	1	1	0.000120817
regulation of ferrochelatase activity	1621	0.00425334	0.022988	6.23235	4	0.000394322	4416	0.925435	2.14377	1	1	0.000120817
Golgi to plasma membrane CFTR protein transport	1625	0.00442702	0.0238678	9.27943	3	0.000295741	4416	0.925435	2.14377	1	1	0.000120817
FasL biosynthetic process	1635	0.00466583	0.0250014	3.48042	7	0.000690063	4416	0.925435	2.14377	1	1	0.000120817
female somatic sex determination	1647	0.00499182	0.0265533	3.43625	7	0.000690063	4416	0.925435	2.14377	1	1	0.000120817
menstruation	1647	0.00499182	0.0265533	3.43625	7	0.000690063	4416	0.925435	2.14377	1	1	0.000120817
glyoxylate catabolic process	1650	0.00503703	0.0267451	8.85481	3	0.000295741	4416	0.925435	2.14377	1	1	0.000120817
quorum sensing involved in interaction with host	1671	0.005442	0.0285322	5.80633	4	0.000394322	4416	0.925435	2.14377	1	1	0.000120817
positive regulation of intestinal epithelial structure maintenance	1671	0.005442	0.0285322	5.80633	4	0.000394322	4416	0.925435	2.14377	1	1	0.000120817
sodium-dependent organic cation transport	1671	0.005442	0.0285322	5.80633	4	0.000394322	4416	0.925435	2.14377	1	1	0.000120817
naphthalene metabolic process	1679	0.00551098	0.0287562	8.56957	3	0.000295741	4416	0.925435	2.14377	1	1	0.000120817
lipid tube assembly	1692	0.00595908	0.0308555	3.32224	7	0.000690063	4416	0.925435	2.14377	1	1	0.000120817
negative regulation of protein localization at cell surface	1696	0.00609669	0.0314936	17.4351	2	0.000197161	4416	0.925435	2.14377	1	1	0.000120817
negative regulation of hepatocyte proliferation	1699	0.00613102	0.031615	2.78014	9	0.000887224	4416	0.925435	2.14377	1	1	0.000120817
negative regulation of SREBP-mediated signaling pathway	1699	0.00613102	0.031615	2.78014	9	0.000887224	4416	0.925435	2.14377	1	1	0.000120817
negative regulation of Wnt receptor signaling pathway involved in digestive tract morphogenesis	1728	0.00688259	0.0348949	7.89995	3	0.000295741	4416	0.925435	2.14377	1	1	0.000120817
cementum mineralization	1733	0.0070753	0.0357685	5.38004	4	0.000394322	4416	0.925435	2.14377	1	1	0.000120817
nitrate catabolic process	1765	0.00808656	0.0401396	7.44413	3	0.000295741	4416	0.925435	2.14377	1	1	0.000120817
nitric oxide catabolic process	1765	0.00808656	0.0401396	7.44413	3	0.000295741	4416	0.925435	2.14377	1	1	0.000120817
cellular organofluorine metabolic process	1765	0.00808656	0.0401396	7.44413	3	0.000295741	4416	0.925435	2.14377	1	1	0.000120817
protein depalmitoylation	1775	0.00830175	0.0409756	7.37215	3	0.000295741	4416	0.925435	2.14377	1	1	0.000120817
positive regulation of autophagic vacuole assembly	1796	0.00876353	0.042749	7.22573	3	0.000295741	4416	0.925435	2.14377	1	1	0.000120817
visceral mesoderm-endoderm interaction involved in midgut development	1824	0.00964376	0.0463207	2.77039	8	0.000788643	4416	0.925435	2.14377	1	1	0.000120817
T-helper cell lineage commitment	218	5.63095e-12	2.26297e-10	22.6631	11	0.00108438	4416	0.925435	2.14377	1	1	0.000120817
negative regulation of interleukin-4 biosynthetic process	218	5.63095e-12	2.26297e-10	22.6631	11	0.00108438	4416	0.925435	2.14377	1	1	0.000120817
negative regulation of mast cell differentiation	218	5.63095e-12	2.26297e-10	22.6631	11	0.00108438	4416	0.925435	2.14377	1	1	0.000120817
tricuspid valve formation	218	5.63095e-12	2.26297e-10	22.6631	11	0.00108438	4416	0.925435	2.14377	1	1	0.000120817
mitral valve formation	218	5.63095e-12	2.26297e-10	22.6631	11	0.00108438	4416	0.925435	2.14377	1	1	0.000120817
negative regulation of pancreatic A cell differentiation	273	8.3569e-11	2.68186e-09	7.1095	19	0.00187303	4416	0.925435	2.14377	1	1	0.000120817
negative regulation of stomach neuroendocrine cell differentiation	273	8.3569e-11	2.68186e-09	7.1095	19	0.00187303	4416	0.925435	2.14377	1	1	0.000120817
lateral inhibition	273	8.3569e-11	2.68186e-09	7.1095	19	0.00187303	4416	0.925435	2.14377	1	1	0.000120817
negative regulation of forebrain neuron differentiation	273	8.3569e-11	2.68186e-09	7.1095	19	0.00187303	4416	0.925435	2.14377	1	1	0.000120817
leading edge cell differentiation	418	4.69839e-08	9.84751e-07	6.72888	14	0.00138013	4416	0.925435	2.14377	1	1	0.000120817
immune effector process	419	4.85478e-08	1.0151e-06	1.47769	210	0.0207019	5650	0.930306	0.985906	86	187	0.0103902
triglyceride homeostasis	553	1.01328e-06	1.6053e-05	3.14869	25	0.00246451	3721	0.931653	1.14335	8	15	0.000966534
regulation of toll-like receptor signaling pathway	443	1.11142e-07	2.19801e-06	2.986	32	0.00315457	3721	0.931653	1.14335	8	15	0.000966534
sperm-egg recognition	464	1.8581e-07	3.50837e-06	3.0414	30	0.00295741	3721	0.931653	1.14335	8	15	0.000966534
termination of RNA polymerase II transcription	507	4.81161e-07	8.31449e-06	2.34215	44	0.00433754	4106	0.935206	1.04807	22	45	0.00265797
regulation of nucleobase-containing compound transport	498	4.34189e-07	7.63841e-06	4.84324	16	0.00157729	5535	0.936223	1.07189	3	6	0.00036245
monocyte activation	620	2.74454e-06	3.87822e-05	3.62222	19	0.00187303	5535	0.936223	1.07189	3	6	0.00036245
negative regulation of granulocyte differentiation	953	9.65198e-05	0.000887314	2.77754	19	0.00187303	5535	0.936223	1.07189	3	6	0.00036245
T-helper cell differentiation	969	0.00011086	0.00100232	2.94569	17	0.00167587	5535	0.936223	1.07189	3	6	0.00036245
histone H4-K5 acetylation	1023	0.000184357	0.00157883	2.92963	16	0.00157729	5535	0.936223	1.07189	3	6	0.00036245
histone H4-K8 acetylation	1023	0.000184357	0.00157883	2.92963	16	0.00157729	5535	0.936223	1.07189	3	6	0.00036245
negative regulation of focal adhesion assembly	1085	0.000282969	0.00228488	2.5464	19	0.00187303	5535	0.936223	1.07189	3	6	0.00036245
phosphatidic acid biosynthetic process	1368	0.00155625	0.0099666	2.56698	14	0.00138013	5535	0.936223	1.07189	3	6	0.00036245
negative regulation of anti-apoptosis	1420	0.00202444	0.0124902	2.40339	15	0.00147871	5535	0.936223	1.07189	3	6	0.00036245
inositol phosphate dephosphorylation	1424	0.00204894	0.0126058	3.05885	10	0.000985804	5535	0.936223	1.07189	3	6	0.00036245
regulation of MHC class I biosynthetic process	1428	0.00207458	0.0127279	2.59079	13	0.00128155	5535	0.936223	1.07189	3	6	0.00036245
positive regulation of protein kinase A signaling cascade	1592	0.00387825	0.0213425	2.79206	10	0.000985804	5535	0.936223	1.07189	3	6	0.00036245
reduction of cytosolic calcium ion concentration	1629	0.00454467	0.0244419	2.13577	16	0.00157729	5535	0.936223	1.07189	3	6	0.00036245
endoplasmic reticulum unfolded protein response	835	3.25313e-05	0.000341325	2.11284	37	0.00364748	4109	0.938821	1.07189	13	26	0.00157062
cell-cell recognition	361	5.79453e-09	1.40626e-07	2.83262	42	0.00414038	4116	0.955095	1.07189	12	24	0.0014498
negative regulation of pro-B cell differentiation	278	9.07764e-11	2.86076e-09	6.24403	21	0.00207019	4119	0.956657	1.42918	2	3	0.000241633
oculomotor nerve development	390	1.81066e-08	4.06748e-07	4.39793	22	0.00216877	4119	0.956657	1.42918	2	3	0.000241633
negative regulation of low-density lipoprotein particle clearance	485	2.93062e-07	5.29384e-06	5.34459	15	0.00147871	4119	0.956657	1.42918	2	3	0.000241633
neuron homeostasis	776	1.69823e-05	0.000191729	3.06307	20	0.00197161	4119	0.956657	1.42918	2	3	0.000241633
eosinophil differentiation	934	8.47763e-05	0.000795209	6.97747	7	0.000690063	4119	0.956657	1.42918	2	3	0.000241633
positive regulation of interferon-gamma-mediated signaling pathway	984	0.000127834	0.00113816	4.89639	9	0.000887224	4119	0.956657	1.42918	2	3	0.000241633
recognition of apoptotic cell	1009	0.000167397	0.00145348	4.71999	9	0.000887224	4119	0.956657	1.42918	2	3	0.000241633
lobar bronchus development	1016	0.000176066	0.00151822	4.23733	10	0.000985804	4119	0.956657	1.42918	2	3	0.000241633
positive regulation of glycogen (starch) synthase activity	1070	0.000250576	0.00205168	5.02795	8	0.000788643	4119	0.956657	1.42918	2	3	0.000241633
proton-transporting ATP synthase complex assembly	1078	0.000260054	0.00211348	5.79785	7	0.000690063	4119	0.956657	1.42918	2	3	0.000241633
negative regulation of endothelial cell differentiation	1100	0.000318438	0.00253621	4.31905	9	0.000887224	4119	0.956657	1.42918	2	3	0.000241633
depurination	1105	0.000328853	0.00260731	6.72091	6	0.000591483	4119	0.956657	1.42918	2	3	0.000241633
cardiac neural crest cell development involved in outflow tract morphogenesis	1204	0.000613478	0.00446402	2.22159	22	0.00216877	4119	0.956657	1.42918	2	3	0.000241633
glomerular mesangial cell proliferation	1270	0.000911476	0.00628775	5.51828	6	0.000591483	4119	0.956657	1.42918	2	3	0.000241633
regulation of auditory receptor cell differentiation	1292	0.00101681	0.00689492	2.22831	20	0.00197161	4119	0.956657	1.42918	2	3	0.000241633
negative regulation of glucocorticoid biosynthetic process	1314	0.00115129	0.00767615	3.09359	11	0.00108438	4119	0.956657	1.42918	2	3	0.000241633
positive regulation of toll-like receptor 3 signaling pathway	1329	0.00127206	0.00838561	3.90521	8	0.000788643	4119	0.956657	1.42918	2	3	0.000241633
regulation of skeletal muscle tissue growth	1345	0.00136867	0.00891515	3.02576	11	0.00108438	4119	0.956657	1.42918	2	3	0.000241633
negative regulation of interleukin-13 production	1353	0.00143085	0.0092651	3.21549	10	0.000985804	4119	0.956657	1.42918	2	3	0.000241633
regulation of interleukin-10 biosynthetic process	1369	0.001575	0.0100793	2.1956	19	0.00187303	4119	0.956657	1.42918	2	3	0.000241633
carbohydrate transmembrane transport	1509	0.00289743	0.016822	3.4128	8	0.000788643	4119	0.956657	1.42918	2	3	0.000241633
negative regulation of mature B cell apoptosis	1533	0.00310252	0.0177307	3.75577	7	0.000690063	4119	0.956657	1.42918	2	3	0.000241633
regulation of respiratory burst involved in inflammatory response	1541	0.00326468	0.0185606	2.28174	15	0.00147871	4119	0.956657	1.42918	2	3	0.000241633
oxidative DNA demethylation	1565	0.00343958	0.0192551	2.84117	10	0.000985804	4119	0.956657	1.42918	2	3	0.000241633
cellular response to granulocyte macrophage colony-stimulating factor stimulus	1698	0.00612878	0.031622	3.73772	6	0.000591483	4119	0.956657	1.42918	2	3	0.000241633
asparaginyl-tRNA aminoacylation	1725	0.00671343	0.0340964	2.44146	11	0.00108438	4119	0.956657	1.42918	2	3	0.000241633
cargo loading into vesicle	1727	0.00683042	0.0346504	3.23616	7	0.000690063	4119	0.956657	1.42918	2	3	0.000241633
regulation of cholesterol homeostasis	1830	0.00981756	0.0470009	4.88495	4	0.000394322	4119	0.956657	1.42918	2	3	0.000241633
glycerol biosynthetic process	1852	0.0104006	0.0492007	3.3312	6	0.000591483	4119	0.956657	1.42918	2	3	0.000241633
positive regulation of pseudopodium assembly	1065	0.000245971	0.00202343	2.9747	15	0.00147871	3815	0.959814	1.19098	5	9	0.000604084
negative regulation of fibrinolysis	1335	0.0012966	0.00850902	2.29275	18	0.00177445	3815	0.959814	1.19098	5	9	0.000604084
DNA topological change	1421	0.0020281	0.012504	2.32553	16	0.00157729	3815	0.959814	1.19098	5	9	0.000604084
mucosal-associated lymphoid tissue development	1488	0.00269619	0.0158745	2.08948	19	0.00187303	3815	0.959814	1.19098	5	9	0.000604084
positive regulation of Cdc42 GTPase activity	1744	0.00730934	0.0367186	2.14551	14	0.00138013	3815	0.959814	1.19098	5	9	0.000604084
T cell mediated immunity	1749	0.00738048	0.0369699	2.40867	11	0.00108438	3815	0.959814	1.19098	5	9	0.000604084
cellular response to alkaloid	1814	0.00934886	0.0451518	2.78595	8	0.000788643	3815	0.959814	1.19098	5	9	0.000604084
regulation of peptidyl-threonine phosphorylation	1339	0.00134161	0.0087781	2.12915	21	0.00207019	5888	0.96017	0.974442	5	11	0.000604084
glycerol transport	708	7.99196e-06	9.88949e-05	4.63596	13	0.00128155	3980	0.962627	1.28626	3	5	0.00036245
positive regulation of hypersensitivity	719	8.92134e-06	0.000108706	6.94186	9	0.000887224	3980	0.962627	1.28626	3	5	0.00036245
establishment of T cell polarity	745	1.13692e-05	0.000133698	4.18353	14	0.00138013	3980	0.962627	1.28626	3	5	0.00036245
positive regulation of toll-like receptor 4 signaling pathway	802	2.34938e-05	0.000256645	4.49815	12	0.00118297	3980	0.962627	1.28626	3	5	0.00036245
negative regulation of stem cell differentiation	877	5.27052e-05	0.000526511	2.66254	22	0.00216877	3980	0.962627	1.28626	3	5	0.00036245
cytoplasm organization	943	8.80904e-05	0.00081841	2.44953	24	0.00236593	3980	0.962627	1.28626	3	5	0.00036245
negative regulation of transcription by competitive promoter binding	948	9.24066e-05	0.000853981	2.70233	20	0.00197161	3980	0.962627	1.28626	3	5	0.00036245
regulation of mucus secretion	1185	0.000524105	0.00387484	3.20167	12	0.00118297	3980	0.962627	1.28626	3	5	0.00036245
mature B cell differentiation involved in immune response	1201	0.000609178	0.0044438	2.97871	13	0.00128155	3980	0.962627	1.28626	3	5	0.00036245
intestinal epithelial cell development	1261	0.000869445	0.00604061	3.20566	11	0.00108438	3980	0.962627	1.28626	3	5	0.00036245
mitochondrial electron transport, ubiquinol to cytochrome c	1415	0.00194762	0.0120587	4.74331	6	0.000591483	3980	0.962627	1.28626	3	5	0.00036245
plus-end-directed vesicle transport along microtubule	1459	0.00239447	0.0143783	2.99236	10	0.000985804	3980	0.962627	1.28626	3	5	0.00036245
intracellular transport of viral proteins in host cell	1491	0.00271594	0.0159587	3.84882	7	0.000690063	3980	0.962627	1.28626	3	5	0.00036245
negative regulation of activin receptor signaling pathway	1524	0.00300774	0.0172906	2.59157	12	0.00118297	3980	0.962627	1.28626	3	5	0.00036245
membrane to membrane docking	1637	0.00469036	0.0251021	2.34757	13	0.00128155	3980	0.962627	1.28626	3	5	0.00036245
regulation of glycogen (starch) synthase activity	1658	0.00514416	0.0271821	2.85953	9	0.000887224	3980	0.962627	1.28626	3	5	0.00036245
immunological synapse formation	1682	0.00556152	0.0289682	2.50723	11	0.00108438	3980	0.962627	1.28626	3	5	0.00036245
peripheral nervous system axon regeneration	1706	0.006275	0.0322247	2.59993	10	0.000985804	3980	0.962627	1.28626	3	5	0.00036245
proton-transporting two-sector ATPase complex assembly	1804	0.0089753	0.0435879	2.80647	8	0.000788643	3980	0.962627	1.28626	3	5	0.00036245
cellular response to topologically incorrect protein	839	3.34513e-05	0.000349305	2.06383	39	0.00384464	3869	0.96265	1.07189	15	30	0.00181225
steroid catabolic process	1225	0.000682153	0.00487865	2.018	27	0.00266167	5692	0.963028	0.974442	10	22	0.00120817
histone H2A monoubiquitination	196	9.585e-13	4.2844e-11	3.729	43	0.00423896	3875	0.965325	1.22501	4	7	0.000483267
negative regulation of toll-like receptor signaling pathway	426	6.12368e-08	1.25938e-06	4.95494	18	0.00177445	3875	0.965325	1.22501	4	7	0.000483267
response to laminar fluid shear stress	635	2.86145e-06	3.9479e-05	2.60271	31	0.00305599	3875	0.965325	1.22501	4	7	0.000483267
single strand break repair	661	4.04583e-06	5.3624e-05	2.98277	24	0.00236593	3875	0.965325	1.22501	4	7	0.000483267
inositol phosphate catabolic process	834	3.21525e-05	0.000337755	3.59208	15	0.00147871	3875	0.965325	1.22501	4	7	0.000483267
phagocytosis, recognition	852	3.91054e-05	0.000402115	3.2153	17	0.00167587	3875	0.965325	1.22501	4	7	0.000483267
regulation of tooth mineralization	861	4.50638e-05	0.000458541	2.32104	29	0.00285883	3875	0.965325	1.22501	4	7	0.000483267
purine base transport	983	0.00012421	0.00110702	3.3363	14	0.00138013	3875	0.965325	1.22501	4	7	0.000483267
phosphatidic acid metabolic process	1002	0.000154346	0.00134953	2.86286	17	0.00167587	3875	0.965325	1.22501	4	7	0.000483267
polyol transport	1038	0.00019987	0.00168696	2.79906	17	0.00167587	3875	0.965325	1.22501	4	7	0.000483267
clathrin coat assembly	1364	0.00153677	0.00987074	2.47474	15	0.00147871	3875	0.965325	1.22501	4	7	0.000483267
SMAD protein import into nucleus	1365	0.0015506	0.00995226	2.14847	20	0.00197161	3875	0.965325	1.22501	4	7	0.000483267
mature B cell differentiation	1433	0.00213076	0.0130269	2.47879	14	0.00138013	3875	0.965325	1.22501	4	7	0.000483267
positive regulation of activation of Janus kinase activity	1439	0.00218013	0.0132732	2.6986	12	0.00118297	3875	0.965325	1.22501	4	7	0.000483267
mitochondrion transport along microtubule	1503	0.00284596	0.0165891	2.31643	15	0.00147871	3875	0.965325	1.22501	4	7	0.000483267
cysteine metabolic process	1510	0.00290062	0.0168293	2.31161	15	0.00147871	3875	0.965325	1.22501	4	7	0.000483267
amide transport	1758	0.00777811	0.0387623	2.12918	14	0.00138013	3875	0.965325	1.22501	4	7	0.000483267
regulation of translational termination	1844	0.0101858	0.0483935	2.99252	7	0.000690063	3875	0.965325	1.22501	4	7	0.000483267
activation of JNKK activity	387	1.45162e-08	3.28622e-07	3.84216	26	0.00256309	5707	0.975748	1.07189	2	4	0.000241633
regulation of toll-like receptor 2 signaling pathway	493	3.92366e-07	6.97265e-06	5.22002	15	0.00147871	5707	0.975748	1.07189	2	4	0.000241633
regulation of low-density lipoprotein particle clearance	495	4.20911e-07	7.4497e-06	5.19038	15	0.00147871	5707	0.975748	1.07189	2	4	0.000241633
negative regulation of tyrosine phosphorylation of Stat3 protein	586	1.71864e-06	2.56946e-05	4.95429	14	0.00138013	5707	0.975748	1.07189	2	4	0.000241633
regulation of vascular wound healing	598	1.86793e-06	2.73661e-05	5.31705	13	0.00128155	5707	0.975748	1.07189	2	4	0.000241633
negative regulation of ryanodine-sensitive calcium-release channel activity	771	1.63476e-05	0.000185761	3.81418	15	0.00147871	5707	0.975748	1.07189	2	4	0.000241633
positive regulation of actin filament depolymerization	832	3.18453e-05	0.000335333	5.23284	10	0.000985804	5707	0.975748	1.07189	2	4	0.000241633
adiponectin-mediated signaling pathway	990	0.000144757	0.00128103	4.81443	9	0.000887224	5707	0.975748	1.07189	2	4	0.000241633
regulation of heterotypic cell-cell adhesion	1025	0.000185537	0.00158584	5.26056	8	0.000788643	5707	0.975748	1.07189	2	4	0.000241633
regulation of cell-cell adhesion involved in gastrulation	1025	0.000185537	0.00158584	5.26056	8	0.000788643	5707	0.975748	1.07189	2	4	0.000241633
positive regulation of nuclease activity	1158	0.000476146	0.00360234	4.55828	8	0.000788643	5707	0.975748	1.07189	2	4	0.000241633
negative regulation of tumor necrosis factor-mediated signaling pathway	1180	0.000513218	0.00381042	3.69119	10	0.000985804	5707	0.975748	1.07189	2	4	0.000241633
glomerular mesangium development	1312	0.00112984	0.00754458	5.28937	6	0.000591483	5707	0.975748	1.07189	2	4	0.000241633
positive regulation of MHC class I biosynthetic process	1330	0.00128137	0.00844063	2.8804	12	0.00118297	5707	0.975748	1.07189	2	4	0.000241633
cellular protein complex localization	1390	0.00174746	0.011014	2.29127	17	0.00167587	5707	0.975748	1.07189	2	4	0.000241633
positive regulation of glial cell proliferation	1391	0.00176146	0.0110943	4.16331	7	0.000690063	5707	0.975748	1.07189	2	4	0.000241633
cobalamin transport	1440	0.00220439	0.0134116	3.5712	8	0.000788643	5707	0.975748	1.07189	2	4	0.000241633
response to nematode	1601	0.00399746	0.0218749	3.58301	7	0.000690063	5707	0.975748	1.07189	2	4	0.000241633
macrophage activation	784	1.90391e-05	0.000212757	2.05456	42	0.00414038	5931	0.977647	0.952788	8	18	0.000966534
mitochondrial electron transport, NADH to ubiquinone	766	1.48838e-05	0.000170231	2.05701	43	0.00423896	5940	0.982041	0.952788	16	36	0.00193307
negative regulation of lipase activity	759	1.33172e-05	0.000153718	3.68142	16	0.00157729	5945	0.99609	0.952788	4	9	0.000483267
positive regulation by host of viral transcription	1003	0.000154607	0.00135046	2.6751	19	0.00187303	5945	0.99609	0.952788	4	9	0.000483267
muscle cell migration	1626	0.00449458	0.0242171	2.58266	11	0.00108438	5945	0.99609	0.952788	4	9	0.000483267
nucleosome disassembly	796	2.14677e-05	0.00023628	2.4219	29	0.00285883	5991	0.998959	0.9379	7	16	0.000845717
neutrophil mediated immunity	1077	0.000257804	0.00209714	2.12068	28	0.00276025	5991	0.998959	0.9379	7	16	0.000845717
macromolecular complex subunit organization	67	2.49436e-24	3.26165e-22	1.37548	1026	0.101143	7181	1	0.964343	408	907	0.0492932
macromolecular complex assembly	108	6.68466e-18	5.42262e-16	1.33762	882	0.0869479	6036	1	0.98001	352	770	0.0425275
mRNA metabolic process	180	1.55796e-13	7.58292e-12	1.35339	611	0.0602326	7323	1	0.942551	266	605	0.0321372
viral reproduction	186	2.73763e-13	1.28949e-11	1.48877	365	0.0359819	7580	1	0.90964	171	403	0.0206597
cellular macromolecular complex subunit organization	188	3.03729e-13	1.41541e-11	1.36316	572	0.056388	7753	1	0.869825	226	557	0.0273046
defense response	247	1.63451e-11	5.79753e-10	1.25507	855	0.0842863	7730	1	0.910737	373	878	0.0450646
trochlear nerve development	285	1.30719e-10	4.01835e-09	6.91874	19	0.00187303	6097	1	1.07189	1	2	0.000120817
response to biotic stimulus	312	4.22574e-10	1.18659e-08	1.30453	557	0.0549093	7572	1	0.921739	221	514	0.0267005
T cell costimulation	316	4.9213e-10	1.36442e-08	1.96342	102	0.0100552	6763	1	0.918759	33	77	0.00398695
regulation of mast cell differentiation	339	2.2006e-09	5.68715e-08	12.7688	11	0.00108438	6097	1	1.07189	1	2	0.000120817
response to other organism	348	3.26788e-09	8.22698e-08	1.29533	526	0.0518533	7627	1	0.909346	207	488	0.0250091
cellular macromolecular complex assembly	359	5.60867e-09	1.36873e-07	1.31991	449	0.0442626	7713	1	0.879496	176	429	0.0212637
common bile duct development	372	8.30463e-09	1.95583e-07	5.34211	19	0.00187303	6097	1	1.07189	1	2	0.000120817
RNA processing	411	3.84121e-08	8.18804e-07	1.25174	589	0.0580639	7238	1	0.953164	281	632	0.0339495
lung goblet cell differentiation	420	4.85909e-08	1.01358e-06	13.1629	9	0.000887224	6097	1	1.07189	1	2	0.000120817
response to bacterium	421	4.97179e-08	1.03463e-06	1.33326	368	0.0362776	7521	1	0.903004	131	311	0.015827
type I interferon-mediated signaling pathway	505	4.67383e-07	8.1084e-06	2.04123	60	0.00591483	7718	1	0.692603	21	65	0.00253715
response to type I interferon	528	6.83668e-07	1.1344e-05	2.01666	60	0.00591483	7731	1	0.682109	21	66	0.00253715
cellular response to potassium ion starvation	542	8.51636e-07	1.3766e-05	5.26681	14	0.00138013	6097	1	1.07189	1	2	0.000120817
regulation of ventricular cardiomyocyte membrane depolarization	613	2.43598e-06	3.48151e-05	4.22915	16	0.00157729	6097	1	1.07189	1	2	0.000120817
axon transport of mitochondrion	649	3.54471e-06	4.78509e-05	4.35112	15	0.00147871	6903	1	0.714591	1	3	0.000120817
regulation of CD40 signaling pathway	648	3.53958e-06	4.78554e-05	5.45675	12	0.00118297	6097	1	1.07189	1	2	0.000120817
megakaryocyte differentiation	652	3.61343e-06	4.85541e-05	3.29437	21	0.00207019	6810	1	0.803914	3	8	0.00036245
negative regulation of toll-like receptor 2 signaling pathway	694	6.34546e-06	8.01046e-05	5.14556	12	0.00118297	6097	1	1.07189	1	2	0.000120817
detoxification of cadmium ion	709	8.01441e-06	9.90327e-05	10.1596	7	0.000690063	6097	1	1.07189	1	2	0.000120817
high-density lipoprotein particle remodeling	739	1.12157e-05	0.000132964	2.959	22	0.00216877	7196	1	0.765633	5	14	0.000604084
negative regulation of lipoprotein particle clearance	791	2.06697e-05	0.000228935	3.73613	15	0.00147871	6637	1	0.857509	2	5	0.000241633
regulation of megakaryocyte differentiation	810	2.4487e-05	0.000264853	2.36303	30	0.00295741	6863	1	0.838867	9	23	0.00108735
tricuspid valve development	821	2.59869e-05	0.00027731	4.84883	11	0.00108438	6097	1	1.07189	1	2	0.000120817
chylomicron remnant clearance	851	3.90776e-05	0.000402302	4.26399	12	0.00118297	7528	1	0.428754	1	5	0.000120817
very-low-density lipoprotein particle remodeling	859	4.37071e-05	0.000445772	3.69036	14	0.00138013	7123	1	0.714591	2	6	0.000241633
triglyceride-rich lipoprotein particle remodeling	875	5.22433e-05	0.00052309	3.62821	14	0.00138013	7495	1	0.535943	2	8	0.000241633
myeloid dendritic cell chemotaxis	887	5.72595e-05	0.000565558	9.31411	6	0.000591483	6097	1	1.07189	1	2	0.000120817
interleukin-12 secretion	887	5.72595e-05	0.000565558	9.31411	6	0.000591483	6097	1	1.07189	1	2	0.000120817
xenobiotic transport	918	7.49946e-05	0.000715716	5.26057	9	0.000887224	6097	1	1.07189	1	2	0.000120817
neutrophil degranulation	940	8.75518e-05	0.000816001	3.13204	16	0.00157729	7123	1	0.714591	2	6	0.000241633
nicotinamide metabolic process	975	0.000115472	0.00103759	4.09111	11	0.00108438	6097	1	1.07189	1	2	0.000120817
inner mitochondrial membrane organization	981	0.000122062	0.0010901	2.72625	19	0.00187303	6876	1	0.779553	4	11	0.000483267
negative regulation of heterotypic cell-cell adhesion	987	0.00013496	0.00119796	6.4656	7	0.000690063	6097	1	1.07189	1	2	0.000120817
male pronucleus assembly	1050	0.000216552	0.00180687	3.15711	14	0.00138013	6097	1	1.07189	1	2	0.000120817
phosphatidylcholine catabolic process	1061	0.000240589	0.00198662	3.4988	12	0.00118297	6097	1	1.07189	1	2	0.000120817
regulation of timing of neuron differentiation	1090	0.000296241	0.00238107	2.135	27	0.00266167	6637	1	0.857509	2	5	0.000241633
negative regulation of phagocytosis	1118	0.000361723	0.00283457	5.48428	7	0.000690063	7528	1	0.428754	1	5	0.000120817
auditory receptor cell fate determination	1121	0.000364834	0.00285131	2.49316	19	0.00187303	6903	1	0.714591	1	3	0.000120817
glycosaminoglycan catabolic process	1135	0.000392829	0.00303223	2.47776	19	0.00187303	6020	1	0.918759	6	14	0.0007249
positive regulation of skeletal muscle tissue growth	1161	0.000480748	0.00362776	4.55151	8	0.000788643	6097	1	1.07189	1	2	0.000120817
histone H4-K12 acetylation	1176	0.000500786	0.00373077	2.66966	16	0.00157729	6810	1	0.803914	3	8	0.00036245
peptidoglycan catabolic process	1194	0.000565442	0.00414894	2.86155	14	0.00138013	6037	1	0.918759	3	7	0.00036245
positive regulation of myeloid cell apoptosis	1198	0.000604362	0.00441971	5.02414	7	0.000690063	6097	1	1.07189	1	2	0.000120817
auditory receptor cell fate commitment	1215	0.000656564	0.00473429	2.37189	19	0.00187303	7341	1	0.535943	1	4	0.000120817
regulation of tumor necrosis factor-mediated signaling pathway	1216	0.00065895	0.00474758	3.31878	11	0.00108438	6037	1	0.918759	3	7	0.00036245
positive regulation of dendritic cell antigen processing and presentation	1229	0.000703896	0.00501776	3.86025	9	0.000887224	6037	1	0.918759	3	7	0.00036245
epithelial cell differentiation involved in salivary gland development	1243	0.000756548	0.00533236	4.83282	7	0.000690063	6097	1	1.07189	1	2	0.000120817
interleukin-12 production	1255	0.000833576	0.00581909	5.61587	6	0.000591483	6903	1	0.714591	1	3	0.000120817
cell differentiation involved in salivary gland development	1305	0.0011071	0.0074324	4.52165	7	0.000690063	6903	1	0.714591	1	3	0.000120817
negative regulation of megakaryocyte differentiation	1328	0.00126077	0.00831749	4.41907	7	0.000690063	7761	1	0.267971	2	16	0.000241633
cardiac vascular smooth muscle cell differentiation	1389	0.00172415	0.0108749	3.38504	9	0.000887224	6097	1	1.07189	1	2	0.000120817
neuron fate determination	1399	0.00180851	0.0113255	2.07581	21	0.00207019	6037	1	0.918759	3	7	0.00036245
mRNA modification	1401	0.00184706	0.0115504	2.62634	13	0.00128155	6037	1	0.918759	3	7	0.00036245
positive regulation of antigen processing and presentation	1406	0.00186784	0.0116388	3.34463	9	0.000887224	7212	1	0.714591	3	9	0.00036245
ncRNA 3'-end processing	1417	0.00200681	0.0124077	3.30867	9	0.000887224	6637	1	0.857509	2	5	0.000241633
negative regulation of interleukin-8 production	1441	0.0022049	0.0134054	3.26188	9	0.000887224	6637	1	0.857509	2	5	0.000241633
mitochondrial respiratory chain complex assembly	1445	0.00222456	0.0134874	2.00108	22	0.00216877	7280	1	0.714591	5	15	0.000604084
negative regulation of circadian sleep/wake cycle, non-REM sleep	1481	0.00263659	0.015597	5.40341	5	0.000492902	6903	1	0.714591	1	3	0.000120817
negative regulation of mucus secretion	1481	0.00263659	0.015597	5.40341	5	0.000492902	6903	1	0.714591	1	3	0.000120817
response to nitric oxide	1513	0.00292047	0.0169109	3.40828	8	0.000788643	6037	1	0.918759	3	7	0.00036245
spindle midzone assembly	1515	0.00292848	0.0169349	3.79593	7	0.000690063	6637	1	0.857509	2	5	0.000241633
mitochondrial respiratory chain complex I assembly	1540	0.00323373	0.0183966	2.01132	20	0.00197161	7253	1	0.714591	4	12	0.000483267
vitamin K metabolic process	1545	0.00334971	0.0189947	2.55625	12	0.00118297	6637	1	0.857509	2	5	0.000241633
interleukin-27-mediated signaling pathway	1547	0.00335887	0.019022	2.85094	10	0.000985804	6097	1	1.07189	1	2	0.000120817
telomeric loop formation	1590	0.00386982	0.021323	9.74166	3	0.000295741	6097	1	1.07189	1	2	0.000120817
uropod organization	1598	0.00393821	0.0215911	4.91238	5	0.000492902	6097	1	1.07189	1	2	0.000120817
activation of signaling protein activity involved in unfolded protein response	1616	0.00422268	0.0228929	4.83086	5	0.000492902	6097	1	1.07189	1	2	0.000120817
regulation of antigen processing and presentation	1620	0.00424976	0.0229828	2.15134	16	0.00157729	6605	1	0.857509	4	10	0.000483267
rRNA 3'-end processing	1623	0.00430477	0.0232373	3.53361	7	0.000690063	6903	1	0.714591	1	3	0.000120817
negative regulation of urine volume	1627	0.0045096	0.0242831	2.91994	9	0.000887224	6637	1	0.857509	2	5	0.000241633
nucleotide phosphorylation	1687	0.0058269	0.0302605	2.20542	14	0.00138013	6752	1	0.857509	6	15	0.0007249
very long-chain fatty acid catabolic process	1688	0.00584252	0.0303236	5.68828	4	0.000394322	6903	1	0.714591	1	3	0.000120817
glycolipid transport	1691	0.00591507	0.0306457	2.79625	9	0.000887224	7293	1	0.612506	2	7	0.000241633
base conversion or substitution editing	1703	0.00616812	0.0317316	2.47095	11	0.00108438	6637	1	0.857509	2	5	0.000241633
spindle midzone assembly involved in mitosis	1741	0.00726041	0.0365356	4.23337	5	0.000492902	7341	1	0.535943	1	4	0.000120817
isopentenyl diphosphate biosynthetic process, mevalonate pathway	1740	0.00725935	0.0365512	7.74656	3	0.000295741	6097	1	1.07189	1	2	0.000120817
regulation of transcription involved in G1 phase of mitotic cell cycle	1764	0.00800176	0.0397412	5.18941	4	0.000394322	6097	1	1.07189	1	2	0.000120817
regulation of mitotic centrosome separation	1783	0.00849622	0.0417473	4.07138	5	0.000492902	6903	1	0.714591	1	3	0.000120817
iron incorporation into metallo-sulfur cluster	1798	0.00885419	0.0431432	5.03682	4	0.000394322	6097	1	1.07189	1	2	0.000120817
fructose transport	1802	0.00891046	0.043321	3.07271	7	0.000690063	6097	1	1.07189	1	2	0.000120817
organophosphate catabolic process	1829	0.00980672	0.0469747	2.0103	15	0.00147871	6876	1	0.779553	4	11	0.000483267
regulation of peroxisome proliferator activated receptor signaling pathway	1839	0.0101513	0.0483609	2.12663	13	0.00128155	6097	1	1.07189	1	2	0.000120817
regulation of nuclease activity	1851	0.0103602	0.0490363	2.40725	10	0.000985804	6605	1	0.857509	4	10	0.000483267
mitochondrial proton-transporting ATP synthase complex assembly	1853	0.0104135	0.049235	4.8	4	0.000394322	6097	1	1.07189	1	2	0.000120817
Terms are yellow underlined when significant by both binomial and hypergeometric tests
Bold terms correspond to the ones displayed as default by GREAT

## Sheet: Cluster 2
CLUSTER 2	Binom Rank	Binom Raw P-Value	Binom FDR Q-Val	Binom Fold Enrichment	Binom Observed Region Hits	Binom Region Set Coverage	Hyper Rank	Hyper FDR Q-Val	Hyper Fold Enrichment	Hyper Observed Gene Hits	Hyper Total Genes	Hyper Gene Set Coverage
positive regulation of gene expression	106	6.18553e-05	0.0051124	1.25964	262	0.154846	8	0.000716158	1.40696	181	934	0.0740589
immune system development	63	2.24804e-06	0.00031262	1.55355	120	0.070922	6	0.000735836	1.67989	87	376	0.0355974
myeloid cell differentiation	23	1.81093e-09	6.89807e-07	2.4741	56	0.0330969	7	0.000784047	2.22952	39	127	0.0159575
response to endogenous stimulus	224	0.00105453	0.0412443	1.2402	200	0.118203	13	0.00104432	1.42029	161	823	0.0658756
erythrocyte differentiation	15	1.24027e-10	7.24403e-08	3.98407	32	0.0189125	15	0.00115848	2.93202	21	52	0.00859247
hemopoietic or lymphoid organ development	94	3.28326e-05	0.00306006	1.49041	110	0.0650118	14	0.00117344	1.66902	80	348	0.0327332
response to abiotic stimulus	69	6.46422e-06	0.000820769	1.44968	147	0.0868794	17	0.00127082	1.51255	115	552	0.047054
positive regulation of transcription, DNA-dependent	176	0.000399082	0.0198656	1.23417	242	0.143026	20	0.0018555	1.38604	168	880	0.0687398
positive regulation of RNA metabolic process	137	0.000128567	0.00822173	1.25178	252	0.148936	21	0.00256295	1.36764	175	929	0.0716039
response to wounding	33	7.35005e-09	1.95133e-06	1.45937	229	0.135343	26	0.00286454	1.35514	179	959	0.0732406
response to hormone stimulus	207	0.000796624	0.0337161	1.27426	171	0.101064	27	0.002991	1.42275	136	694	0.0556465
wound healing	44	5.44506e-08	1.08419e-05	1.5424	162	0.0957447	31	0.00358115	1.44963	120	601	0.0490998
cellular response to endogenous stimulus	428	0.0072058	0.1475	1.25991	117	0.0691489	36	0.00467845	1.52151	92	439	0.0376432
erythrocyte homeostasis	25	2.96687e-09	1.03971e-06	3.48785	32	0.0189125	37	0.00482714	2.58415	21	59	0.00859247
hemopoiesis	219	0.000990693	0.0396322	1.39813	93	0.0549645	38	0.00492778	1.62369	70	313	0.0286416
hemostasis	30	5.06841e-09	1.48014e-06	1.6765	138	0.0815603	40	0.00494966	1.48109	102	500	0.0417349
blood coagulation	27	3.96367e-09	1.28614e-06	1.68338	138	0.0815603	41	0.00571071	1.47839	101	496	0.0413257
homeostasis of number of cells	58	1.58597e-06	0.000239563	2.15635	47	0.0277778	42	0.00668917	2.02334	34	122	0.0139116
cellular lipid metabolic process	45	5.92816e-08	1.15415e-05	1.53318	165	0.0975177	45	0.00845155	1.38538	133	697	0.054419
lipid metabolic process	48	1.15292e-07	2.10431e-05	1.43223	212	0.125296	44	0.00862541	1.32072	177	973	0.0724223
regulation of body fluid levels	37	1.35171e-08	3.20062e-06	1.60716	151	0.0892435	47	0.00985151	1.41967	114	583	0.0466448
cellular response to organic substance	127	0.000112593	0.00776714	1.30121	196	0.115839	49	0.0142889	1.33334	155	844	0.0634206
transmembrane transport	302	0.00284596	0.0825611	1.24257	163	0.0963357	53	0.0150484	1.33979	148	802	0.0605565
positive regulation of response to stimulus	382	0.00534045	0.122481	1.1927	203	0.119976	58	0.0187334	1.30922	165	915	0.0675123
cellular response to cAMP	221	0.00100237	0.0397366	3.14351	11	0.00650118	60	0.0218933	3.84365	9	17	0.00368249
negative regulation of gene expression	195	0.000643652	0.0289181	1.2492	205	0.121158	64	0.0254558	1.33312	139	757	0.056874
cellular response to amine stimulus	481	0.00967633	0.176246	1.91426	17	0.0100473	73	0.0350506	2.59294	15	42	0.00613748
regulation of immune system process	46	7.35403e-08	1.40062e-05	1.47888	189	0.111702	74	0.0352365	1.31499	142	784	0.0581015
response to lipopolysaccharide	170	0.000313531	0.0161579	1.65833	54	0.0319149	86	0.0486687	1.68175	41	177	0.0167758
positive regulation of tyrosine phosphorylation of Stat3 protein	134	0.000122914	0.0080362	3.16988	15	0.00886525	88	0.0493864	3.15662	10	23	0.00409165
regulation of RNA stability	184	0.000457123	0.0217655	2.59374	17	0.0100473	91	0.0624364	2.62175	13	36	0.00531915
response to mercury ion	61	1.75348e-06	0.00025184	6.48154	11	0.00650118	101	0.0647235	3.90935	7	13	0.00286416
regulation of tyrosine phosphorylation of Stat3 protein	98	3.92534e-05	0.00350917	3.2058	17	0.0100473	100	0.0648927	2.85223	11	28	0.00450082
homeostatic process	173	0.000383658	0.0194291	1.25901	209	0.123522	103	0.070379	1.25615	168	971	0.0687398
myeloid leukocyte differentiation	183	0.000456832	0.0218705	2.13709	25	0.0147754	105	0.0722739	2.17807	18	60	0.00736498
regulation of histone H3-K4 methylation	444	0.0077672	0.153262	3.1535	7	0.00413712	104	0.0729378	4.35614	6	10	0.00245499
response to molecule of bacterial origin	212	0.000861888	0.0356179	1.57788	55	0.0325059	114	0.0772155	1.61338	42	189	0.0171849
response to peptide hormone stimulus	179	0.000417262	0.0204226	1.44149	92	0.0543735	113	0.0776677	1.43188	71	360	0.0290507
peptidyl-tyrosine phosphorylation	292	0.00264745	0.0794325	1.96689	22	0.0130024	116	0.0778135	2.204	17	56	0.00695581
regulation of mRNA stability	211	0.00084753	0.0351906	2.53226	16	0.00945627	109	0.0778348	2.64008	12	33	0.00490998
regulation of erythrocyte differentiation	392	0.00564932	0.126259	2.21	14	0.00827423	117	0.0783346	2.75388	11	29	0.00450082
antigen receptor-mediated signaling pathway	125	0.000109309	0.00766127	1.95848	38	0.0224586	121	0.0876791	1.79899	28	113	0.0114566
immune response-activating cell surface receptor signaling pathway	97	3.64002e-05	0.00328765	2.02469	40	0.0236407	127	0.0912582	1.7693	29	119	0.0118658
regulation of histone methylation	162	0.000263981	0.0142762	3.45605	12	0.0070922	125	0.0921885	3.63011	7	14	0.00286416
positive regulation of immune system process	135	0.000124874	0.00810388	1.41672	119	0.070331	124	0.0928537	1.35663	91	487	0.037234
liver development	261	0.00190218	0.0638504	1.7018	36	0.0212766	123	0.0928936	1.94787	22	82	0.00900164
positive regulation of myeloid leukocyte differentiation	432	0.00732646	0.148581	2.2156	13	0.00768322	130	0.0976033	2.66208	11	30	0.00450082
response to cAMP	305	0.00294341	0.0845483	1.94912	22	0.0130024	143	0.099309	2.02859	19	68	0.00777414
mRNA stabilization	145	0.000158979	0.00960559	3.43346	13	0.00768322	141	0.0996357	2.97009	9	22	0.00368249
interleukin-6-mediated signaling pathway	149	0.000167109	0.0098258	6.23382	7	0.00413712	138	0.10146	5.80818	4	5	0.00163666
B cell receptor signaling pathway	272	0.00213348	0.0687185	2.47394	14	0.00827423	134	0.101747	2.7924	10	26	0.00409165
hepaticobiliary system development	287	0.00252885	0.0771961	1.67184	36	0.0212766	133	0.101951	1.9244	22	83	0.00900164
peptidyl-tyrosine modification	341	0.00381617	0.0980453	1.90568	22	0.0130024	136	0.102106	2.128	17	58	0.00695581
response to radiation	124	0.000104266	0.00736675	1.58147	75	0.0443262	132	0.10247	1.46722	58	287	0.0237316
protein methylation	284	0.00250476	0.0772682	1.88308	25	0.0147754	135	0.102827	1.95468	21	78	0.00859247
carboxylic acid biosynthetic process	232	0.00124344	0.046956	1.55151	55	0.0325059	147	0.105444	1.50627	50	241	0.0204583
cellular homeostasis	326	0.00333315	0.0895757	1.27407	130	0.0768322	149	0.109932	1.31209	105	581	0.0429624
cellular response to interleukin-6	88	2.3035e-05	0.00229329	6.13486	9	0.00531915	151	0.111571	4.53764	5	8	0.00204583
response to fluid shear stress	186	0.000494634	0.0232983	3.04185	13	0.00768322	160	0.119065	3.38811	7	15	0.00286416
cellular response to lipopolysaccharide	171	0.000354985	0.0181873	2.21644	24	0.0141844	162	0.128287	2.05707	17	60	0.00695581
regulation of myeloid cell differentiation	283	0.00249506	0.077241	1.67325	36	0.0212766	164	0.129183	1.72277	28	118	0.0114566
immune response-regulating cell surface receptor signaling pathway	121	9.27032e-05	0.00671217	1.93623	40	0.0236407	165	0.136822	1.69796	29	124	0.0118658
protein autophosphorylation	215	0.000893701	0.0364173	1.66313	45	0.0265957	170	0.137209	1.64771	32	141	0.0130933
positive regulation of histone H3-K9 methylation	151	0.000183514	0.0106474	6.13777	7	0.00413712	166	0.137764	7.26023	3	3	0.0012275
inositol trisphosphate biosynthetic process	169	0.000310252	0.0160836	8.77922	5	0.00295508	166	0.137764	7.26023	3	3	0.0012275
lipid biosynthetic process	91	2.89473e-05	0.00278689	1.54042	97	0.0573286	177	0.147783	1.35906	76	406	0.0310966
small molecule biosynthetic process	414	0.00672152	0.14224	1.36786	69	0.0407801	176	0.148113	1.39295	66	344	0.0270049
embryonic organ development	410	0.00656545	0.140292	1.30727	92	0.0543735	175	0.148796	1.43195	57	289	0.0233224
small GTPase mediated signal transduction	347	0.00400827	0.1012	1.32803	94	0.0555556	182	0.163734	1.3524	76	408	0.0310966
unsaturated fatty acid biosynthetic process	247	0.00151674	0.0537981	2.3904	16	0.00945627	184	0.164945	2.0943	15	52	0.00613748
regulation of fat cell differentiation	282	0.00240384	0.074681	1.86267	26	0.0153664	184	0.164945	2.0943	15	52	0.00613748
response to oxygen levels	144	0.000155649	0.00946971	1.61964	65	0.0384161	186	0.166632	1.48431	46	225	0.0188216
positive regulation of histone methylation	164	0.000266431	0.014233	4.42101	9	0.00531915	191	0.175978	4.03346	5	9	0.00204583
placenta development	141	0.000138279	0.00859194	1.93514	38	0.0224586	190	0.176208	1.72863	25	105	0.0102291
positive regulation of tyrosine phosphorylation of STAT protein	131	0.000118411	0.00791907	2.7254	19	0.0112293	189	0.177032	2.2927	12	38	0.00490998
negative regulation of fat cell differentiation	342	0.0038373	0.0983	2.01628	19	0.0112293	194	0.179424	2.50353	10	29	0.00409165
response to estrogen stimulus	256	0.00182681	0.0625183	1.54416	52	0.0307329	195	0.179596	1.58236	34	156	0.0139116
phosphatidic acid biosynthetic process	172	0.000361034	0.0183896	6.5956	6	0.0035461	199	0.187971	4.84015	4	6	0.00163666
positive regulation of male gonad development	204	0.000767494	0.0329609	3.25093	11	0.00650118	199	0.187971	4.84015	4	6	0.00163666
platelet formation	319	0.00320149	0.0879255	4.28106	6	0.0035461	199	0.187971	4.84015	4	6	0.00163666
oxidation-reduction process	100	4.06036e-05	0.00355728	1.34527	180	0.106383	207	0.194448	1.22082	151	898	0.061784
cellular membrane organization	218	0.000989694	0.0397739	1.34066	118	0.0697399	209	0.197357	1.29597	93	521	0.0380524
platelet activation	346	0.00397068	0.100541	1.41733	65	0.0384161	214	0.203845	1.44602	48	241	0.0196399
heme biosynthetic process	56	5.42863e-07	8.49289e-05	7.32723	11	0.00650118	210	0.204405	2.7658	8	21	0.00327332
activation of immune response	84	1.95159e-05	0.00203547	1.71895	68	0.0401891	211	0.205258	1.43483	50	253	0.0204583
membrane organization	223	0.00103558	0.0406847	1.33887	118	0.0697399	221	0.219637	1.28855	93	524	0.0380524
unsaturated fatty acid metabolic process	228	0.00115555	0.0444024	2.2521	19	0.0112293	222	0.2218	1.86692	18	70	0.00736498
regulation of JAK-STAT cascade	85	1.98512e-05	0.00204608	2.51725	27	0.0159575	226	0.226449	1.89883	17	65	0.00695581
cellular response to molecule of bacterial origin	188	0.000501127	0.023353	2.16186	24	0.0141844	226	0.226449	1.89883	17	65	0.00695581
response to ionizing radiation	262	0.00190868	0.0638242	1.82361	29	0.0171395	230	0.23021	1.6917	24	103	0.00981997
fatty acid metabolic process	87	2.15929e-05	0.00217443	1.7547	63	0.037234	232	0.23783	1.42301	49	250	0.0200491
monocarboxylic acid metabolic process	65	3.47133e-06	0.000467882	1.68493	86	0.0508274	234	0.239769	1.35219	65	349	0.0265957
regulation of tyrosine phosphorylation of Stat1 protein	193	0.000620316	0.0281585	3.92533	9	0.00531915	238	0.25058	3.63011	5	10	0.00204583
regulation of pseudopodium assembly	314	0.00310471	0.0866255	5.19488	5	0.00295508	238	0.25058	3.63011	5	10	0.00204583
response to hypoxia	143	0.000154899	0.00949	1.65648	60	0.035461	245	0.250679	1.45899	42	209	0.0171849
ion homeostasis	335	0.0035948	0.0940122	1.2899	117	0.0691489	244	0.251445	1.27958	92	522	0.0376432
regulation of response to stress	285	0.00251218	0.0772254	1.28499	130	0.0768322	248	0.259016	1.25589	105	607	0.0429624
regulation of tyrosine phosphorylation of STAT protein	110	6.44485e-05	0.00513303	2.68886	21	0.0124113	253	0.262706	2.0518	13	46	0.00531915
regulation of cell shape	344	0.00394966	0.10059	1.79202	26	0.0153664	257	0.269119	1.74945	20	83	0.00818331
actin filament bundle assembly	252	0.00162441	0.0564742	2.95488	11	0.00650118	258	0.269848	2.42008	9	27	0.00368249
embryonic placenta development	139	0.000131929	0.00831533	2.13699	30	0.0177305	292	0.282201	1.81506	17	68	0.00695581
protein import	440	0.00765637	0.152449	1.54356	37	0.0218676	259	0.284345	1.55576	30	140	0.012275
chemical homeostasis	330	0.00340931	0.0905119	1.25376	146	0.0862884	293	0.284495	1.23145	115	678	0.047054
positive regulation of JAK-STAT cascade	209	0.000812673	0.0340662	2.26536	20	0.0118203	279	0.2887	2.00815	13	47	0.00531915
cellular ion homeostasis	498	0.0105476	0.185557	1.25981	105	0.0620567	282	0.289797	1.28122	84	476	0.0343699
canalicular bile acid transport	109	6.40068e-05	0.00514462	12.3692	5	0.00295508	283	0.289878	5.44517	3	4	0.0012275
blood vessel maturation	263	0.00195621	0.0651648	5.7899	5	0.00295508	283	0.289878	5.44517	3	4	0.0012275
protoporphyrinogen IX metabolic process	364	0.00464818	0.111876	9.11319	3	0.00177305	283	0.289878	5.44517	3	4	0.0012275
negative regulation of collagen biosynthetic process	367	0.00477928	0.11409	6.02413	4	0.00236407	283	0.289878	5.44517	3	4	0.0012275
butyrate biosynthetic process	452	0.00825929	0.160088	7.38325	3	0.00177305	283	0.289878	5.44517	3	4	0.0012275
negative regulation of complement activation	478	0.00944124	0.173043	7.02575	3	0.00177305	283	0.289878	5.44517	3	4	0.0012275
prostanoid metabolic process	216	0.000904698	0.0366947	3.18449	11	0.00650118	262	0.290314	2.26882	10	32	0.00409165
regulation of histone H3-K9 methylation	167	0.000308231	0.0161701	4.86604	8	0.00472813	264	0.294609	4.1487	4	7	0.00163666
phosphatidic acid metabolic process	192	0.000562055	0.0256467	6.05775	6	0.0035461	264	0.294609	4.1487	4	7	0.00163666
negative regulation of histone methylation	191	0.00056071	0.0257192	3.98231	9	0.00531915	264	0.294609	4.1487	4	7	0.00163666
regulation of male gonad development	238	0.0012972	0.0477512	3.04189	11	0.00650118	264	0.294609	4.1487	4	7	0.00163666
mRNA modification	486	0.0100755	0.181629	4.84481	4	0.00236407	264	0.294609	4.1487	4	7	0.00163666
regulation of phosphorylation	494	0.0104114	0.184644	1.18872	176	0.104019	299	0.310211	1.21486	126	753	0.0515548
fluid transport	197	0.000656334	0.0291885	2.59574	16	0.00945627	307	0.320376	2.10164	11	38	0.00450082
positive regulation of immune response	156	0.00021604	0.0121329	1.53283	77	0.0455083	304	0.32076	1.33861	59	320	0.0241407
pyrimidine-containing compound transmembrane transport	323	0.00325526	0.0882952	4.26633	6	0.0035461	301	0.322423	3.3001	5	11	0.00204583
regulation of myeloid leukocyte differentiation	499	0.0105505	0.185237	1.73636	22	0.0130024	311	0.325258	1.81506	16	64	0.00654665
immune response-activating signal transduction	168	0.000309973	0.0161647	1.65051	55	0.0325059	313	0.325397	1.4373	39	197	0.0159575
positive regulation of protein metabolic process	150	0.000181046	0.0105743	1.39431	123	0.072695	310	0.325726	1.26649	86	493	0.0351882
endocytosis	271	0.00212563	0.0687182	1.45318	66	0.0390071	316	0.334671	1.36986	50	265	0.0204583
cell redox homeostasis	448	0.00798588	0.15617	1.95518	17	0.0100473	317	0.335848	1.84582	15	59	0.00613748
glycerol ether metabolic process	157	0.00022591	0.0126064	1.92447	36	0.0212766	318	0.340576	1.59858	24	109	0.00981997
organic ether metabolic process	152	0.000186728	0.0107626	1.92434	37	0.0218676	323	0.344754	1.57831	25	115	0.0102291
heme metabolic process	49	1.60142e-07	2.86327e-05	6.63213	13	0.00768322	325	0.354678	2.25318	9	29	0.00368249
cellular response to biotic stimulus	214	0.000892467	0.0365369	2.03643	25	0.0147754	330	0.360194	1.71953	18	76	0.00736498
embryonic hemopoiesis	243	0.00138261	0.049848	2.59567	14	0.00827423	332	0.37026	2.54108	7	20	0.00286416
iron ion homeostasis	82	1.68978e-05	0.00180538	2.54121	27	0.0159575	338	0.373235	1.68225	19	82	0.00777414
peptidyl-amino acid modification	259	0.00189061	0.0639524	1.34156	104	0.0614657	341	0.376161	1.26973	78	446	0.0319149
regeneration	328	0.00335242	0.0895443	1.61787	38	0.0224586	348	0.387099	1.56978	24	111	0.00981997
megakaryocyte differentiation	208	0.00080926	0.0340862	5.64304	6	0.0035461	358	0.387448	3.63011	4	8	0.00163666
macromolecule methylation	409	0.00648092	0.138825	1.63534	31	0.0183215	364	0.38913	1.51958	27	129	0.0110475
positive regulation of peptidyl-tyrosine phosphorylation	331	0.00348178	0.0921568	1.71074	31	0.0183215	430	0.390551	1.61338	20	90	0.00818331
negative regulation of B cell activation	299	0.0027601	0.0808737	2.40294	14	0.00827423	352	0.391192	2.32327	8	25	0.00327332
regulation of anti-apoptosis	403	0.00615111	0.133722	1.79873	23	0.0135934	349	0.392716	1.88766	13	50	0.00531915
vesicle-mediated transport	76	1.35192e-05	0.00155844	1.39092	168	0.0992908	384	0.393028	1.1917	130	792	0.0531915
positive regulation of protein modification process	275	0.00224733	0.0715959	1.35397	95	0.0561466	374	0.393803	1.29292	65	365	0.0265957
parasympathetic nervous system development	482	0.00979299	0.178001	2.75991	8	0.00472813	375	0.394007	3.02509	5	12	0.00204583
cellular response to oxygen levels	336	0.00366132	0.0954668	2.18192	16	0.00945627	369	0.39528	1.99656	11	40	0.00450082
cellular response to hypoxia	240	0.00133825	0.0488519	2.50592	15	0.00886525	372	0.395648	2.07435	10	35	0.00409165
water transport	253	0.00165749	0.0573965	2.54445	14	0.00827423	372	0.395648	2.07435	10	35	0.00409165
cytokine production	395	0.00587602	0.130329	1.864	21	0.0124113	368	0.396041	1.71422	17	72	0.00695581
regulation of defense response	148	0.000160399	0.00949498	1.51215	85	0.0502364	435	0.399106	1.28238	65	368	0.0265957
response to osmotic stress	268	0.00208952	0.0683071	2.31378	16	0.00945627	436	0.401831	1.94787	11	41	0.00450082
positive regulation of cellular protein metabolic process	220	0.00099621	0.0396718	1.35848	109	0.0644208	386	0.405763	1.26265	76	437	0.0310966
cellular lipid catabolic process	161	0.000260104	0.0141539	2.02386	31	0.0183215	444	0.407407	1.54616	23	108	0.0094108
lipid catabolic process	99	4.05086e-05	0.00358481	1.87907	48	0.0283688	460	0.409615	1.38121	39	205	0.0159575
decidualization	210	0.000843845	0.0352044	3.44982	10	0.00591017	462	0.410256	2.56243	6	17	0.00245499
actin cytoskeleton organization	413	0.00669186	0.141955	1.36474	70	0.0413712	445	0.411928	1.32004	52	286	0.0212766
inositol phosphate biosynthetic process	213	0.000890064	0.0366096	6.93702	5	0.00295508	446	0.41275	4.35614	3	5	0.0012275
3'-UTR-mediated mRNA stabilization	360	0.00460128	0.111977	9.14676	3	0.00177305	446	0.41275	4.35614	3	5	0.0012275
negative regulation of collagen metabolic process	398	0.00601505	0.132407	5.6373	4	0.00236407	446	0.41275	4.35614	3	5	0.0012275
maternal placenta development	264	0.00196576	0.0652348	2.88227	11	0.00650118	394	0.41352	2.42008	7	21	0.00286416
cellular response to mechanical stimulus	436	0.00745737	0.149849	1.96981	17	0.0100473	390	0.413811	1.85065	13	51	0.00531915
cation homeostasis	244	0.00141097	0.0506618	1.41099	83	0.0490544	393	0.414237	1.29208	63	354	0.0257774
immune response-regulating signaling pathway	206	0.000781397	0.0332321	1.5849	55	0.0325059	392	0.414939	1.39482	39	203	0.0159575
posttranscriptional regulation of gene expression	130	0.000117736	0.00793453	1.58048	74	0.0437352	391	0.415236	1.31786	55	303	0.0225041
regulation of definitive erythrocyte differentiation	77	1.41533e-05	0.00161035	28.6305	4	0.00236407	400	0.415374	7.26023	2	2	0.000818331
transcriptional activation by promoter-enhancer looping	77	1.41533e-05	0.00161035	28.6305	4	0.00236407	400	0.415374	7.26023	2	2	0.000818331
regulation of mast cell differentiation	81	1.57869e-05	0.00170752	27.8372	4	0.00236407	400	0.415374	7.26023	2	2	0.000818331
endoplasmic reticulum tubular network organization	93	3.26208e-05	0.00307302	14.281	5	0.00295508	400	0.415374	7.26023	2	2	0.000818331
regulation of interleukin-6-mediated signaling pathway	160	0.0002598	0.0142257	7.02146	6	0.0035461	400	0.415374	7.26023	2	2	0.000818331
basophil differentiation	385	0.00548864	0.124899	18.4084	2	0.00118203	400	0.415374	7.26023	2	2	0.000818331
positive regulation of pinocytosis	463	0.00881983	0.166891	14.3767	2	0.00118203	400	0.415374	7.26023	2	2	0.000818331
histamine metabolic process	495	0.0104303	0.184605	13.1647	2	0.00118203	400	0.415374	7.26023	2	2	0.000818331
carbohydrate transport	107	6.23359e-05	0.00510397	2.34969	27	0.0159575	466	0.423106	1.55073	22	103	0.00900164
metal ion homeostasis	470	0.00902156	0.168166	1.34878	69	0.0407801	470	0.430806	1.30882	53	294	0.0216858
regulation of protein modification process	415	0.00674223	0.142334	1.19183	193	0.114066	469	0.431232	1.17127	141	874	0.0576923
cellular response to inorganic substance	318	0.0031867	0.0877946	1.93582	22	0.0130024	472	0.43231	1.68353	16	69	0.00654665
response to interleukin-6	229	0.00117839	0.0450825	3.57682	9	0.00531915	479	0.4454	2.7924	5	13	0.00204583
acylglycerol biosynthetic process	225	0.00105975	0.0412643	2.56725	15	0.00886525	484	0.446765	1.96222	10	37	0.00409165
phosphatidylinositol phosphorylation	321	0.00323017	0.0881606	2.45336	13	0.00768322	488	0.450853	2.15118	8	27	0.00327332
cofactor biosynthetic process	198	0.000679281	0.0300564	1.88566	32	0.0189125	499	0.45113	1.47473	26	128	0.0106383
negative regulation of bone resorption	358	0.00436363	0.106787	3.52111	7	0.00413712	491	0.453732	3.22677	4	9	0.00163666
gene silencing	104	5.10099e-05	0.00429709	2.47644	25	0.0147754	500	0.463509	1.65948	16	70	0.00654665
induction of programmed cell death	483	0.00985762	0.178805	1.31983	77	0.0455083	504	0.47163	1.26181	65	374	0.0265957
tetrapyrrole metabolic process	55	4.58899e-07	7.30985e-05	4.80864	16	0.00945627	505	0.488244	1.85727	11	43	0.00450082
gene silencing by RNA	155	0.000209497	0.0118413	2.78071	17	0.0100473	505	0.488244	1.85727	11	43	0.00450082
exocytosis	423	0.0068379	0.141624	1.44124	52	0.0307329	509	0.490413	1.35478	39	209	0.0159575
chromatin modification	300	0.00279782	0.0817058	1.33659	98	0.0579196	508	0.491159	1.24511	71	414	0.0290507
regulation of transforming growth factor beta receptor signaling pathway	320	0.00320411	0.0877226	1.79867	27	0.0159575	510	0.491526	1.67544	15	65	0.00613748
negative regulation of cyclin-dependent protein kinase activity	383	0.00544133	0.124469	2.83061	9	0.00531915	512	0.492095	2.42008	6	18	0.00245499
carboxylic acid metabolic process	83	1.74907e-05	0.00184622	1.4351	140	0.0827423	523	0.501666	1.18238	114	700	0.0466448
blood vessel remodeling	475	0.00930091	0.171548	2.14811	13	0.00768322	533	0.510138	2.07435	8	28	0.00327332
cellular ketone metabolic process	74	9.49797e-06	0.00112448	1.44486	144	0.0851064	536	0.536808	1.17624	116	716	0.0474632
induction of apoptosis	476	0.00933237	0.171766	1.32584	76	0.0449173	548	0.542658	1.24907	64	372	0.0261866
lipid modification	477	0.00941783	0.172976	1.63359	28	0.0165485	540	0.54342	1.49276	22	107	0.00900164
porphyrin-containing compound biosynthetic process	122	9.60238e-05	0.00689561	4.17207	11	0.00650118	602	0.550786	2.00282	8	29	0.00327332
lipid phosphorylation	406	0.00634318	0.136878	2.25673	13	0.00768322	602	0.550786	2.00282	8	29	0.00327332
triglyceride metabolic process	153	0.000192523	0.0110242	2.18861	27	0.0159575	614	0.552877	1.56233	17	79	0.00695581
negative regulation of protein metabolic process	75	1.19926e-05	0.0014009	1.70125	74	0.0437352	616	0.55476	1.27821	50	284	0.0204583
preganglionic parasympathetic nervous system development	456	0.00845882	0.162517	3.10139	7	0.00413712	594	0.558156	2.90409	4	10	0.00163666
negative regulation of bone remodeling	485	0.00999685	0.180582	3.00095	7	0.00413712	594	0.558156	2.90409	4	10	0.00163666
organic acid metabolic process	79	1.42084e-05	0.0015757	1.43504	143	0.0845154	552	0.559053	1.17296	116	718	0.0474632
isoprenoid metabolic process	279	0.00231916	0.072825	2.22353	17	0.0100473	620	0.563953	1.63941	14	62	0.00572831
in utero embryonic development	288	0.00258317	0.0785804	1.38516	81	0.0478723	555	0.564112	1.28895	49	276	0.0200491
protein modification by small protein conjugation	166	0.000292504	0.0154375	1.46821	89	0.0526005	622	0.564199	1.23538	65	382	0.0265957
protein ubiquitination	140	0.000132429	0.00828722	1.51714	86	0.0508274	554	0.56443	1.25037	62	360	0.0253682
regulation of peptidyl-tyrosine phosphorylation	310	0.00302897	0.0856025	1.61666	39	0.0230497	624	0.564618	1.45205	23	115	0.0094108
methylation	372	0.0049962	0.117666	1.49897	47	0.0277778	625	0.565752	1.31132	41	227	0.0167758
protein localization to organelle	466	0.00888254	0.166995	1.37868	61	0.036052	556	0.569364	1.2995	46	257	0.0188216
icosanoid metabolic process	469	0.00899832	0.16809	1.97565	16	0.00945627	561	0.573035	1.62542	15	67	0.00613748
triglyceride biosynthetic process	258	0.00184694	0.0627172	2.51411	14	0.00827423	558	0.57472	1.92182	9	34	0.00368249
apoptotic mitochondrial changes	298	0.00275166	0.0808969	2.61679	12	0.0070922	558	0.57472	1.92182	9	34	0.00368249
leukocyte migration	377	0.00518936	0.120594	1.52665	43	0.0254137	634	0.574839	1.3536	33	177	0.0135024
nuclear-transcribed mRNA catabolic process, deadenylation-dependent decay	230	0.00119294	0.0454405	2.53605	15	0.00886525	628	0.574897	1.70829	12	51	0.00490998
anti-apoptosis	227	0.0010979	0.0423731	1.51608	62	0.036643	566	0.57511	1.31435	42	232	0.0171849
actin filament-based process	399	0.00604389	0.132708	1.35505	75	0.0443262	632	0.57535	1.25485	56	324	0.0229133
protein thiol-disulfide exchange	236	0.00126293	0.0468835	6.40537	5	0.00295508	568	0.582335	3.63011	3	6	0.0012275
inositol trisphosphate metabolic process	237	0.00127433	0.0471071	6.39219	5	0.00295508	568	0.582335	3.63011	3	6	0.0012275
positive regulation of tyrosine phosphorylation of Stat1 protein	251	0.00157388	0.0549353	4.24358	7	0.00413712	568	0.582335	3.63011	3	6	0.0012275
myoblast cell fate commitment	254	0.00169874	0.0585931	4.18601	7	0.00413712	568	0.582335	3.63011	3	6	0.0012275
prenol metabolic process	356	0.00426199	0.104886	9.404	3	0.00177305	568	0.582335	3.63011	3	6	0.0012275
positive regulation of dopamine secretion	442	0.00772936	0.153206	3.55239	6	0.0035461	568	0.582335	3.63011	3	6	0.0012275
acylglycerol metabolic process	163	0.00026618	0.0143068	2.10912	28	0.0165485	638	0.599405	1.51958	18	86	0.00736498
ovulation	462	0.00877291	0.166362	2.34629	11	0.00650118	660	0.626859	2.17807	6	20	0.00245499
organ regeneration	159	0.000259168	0.0142803	2.31395	23	0.0135934	658	0.6272	1.67544	12	52	0.00490998
regulation of CD4-positive, alpha-beta T cell differentiation	445	0.00787202	0.154981	2.3833	11	0.00650118	654	0.630292	2.03286	7	25	0.00286416
neutral lipid metabolic process	181	0.000449279	0.0217466	2.03865	28	0.0165485	665	0.635251	1.50212	18	87	0.00736498
T cell receptor signaling pathway	205	0.000780419	0.0333524	1.96479	28	0.0165485	730	0.637464	1.48505	18	88	0.00736498
porphyrin-containing compound metabolic process	62	1.97155e-06	0.000278593	4.55897	15	0.00886525	749	0.646543	1.72863	10	42	0.00409165
glycerol ether biosynthetic process	408	0.00645586	0.138627	2.10863	15	0.00886525	749	0.646543	1.72863	10	42	0.00409165
positive regulation of angiogenesis	187	0.000497949	0.0233291	2.08838	26	0.0153664	755	0.657676	1.56374	14	65	0.00572831
JAK-STAT cascade	190	0.000515305	0.023761	2.88361	14	0.00827423	793	0.658733	1.766	9	37	0.00368249
post-Golgi vesicle-mediated transport	449	0.00815278	0.159079	1.95077	17	0.0100473	672	0.660103	1.58817	14	64	0.00572831
regulation of CD4-positive, alpha-beta T cell activation	473	0.00920887	0.170569	2.32981	11	0.00650118	756	0.660631	1.95468	7	26	0.00286416
regulation of immune response	129	0.000114154	0.00775271	1.45712	105	0.0620567	779	0.665182	1.18504	79	484	0.0323241
regulation of angiogenesis	340	0.00378744	0.0975934	1.61704	37	0.0218676	675	0.665925	1.40521	24	124	0.00981997
organophosphate metabolic process	201	0.000712389	0.0310509	1.58408	56	0.0330969	777	0.665943	1.27054	42	240	0.0171849
embryonic process involved in female pregnancy	231	0.00123317	0.0467699	4.43157	7	0.00413712	781	0.666464	3.11153	3	7	0.0012275
inositol phosphate metabolic process	246	0.00149005	0.0530663	4.28522	7	0.00413712	763	0.66809	2.26882	5	16	0.00204583
negative regulation of histone modification	353	0.00417455	0.103607	2.75852	10	0.00591017	763	0.66809	2.26882	5	16	0.00204583
paranodal junction assembly	133	0.000119644	0.00788119	16.4499	4	0.00236407	676	0.669692	4.84015	2	3	0.000818331
cellular response to arsenic-containing substance	180	0.000430934	0.0209745	11.7109	4	0.00236407	676	0.669692	4.84015	2	3	0.000818331
negative regulation of transforming growth factor beta receptor signaling pathway by extracellular sequestering of TGFbeta	281	0.00239682	0.0747279	4.54332	6	0.0035461	676	0.669692	4.84015	2	3	0.000818331
epithelial fluid transport	349	0.00403001	0.101166	6.32539	4	0.00236407	676	0.669692	4.84015	2	3	0.000818331
sulfur compound catabolic process	359	0.0043801	0.106892	9.31145	3	0.00177305	676	0.669692	4.84015	2	3	0.000818331
uroporphyrinogen III metabolic process	435	0.00744954	0.150035	5.29657	4	0.00236407	676	0.669692	4.84015	2	3	0.000818331
secretory granule localization	471	0.00907718	0.168843	4.00193	5	0.00295508	676	0.669692	4.84015	2	3	0.000818331
oculomotor nerve development	496	0.0104388	0.184384	4.79396	4	0.00236407	676	0.669692	4.84015	2	3	0.000818331
heterocycle metabolic process	178	0.000407836	0.0200733	1.32016	150	0.0886525	805	0.671201	1.13747	128	817	0.0523732
positive regulation of protein complex assembly	248	0.00151788	0.0536217	1.98882	24	0.0141844	817	0.687507	1.48928	16	78	0.00654665
heterocycle biosynthetic process	371	0.00499252	0.117896	1.4662	52	0.0307329	813	0.68929	1.26668	41	235	0.0167758
regulation of I-kappaB kinase/NF-kappaB cascade	337	0.00367855	0.0956313	1.63223	36	0.0212766	823	0.718153	1.32419	29	159	0.0118658
detection of light stimulus	316	0.00316297	0.0876923	2.36574	14	0.00827423	855	0.742527	1.65005	10	44	0.00409165
histone H2A ubiquitination	324	0.00327012	0.0884244	3.34043	8	0.00472813	838	0.745152	2.42008	4	12	0.00163666
protein complex assembly	479	0.00949715	0.173705	1.26978	102	0.0602837	866	0.748028	1.16557	83	517	0.0339607
endoplasmic reticulum organization	185	0.00047599	0.0225413	4.55262	8	0.00472813	858	0.749622	2.13536	5	17	0.00204583
one-carbon metabolic process	492	0.0103356	0.184044	1.39328	55	0.0325059	876	0.756256	1.22708	48	284	0.0196399
'de novo' protein folding	239	0.00130906	0.047986	2.86812	12	0.0070922	877	0.763045	1.55576	12	56	0.00490998
cellular response to peptide hormone stimulus	388	0.00557537	0.125891	1.42075	59	0.03487	879	0.765761	1.24461	42	245	0.0171849
response to bacterium	235	0.00124506	0.0464171	1.47701	68	0.0401891	887	0.76849	1.21393	52	311	0.0212766
positive regulation of cytokine production	267	0.00204969	0.067256	1.64326	40	0.0236407	888	0.774985	1.31153	28	155	0.0114566
positive regulation of Rab GTPase activity	373	0.00503377	0.118233	2.00649	18	0.0106383	1058	0.778506	1.53582	11	52	0.00450082
regulation of acute inflammatory response	370	0.00491079	0.11628	2.17588	15	0.00886525	890	0.779597	1.67544	9	39	0.00368249
diterpenoid metabolic process	391	0.00562558	0.12605	2.49974	11	0.00650118	949	0.798053	1.70829	8	34	0.00327332
protein modification by small protein conjugation or removal	245	0.0014174	0.050685	1.37077	97	0.0573286	941	0.798058	1.16943	72	447	0.0294599
protein complex biogenesis	488	0.0102752	0.184469	1.26587	102	0.0602837	900	0.798071	1.15884	83	520	0.0339607
fat-soluble vitamin metabolic process	278	0.00229637	0.0723687	2.36657	15	0.00886525	901	0.799169	1.61338	10	45	0.00409165
regulation of interferon-gamma-mediated signaling pathway	255	0.00170465	0.0585665	3.134	10	0.00591017	943	0.79994	1.89397	6	23	0.00245499
response to other organism	146	0.000159656	0.00958046	1.46164	99	0.0585106	953	0.802141	1.16045	78	488	0.0319149
sensory perception of light stimulus	301	0.00282322	0.0821734	1.48568	56	0.0330969	1068	0.803122	1.24563	35	204	0.0143208
activation of innate immune response	461	0.00871732	0.165667	1.57344	33	0.0195036	906	0.809049	1.3536	22	118	0.00900164
Golgi vesicle transport	348	0.00401551	0.101092	1.62294	36	0.0212766	996	0.810998	1.28382	29	164	0.0118658
'de novo' posttranslational protein folding	295	0.00270611	0.0803669	2.76288	11	0.00650118	908	0.811372	1.56593	11	51	0.00450082
visual perception	293	0.00266179	0.0795903	1.48996	56	0.0330969	1000	0.813787	1.25176	35	203	0.0143208
protein transport	199	0.000696012	0.030642	1.28592	164	0.0969267	962	0.816603	1.11631	133	865	0.054419
establishment of protein localization	217	0.000932507	0.0376483	1.27269	168	0.0992908	969	0.817004	1.11444	136	886	0.0556465
mitochondrion organization	101	4.22372e-05	0.00366376	1.86199	49	0.0289598	963	0.817305	1.28122	30	170	0.012275
erythrocyte development	165	0.000273572	0.0145258	4.40482	9	0.00531915	970	0.818192	2.01673	5	18	0.00204583
regulation of defense response to virus by host	374	0.00503425	0.117928	3.10377	8	0.00472813	970	0.818192	2.01673	5	18	0.00204583
activation of JNKK activity	226	0.00109651	0.0425068	5.31572	6	0.0035461	1006	0.818477	3.63011	2	4	0.000818331
regulation of guanylate cyclase activity	266	0.00200719	0.0661089	12.3133	3	0.00177305	1006	0.818477	3.63011	2	4	0.000818331
nuclear mRNA surveillance	351	0.00412626	0.102992	9.51466	3	0.00177305	1006	0.818477	3.63011	2	4	0.000818331
leukemia inhibitory factor signaling pathway	355	0.00422303	0.10422	4.82724	5	0.00295508	1006	0.818477	3.63011	2	4	0.000818331
primitive hemopoiesis	393	0.00566014	0.126179	5.73748	4	0.00236407	1006	0.818477	3.63011	2	4	0.000818331
carbon dioxide transport	430	0.00728203	0.148367	7.73459	3	0.00177305	1006	0.818477	3.63011	2	4	0.000818331
serine phosphorylation of STAT protein	434	0.00738215	0.149021	5.31068	4	0.00236407	1006	0.818477	3.63011	2	4	0.000818331
AMP biosynthetic process	455	0.00843241	0.162366	5.10713	4	0.00236407	1006	0.818477	3.63011	2	4	0.000818331
regulation of pinocytosis	491	0.0103328	0.18437	13.2299	2	0.00118203	1006	0.818477	3.63011	2	4	0.000818331
phospholipid metabolic process	200	0.000703935	0.0308359	1.60802	53	0.0313239	964	0.819019	1.24274	38	222	0.0155483
hippo signaling cascade	280	0.0023226	0.0726725	3.95622	7	0.00413712	982	0.821939	2.23392	4	13	0.00163666
protein-chromophore linkage	384	0.00544864	0.124311	3.8295	6	0.0035461	982	0.821939	2.23392	4	13	0.00163666
vesicle localization	381	0.00526987	0.121179	2.04438	17	0.0100473	1473	0.822069	1.40521	12	62	0.00490998
regulation of translation	313	0.00310242	0.0868379	1.59305	41	0.0242317	1476	0.823705	1.22363	30	178	0.012275
nuclear-transcribed mRNA catabolic process	325	0.00328115	0.0884498	2.04665	19	0.0112293	1609	0.825283	1.32809	15	82	0.00613748
myeloid leukocyte mediated immunity	411	0.0065775	0.140208	2.74549	9	0.00531915	1078	0.829321	1.81506	6	24	0.00245499
placenta blood vessel development	459	0.00855836	0.163355	2.62974	9	0.00531915	1614	0.829746	1.72863	5	21	0.00204583
glycerol transport	241	0.00137209	0.0498792	8.55195	4	0.00236407	1502	0.83195	2.90409	2	5	0.000818331
negative regulation of interleukin-4 production	315	0.0031443	0.0874515	4.29704	6	0.0035461	1502	0.83195	2.90409	2	5	0.000818331
dendritic cell differentiation	322	0.00323322	0.0879696	10.3879	3	0.00177305	1502	0.83195	2.90409	2	5	0.000818331
RNA surveillance	405	0.00633941	0.137135	8.13865	3	0.00177305	1502	0.83195	2.90409	2	5	0.000818331
ciliary neurotrophic factor-mediated signaling pathway	407	0.0064433	0.138697	4.35665	5	0.00295508	1502	0.83195	2.90409	2	5	0.000818331
cobalt ion transport	439	0.00764405	0.15255	5.25669	4	0.00236407	1502	0.83195	2.90409	2	5	0.000818331
ribonucleoside diphosphate catabolic process	500	0.0105969	0.185679	6.72952	3	0.00177305	1502	0.83195	2.90409	2	5	0.000818331
regulation of histone modification	446	0.00791924	0.155561	1.87691	19	0.0112293	1088	0.836743	1.54473	10	47	0.00409165
regulation of proteolysis	376	0.00512482	0.119411	1.62153	34	0.0200946	1098	0.836809	1.30034	24	134	0.00981997
chromatin organization	222	0.00102461	0.0404351	1.349	113	0.0667849	1102	0.84614	1.14129	83	528	0.0339607
lymphocyte activation involved in immune response	343	0.00384079	0.0981024	2.40224	13	0.00768322	1647	0.849921	1.48928	8	39	0.00327332
multi-organism process	194	0.000636968	0.0287653	1.2736	178	0.105201	1650	0.855871	1.08147	143	960	0.0585106
glycerolipid metabolic process	352	0.00417272	0.103856	1.48029	52	0.0307329	1651	0.858662	1.1782	37	228	0.0151391
nucleobase-containing small molecule metabolic process	438	0.00756552	0.151328	1.24853	124	0.0732861	1652	0.861665	1.09569	107	709	0.0437807
immunoglobulin mediated immune response	274	0.00222954	0.0712885	2.23225	17	0.0100473	1653	0.866568	1.36129	12	64	0.00490998
leukocyte mediated immunity	158	0.000239212	0.0132642	2.15799	27	0.0159575	1654	0.87239	1.26554	19	109	0.00777414
immune effector process	154	0.000207869	0.0118256	1.81402	43	0.0254137	1120	0.877908	1.24239	32	187	0.0130933
phototransduction	402	0.00609958	0.132931	2.36039	12	0.0070922	1122	0.881667	1.61338	8	36	0.00327332
regulation of innate immune response	369	0.0048616	0.115427	1.48737	49	0.0289598	1166	0.88175	1.2281	34	201	0.0139116
erythrocyte maturation	108	6.33721e-05	0.00514077	12.3957	5	0.00295508	1140	0.888591	2.42008	3	9	0.0012275
humoral immune response	317	0.00317465	0.0877384	1.90443	23	0.0135934	1689	0.905152	1.29647	15	84	0.00613748
cellular response to cytokine stimulus	451	0.0082301	0.159876	1.42107	53	0.0313239	1720	0.913943	1.1491	44	278	0.0180033
inflammatory response	257	0.00183395	0.0625185	1.45335	68	0.0401891	1192	0.921064	1.16682	54	336	0.0220949
cellular iron ion homeostasis	312	0.00306761	0.086139	2.10789	18	0.0106383	1185	0.921696	1.4087	13	67	0.00531915
immune response	50	1.63159e-07	2.85888e-05	1.52923	156	0.0921986	1727	0.927293	1.0815	122	819	0.0499182
regulation of defense response to virus	443	0.00775744	0.153415	2.1265	14	0.00827423	1757	0.929855	1.36986	10	53	0.00409165
protein polyubiquitination	269	0.00211542	0.0688966	1.67707	37	0.0218676	1880	0.93286	1.18721	26	159	0.0106383
regulation of interleukin-10 production	265	0.00200133	0.0661649	2.59727	13	0.00768322	1890	0.936035	1.57831	5	23	0.00204583
positive regulation of acute inflammatory response	487	0.0101163	0.181989	2.29801	11	0.00650118	1890	0.936035	1.57831	5	23	0.00204583
regulation of interleukin-4 production	389	0.00558356	0.125752	2.64246	10	0.00591017	1854	0.936552	1.70829	4	17	0.00163666
positive regulation of histone modification	427	0.00706153	0.144885	2.15114	14	0.00827423	1881	0.938457	1.50212	6	29	0.00245499
regulation of circadian rhythm	450	0.00821208	0.15988	2.26765	12	0.0070922	2451	0.941316	1.33741	7	38	0.00286416
B cell mediated immunity	333	0.00351574	0.0924968	2.13216	17	0.0100473	1910	0.942072	1.30034	12	67	0.00490998
intracellular transport	111	6.49505e-05	0.00512641	1.37657	150	0.0886525	1767	0.945152	1.07922	121	814	0.049509
response to biotic stimulus	174	0.000385278	0.019399	1.41817	101	0.0596927	1203	0.945962	1.13	80	514	0.0327332
B cell activation involved in immune response	493	0.0103471	0.183876	2.73254	8	0.00472813	1208	0.945979	1.81506	5	20	0.00204583
adaptive immune response based on somatic recombination of immune receptors built from immunoglobulin superfamily domains	304	0.0029169	0.0840624	1.918	23	0.0135934	1778	0.949102	1.26265	16	92	0.00654665
negative regulation of cellular protein metabolic process	242	0.00138172	0.0500218	1.53717	56	0.0330969	1918	0.950057	1.14173	39	248	0.0159575
blood coagulation, intrinsic pathway	401	0.0060893	0.133038	3.30534	7	0.00413712	2404	0.950268	1.52847	4	19	0.00163666
triglyceride mobilization	177	0.000407345	0.0201624	4.16655	9	0.00531915	1785	0.957423	2.42008	2	6	0.000818331
negative regulation of anti-apoptosis	202	0.000726265	0.0314991	5.76359	6	0.0035461	1785	0.957423	2.42008	2	6	0.000818331
tolerance induction	394	0.00579954	0.128959	5.69723	4	0.00236407	1785	0.957423	2.42008	2	6	0.000818331
reduction of cytosolic calcium ion concentration	472	0.00908188	0.168573	4.00141	5	0.00295508	1785	0.957423	2.42008	2	6	0.000818331
leukocyte activation involved in immune response	291	0.00264083	0.0795063	2.08893	19	0.0112293	1924	0.965976	1.30922	11	61	0.00450082
humoral immune response mediated by circulating immunoglobulin	380	0.0052689	0.121476	2.66539	10	0.00591017	2469	0.969462	1.36129	6	32	0.00245499
regulation of cytokine production	182	0.000454825	0.0218941	1.52159	71	0.0419622	2476	0.973879	1.09369	47	312	0.0192308
negative regulation of mast cell differentiation	115	8.31002e-05	0.00633079	37.0558	3	0.00177305	1239	0.97394	7.26023	1	1	0.000409165
tricuspid valve formation	115	8.31002e-05	0.00633079	37.0558	3	0.00177305	1239	0.97394	7.26023	1	1	0.000409165
mitral valve formation	115	8.31002e-05	0.00633079	37.0558	3	0.00177305	1239	0.97394	7.26023	1	1	0.000409165
negative regulation of interleukin-4 biosynthetic process	115	8.31002e-05	0.00633079	37.0558	3	0.00177305	1239	0.97394	7.26023	1	1	0.000409165
T-helper cell lineage commitment	115	8.31002e-05	0.00633079	37.0558	3	0.00177305	1239	0.97394	7.26023	1	1	0.000409165
peptidyl-pyrromethane cofactor linkage	128	0.000114115	0.00781062	131.68	2	0.00118203	1239	0.97394	7.26023	1	1	0.000409165
positive regulation of metanephric cap mesenchymal cell proliferation	147	0.000160246	0.00955043	7.69	6	0.0035461	1239	0.97394	7.26023	1	1	0.000409165
positive regulation of peroxisome proliferator activated receptor signaling pathway	189	0.000513676	0.0238112	7.84996	5	0.00295508	1239	0.97394	7.26023	1	1	0.000409165
protein localization to paranode region of axon	203	0.00075143	0.0324299	50.9062	2	0.00118203	1239	0.97394	7.26023	1	1	0.000409165
negative regulation of translational initiation by iron	233	0.00124401	0.046776	39.4142	2	0.00118203	1239	0.97394	7.26023	1	1	0.000409165
negative regulation of hemoglobin biosynthetic process	233	0.00124401	0.046776	39.4142	2	0.00118203	1239	0.97394	7.26023	1	1	0.000409165
UDP catabolic process	273	0.00219531	0.070451	29.5029	2	0.00118203	1239	0.97394	7.26023	1	1	0.000409165
basophil chemotaxis	276	0.00226115	0.0717753	11.8032	3	0.00177305	1239	0.97394	7.26023	1	1	0.000409165
primitive erythrocyte differentiation	276	0.00226115	0.0717753	11.8032	3	0.00177305	1239	0.97394	7.26023	1	1	0.000409165
negative regulation of interleukin-6-mediated signaling pathway	296	0.00272936	0.0807836	7.06324	4	0.00236407	1239	0.97394	7.26023	1	1	0.000409165
endosome to melanosome transport	306	0.00295154	0.0845046	25.3509	2	0.00118203	1239	0.97394	7.26023	1	1	0.000409165
coronary artery morphogenesis	307	0.00299716	0.0855314	25.152	2	0.00118203	1239	0.97394	7.26023	1	1	0.000409165
mesenchymal cell apoptosis	307	0.00299716	0.0855314	25.152	2	0.00118203	1239	0.97394	7.26023	1	1	0.000409165
positive regulation of tongue muscle cell differentiation	307	0.00299716	0.0855314	25.152	2	0.00118203	1239	0.97394	7.26023	1	1	0.000409165
glucosylceramide biosynthetic process	357	0.00431549	0.105905	9.36165	3	0.00177305	1239	0.97394	7.26023	1	1	0.000409165
lipid tube assembly	387	0.00556409	0.125961	8.53618	3	0.00177305	1239	0.97394	7.26023	1	1	0.000409165
negative regulation of interleukin-10 biosynthetic process	422	0.00683591	0.141918	4.29376	5	0.00295508	1239	0.97394	7.26023	1	1	0.000409165
carbon dioxide transmembrane transport	418	0.00683271	0.143209	16.4277	2	0.00118203	1239	0.97394	7.26023	1	1	0.000409165
transepithelial water transport	418	0.00683271	0.143209	16.4277	2	0.00118203	1239	0.97394	7.26023	1	1	0.000409165
establishment or maintenance of actin cytoskeleton polarity	418	0.00683271	0.143209	16.4277	2	0.00118203	1239	0.97394	7.26023	1	1	0.000409165
maintenance of symbiont-containing vacuole via substance secreted by host	418	0.00683271	0.143209	16.4277	2	0.00118203	1239	0.97394	7.26023	1	1	0.000409165
keratan sulfate catabolic process	425	0.00697185	0.143719	16.256	2	0.00118203	1239	0.97394	7.26023	1	1	0.000409165
termination of mitochondrial transcription	441	0.00772637	0.153494	7.56752	3	0.00177305	1239	0.97394	7.26023	1	1	0.000409165
nucleosome mobilization	465	0.00888103	0.167326	14.3247	2	0.00118203	1239	0.97394	7.26023	1	1	0.000409165
mRNA catabolic process	416	0.00675577	0.142277	1.83973	21	0.0124113	1935	0.983973	1.23578	16	94	0.00654665
cofactor metabolic process	361	0.00460623	0.111787	1.49183	49	0.0289598	2485	0.987294	1.10547	37	243	0.0151391
monocarboxylic acid catabolic process	375	0.00507764	0.118627	2.16763	15	0.00886525	1942	0.988585	1.32004	10	55	0.00409165
pigment metabolic process	484	0.00987637	0.178775	2.06361	14	0.00827423	1942	0.988585	1.32004	10	55	0.00409165
adaptive immune response	354	0.00417857	0.103414	1.80749	25	0.0147754	1957	0.994454	1.22202	17	101	0.00695581
maintenance of protein localization to organelle	294	0.00269623	0.0803458	2.93824	10	0.00591017	2493	0.995731	1.3962	5	26	0.00204583
defense response	66	3.54427e-06	0.000470475	1.43449	163	0.0963357	2788	1	1.03363	125	878	0.0511457
cytosine metabolic process	103	4.94477e-05	0.00420594	20.721	4	0.00236407	2149	1	3.63011	1	2	0.000409165
MAPK import into nucleus	123	0.000103181	0.00734935	17.1014	4	0.00236407	2149	1	3.63011	1	2	0.000409165
gas transport	142	0.000143075	0.00882732	5.46117	8	0.00472813	3676	1	1.14635	3	19	0.0012275
regulation of translational initiation by iron	250	0.00157188	0.055085	34.989	2	0.00118203	2849	1	2.42008	1	3	0.000409165
macromolecular complex subunit organization	260	0.00190189	0.0640862	1.26188	157	0.0927896	3746	1	1.00058	125	907	0.0511457
regulation of type I interferon production	270	0.00211934	0.0687687	2.57984	13	0.00768322	4542	1	0.889008	6	49	0.00245499
negative regulation of megakaryocyte differentiation	286	0.00252124	0.0772329	11.3544	3	0.00177305	4496	1	0.907529	2	16	0.000818331
mitochondrial fission	289	0.00258323	0.0783102	3.88027	7	0.00413712	3202	1	1.45205	2	10	0.000818331
adrenal cortex formation	290	0.00262245	0.0792252	5.40615	5	0.00295508	2149	1	3.63011	1	2	0.000409165
negative regulation of protein modification process	297	0.00274237	0.0808953	1.60469	41	0.0242317	2585	1	1.11696	26	169	0.0106383
interleukin-27-mediated signaling pathway	311	0.00306393	0.0863122	6.83687	4	0.00236407	2149	1	3.63011	1	2	0.000409165
protein activation cascade	329	0.00336347	0.0895665	2.20169	16	0.00945627	2706	1	1.1902	10	61	0.00409165
RNA modification	327	0.00334455	0.0896074	2.27149	15	0.00886525	3197	1	1.11696	10	65	0.00409165
regulation of hemoglobin biosynthetic process	334	0.00358659	0.0940781	22.9341	2	0.00118203	2149	1	3.63011	1	2	0.000409165
serine phosphorylation of STAT3 protein	338	0.00373329	0.0967674	9.86448	3	0.00177305	2149	1	3.63011	1	2	0.000409165
regulation of peroxisome proliferator activated receptor signaling pathway	345	0.00395513	0.100437	4.90374	5	0.00295508	2149	1	3.63011	1	2	0.000409165
response to exogenous dsRNA	362	0.004607	0.111497	3.48533	7	0.00413712	4666	1	0.854145	2	17	0.000818331
maintenance of location in cell	363	0.00463341	0.111827	1.84396	23	0.0135934	3639	1	1.0487	13	90	0.00531915
oxygen transport	366	0.00471417	0.112844	4.70098	5	0.00295508	5234	1	0.518588	1	14	0.000409165
nuclear polyadenylation-dependent rRNA catabolic process	368	0.00483509	0.115109	19.6578	2	0.00118203	2149	1	3.63011	1	2	0.000409165
protein complex subunit organization	379	0.00523644	0.121046	1.27838	114	0.0673759	2133	1	1.0708	91	617	0.037234
glycosylceramide biosynthetic process	378	0.00523276	0.121281	8.72929	3	0.00177305	2149	1	3.63011	1	2	0.000409165
entrainment of circadian clock	386	0.00549426	0.124703	3.82271	6	0.0035461	2794	1	1.61338	2	9	0.000818331
DNA damage response, signal transduction by p53 class mediator resulting in cell cycle arrest	390	0.00559081	0.125592	2.293	13	0.00768322	3739	1	1.03718	9	63	0.00368249
signal transduction involved in DNA damage checkpoint	396	0.0058843	0.130183	2.27827	13	0.00768322	3915	1	1.02097	9	64	0.00368249
lymphocyte mediated immunity	400	0.00606661	0.132874	1.96859	18	0.0106383	3094	1	1.12361	13	84	0.00531915
viral reproduction	404	0.00615436	0.133461	1.41832	58	0.034279	5068	1	0.900773	50	403	0.0204583
macromolecule catabolic process	412	0.006665	0.141728	1.27377	110	0.0650118	4663	1	0.954069	82	624	0.0335515
tricuspid valve development	417	0.00680867	0.143047	7.92819	3	0.00177305	2149	1	3.63011	1	2	0.000409165
maintenance of protein location in cell	426	0.00699536	0.143865	1.83367	21	0.0124113	3970	1	0.998282	11	80	0.00450082
innate immune response	429	0.00726727	0.148412	1.34992	73	0.0431442	4252	1	0.972662	56	418	0.0229133
ceramide biosynthetic process	431	0.00731277	0.148648	2.90782	8	0.00472813	2689	1	1.3829	4	21	0.00163666
aminoglycan catabolic process	433	0.00736903	0.149099	3.58934	6	0.0035461	2689	1	1.3829	4	21	0.00163666
response to nitric oxide	437	0.00746926	0.149744	7.66259	3	0.00177305	2060	1	2.07435	2	7	0.000818331
vitamin metabolic process	447	0.00796597	0.156129	1.69211	26	0.0153664	2031	1	1.19894	18	109	0.00736498
positive regulation of podosome assembly	453	0.00826301	0.159806	14.876	2	0.00118203	2849	1	2.42008	1	3	0.000409165
glucosylceramide metabolic process	454	0.0083107	0.160375	7.36632	3	0.00177305	3322	1	1.81506	1	4	0.000409165
G0 to G1 transition	458	0.00852573	0.163087	14.6343	2	0.00118203	2149	1	3.63011	1	2	0.000409165
sensory perception	457	0.00851096	0.163161	1.24985	119	0.070331	5521	1	0.798715	89	809	0.0364157
negative regulation of neutrophil degranulation	460	0.00867509	0.165223	7.25013	3	0.00177305	2149	1	3.63011	1	2	0.000409165
ruffle organization	467	0.00888578	0.166699	3.07157	7	0.00413712	4283	1	0.968031	2	15	0.000818331
negative regulation of peptidyl-tyrosine phosphorylation	464	0.00887731	0.167617	3.07214	7	0.00413712	4187	1	1.03718	2	14	0.000818331
oxidative stress-induced premature senescence	468	0.00897547	0.168022	7.15913	3	0.00177305	2849	1	2.42008	1	3	0.000409165
macromolecular complex assembly	474	0.00926466	0.17124	1.22746	135	0.0797872	2777	1	1.03718	110	770	0.0450082
tRNA wobble uridine modification	489	0.0103098	0.184712	13.2454	2	0.00118203	3322	1	1.81506	1	4	0.000409165
tRNA thio-modification	489	0.0103098	0.184712	13.2454	2	0.00118203	3322	1	1.81506	1	4	0.000409165
chromosome organization	497	0.010547	0.185919	1.22743	130	0.0768322	2709	1	1.04642	97	673	0.039689
Terms are yellow underlined when significant by both binomial and hypergeometric tests
Bold terms correspond to the ones displayed as default by GREAT

## Sheet: Cluster 3
CLUSTER 3	Binom Rank	Binom Raw P-Value	Binom FDR Q-Val	Binom Fold Enrichment	Binom Observed Region Hits	Binom Region Set Coverage	Hyper Rank	Hyper FDR Q-Val	Hyper Fold Enrichment	Hyper Observed Gene Hits	Hyper Total Genes	Hyper Gene Set Coverage
negative regulation of macromolecule biosynthetic process	289	0.00632023	0.191597	1.21426	161	0.121693	20	0.010214	1.43408	122	797	0.0644139
negative regulation of gene expression	160	0.00140541	0.0769553	1.26251	162	0.122449	19	0.010236	1.44798	117	757	0.061774
microspike assembly	108	0.000490949	0.0398259	2.89619	14	0.010582	25	0.0178976	3.81681	11	27	0.00580781
negative regulation of biosynthetic process	385	0.0124068	0.282328	1.18813	164	0.123961	26	0.0184991	1.4008	125	836	0.0659979
negative regulation of cellular macromolecule biosynthetic process	315	0.0076609	0.21307	1.21184	156	0.117914	27	0.0239345	1.41136	116	770	0.061246
negative regulation of transcription, DNA-dependent	370	0.0114594	0.271339	1.20569	146	0.110355	28	0.0253733	1.43605	105	685	0.0554382
negative regulation of nucleobase-containing compound metabolic process	446	0.0157955	0.310279	1.1859	155	0.117158	32	0.0263604	1.40713	114	759	0.0601901
negative regulation of cellular biosynthetic process	447	0.0158515	0.310682	1.18133	161	0.121693	29	0.0266645	1.39216	122	821	0.0644139
negative regulation of nitrogen compound metabolic process	404	0.0132699	0.287766	1.19172	156	0.117914	30	0.0267248	1.4065	115	766	0.0607181
regulation of phosphate metabolic process	201	0.00268631	0.117088	1.2522	152	0.11489	36	0.0342769	1.38971	116	782	0.061246
filopodium assembly	155	0.00126789	0.0716644	2.73663	13	0.00982615	39	0.0446747	3.60328	10	26	0.00527983
regulation of protein modification process	132	0.000811714	0.0538744	1.27942	162	0.122449	44	0.0500432	1.35061	126	874	0.0665259
regulation of phosphorylation	179	0.00189555	0.0927759	1.26977	147	0.111111	43	0.0507487	1.38102	111	753	0.0586061
negative regulation of RNA metabolic process	479	0.0181417	0.331815	1.18751	146	0.110355	42	0.0516496	1.39531	105	705	0.0554382
regulation of fat cell differentiation	326	0.00833055	0.223877	1.83245	20	0.0151172	41	0.0521415	2.70246	15	52	0.00791975
regulation of intracellular protein kinase cascade	279	0.00574314	0.180343	1.30337	96	0.0725624	51	0.0636453	1.46621	77	492	0.0406547
hemopoietic or lymphoid organ development	97	0.000336157	0.0303616	1.4729	85	0.0642479	52	0.0657827	1.56142	58	348	0.030623
cardiac epithelial to mesenchymal transition	207	0.00280465	0.118703	3.13894	9	0.00680272	53	0.0696603	5.11011	6	11	0.0031679
regulation of anti-apoptosis	305	0.00696068	0.199943	1.90035	19	0.0143613	57	0.083729	2.62319	14	50	0.00739176
membrane raft organization	24	2.18174e-06	0.000796427	8.26947	9	0.00680272	59	0.0868475	5.85533	5	8	0.00263992
vasculogenesis	256	0.00474393	0.16235	1.83874	23	0.0173847	65	0.0969605	2.4654	15	57	0.00791975
erythrocyte differentiation	12	5.0728e-08	3.70357e-05	3.82146	24	0.0181406	71	0.103402	2.5223	14	52	0.00739176
hemopoiesis	244	0.00421772	0.15144	1.38433	72	0.0544218	68	0.105454	1.55643	52	313	0.0274551
regulation of protein phosphorylation	228	0.00363322	0.139608	1.26121	135	0.102041	78	0.114928	1.34982	101	701	0.0533263
erythrocyte homeostasis	15	1.49575e-07	8.73618e-05	3.48489	25	0.0188964	79	0.117602	2.38183	15	59	0.00791975
positive regulation of histone H3-K9 methylation	53	4.04935e-05	0.00669366	7.84966	7	0.005291	82	0.129751	9.36853	3	3	0.00158395
localization within membrane	52	3.77252e-05	0.00635596	3.97252	13	0.00982615	87	0.135081	3.40674	8	22	0.00422387
positive regulation of cell proliferation	208	0.00284599	0.119873	1.28422	125	0.0944822	88	0.135668	1.38063	84	570	0.0443506
artery morphogenesis	104	0.000413127	0.034802	2.61556	17	0.0128496	89	0.135963	3.12284	9	27	0.00475185
regeneration	392	0.0125687	0.280905	1.57906	29	0.0219199	86	0.136281	1.94123	23	111	0.0121436
immune system development	134	0.000849623	0.0555489	1.42391	86	0.0650038	94	0.148691	1.47006	59	376	0.031151
negative regulation of protein autophosphorylation	154	0.00124914	0.0710631	6.41979	5	0.00377929	95	0.149894	6.24569	4	6	0.00211193
cell proliferation	353	0.0101815	0.252691	1.25615	107	0.0808768	96	0.152325	1.38925	78	526	0.0411827
blood coagulation	8	1.54759e-08	1.6948e-05	1.74727	112	0.0846561	103	0.156389	1.39773	74	496	0.0390708
regulation of Rho GTPase activity	269	0.00539585	0.175736	1.74615	26	0.0196523	100	0.156918	2.046	19	87	0.0100317
response to cAMP	176	0.00189045	0.0941035	2.15284	19	0.0143613	99	0.157545	2.20436	16	68	0.00844773
cellular response to radiation	321	0.00804041	0.219446	2.11601	14	0.010582	108	0.171362	2.49828	12	45	0.0063358
preganglionic parasympathetic nervous system development	190	0.00228557	0.105389	3.96641	7	0.005291	110	0.174399	4.68427	5	10	0.00263992
heart growth	210	0.0029508	0.123105	4.35241	6	0.00453515	110	0.174399	4.68427	5	10	0.00263992
hemostasis	10	1.91027e-08	1.67359e-05	1.74013	112	0.0846561	112	0.178056	1.38654	74	500	0.0390708
artery development	187	0.00212846	0.0997191	2.24096	17	0.0128496	115	0.184737	2.90748	9	29	0.00475185
regulation of organelle organization	456	0.0164523	0.316093	1.29367	74	0.0559335	119	0.184989	1.43228	61	399	0.032207
wound healing	26	3.0587e-06	0.00103066	1.52206	125	0.0944822	123	0.202034	1.34059	86	601	0.0454065
cellular membrane organization	47	2.82643e-05	0.00526858	1.51116	104	0.0786092	125	0.206277	1.36662	76	521	0.0401267
regulation of immune system process	35	5.85079e-06	0.00146454	1.45104	145	0.109599	131	0.211305	1.29056	108	784	0.0570222
platelet activation	50	3.56871e-05	0.00625309	1.72898	62	0.0468632	128	0.214015	1.55494	40	241	0.0211193
response to radiation	361	0.0108495	0.263304	1.40231	52	0.0393046	133	0.214769	1.50158	46	287	0.0242872
membrane organization	48	2.97624e-05	0.00543225	1.50915	104	0.0786092	136	0.220106	1.35879	76	524	0.0401267
regulation of tooth mineralization	297	0.00653917	0.192894	3.68201	6	0.00453515	138	0.220409	5.35345	4	7	0.00211193
positive regulation of epithelial cell differentiation	427	0.0143751	0.294942	2.28168	10	0.00755858	137	0.22052	3.27899	7	20	0.00369588
pyrimidine-containing compound transmembrane transport	270	0.00540384	0.175344	4.54688	5	0.00377929	142	0.226012	4.25842	5	11	0.00263992
regulation of smooth muscle cell proliferation	237	0.00393226	0.145361	1.89918	22	0.0166289	141	0.226612	2.18599	14	60	0.00739176
regulation of response to stress	114	0.000571399	0.0439125	1.37792	109	0.0823885	144	0.227437	1.32734	86	607	0.0454065
positive regulation of immune system process	49	3.04055e-05	0.00543637	1.52257	100	0.0755858	149	0.235922	1.36584	71	487	0.0374868
positive regulation of intracellular protein kinase cascade	422	0.013977	0.290172	1.33035	65	0.0491308	152	0.250028	1.44786	51	330	0.0269271
homeostasis of number of cells	81	0.000171182	0.0185151	1.99499	34	0.0256992	166	0.250403	1.7662	23	122	0.0121436
regulation of peptidyl-tyrosine phosphorylation	357	0.0103205	0.25327	1.59043	30	0.0226757	165	0.251233	1.79224	22	115	0.0116156
protein repair	164	0.0016048	0.0857296	8.1885	4	0.00302343	154	0.25426	7.0264	3	4	0.00158395
facial nerve structural organization	247	0.00430844	0.152819	9.3659	3	0.00226757	154	0.25426	7.0264	3	4	0.00158395
MyD88-dependent toll-like receptor signaling pathway	352	0.0101487	0.252592	1.76783	21	0.015873	169	0.262775	1.99862	16	75	0.00844773
regulation of I-kappaB kinase/NF-kappaB cascade	136	0.000862991	0.0555931	1.85554	32	0.0241874	171	0.275421	1.6498	28	159	0.0147835
cellular response to ionizing radiation	362	0.0108649	0.262949	2.38555	10	0.00755858	178	0.282362	2.77586	8	27	0.00422387
parasympathetic nervous system development	332	0.00862727	0.227661	3.08847	7	0.005291	177	0.283727	3.90355	5	12	0.00263992
vesicle-mediated transport	22	1.88199e-06	0.000749461	1.49298	141	0.106576	179	0.291822	1.2657	107	792	0.0564942
regulation of cell cycle	181	0.00203091	0.0983029	1.3105	117	0.0884354	183	0.300315	1.28561	94	685	0.0496304
cardiac muscle cell proliferation	359	0.0105502	0.257466	3.85257	5	0.00377929	184	0.302766	4.68427	4	8	0.00211193
positive regulation of programmed cell death	112	0.000551392	0.0431316	1.37936	109	0.0823885	191	0.309273	1.31459	79	563	0.0417107
in utero embryonic development	227	0.00359641	0.138803	1.42158	65	0.0491308	194	0.325604	1.45959	43	276	0.0227033
G2/M transition DNA damage checkpoint	143	0.000992811	0.0608253	3.37336	10	0.00755858	196	0.326018	2.67672	8	28	0.00422387
toll-like receptor 1 signaling pathway	417	0.0138083	0.290106	1.74076	20	0.0151172	192	0.327356	1.97927	15	71	0.00791975
toll-like receptor 2 signaling pathway	417	0.0138083	0.290106	1.74076	20	0.0151172	192	0.327356	1.97927	15	71	0.00791975
positive regulation of apoptosis	109	0.000496614	0.0399159	1.38597	108	0.0816327	204	0.347645	1.30724	78	559	0.0411827
cytoskeleton organization	316	0.00780388	0.21636	1.28239	99	0.0748299	205	0.350372	1.2994	81	584	0.0427666
cell activation	177	0.00189381	0.0937383	1.33428	106	0.0801209	207	0.352123	1.31335	75	535	0.0395987
positive regulation of cell death	147	0.00108335	0.0645662	1.34957	110	0.0831444	206	0.352267	1.30119	80	576	0.0422387
methionine biosynthetic process	243	0.00418634	0.150932	4.04739	6	0.00453515	209	0.356517	3.60328	5	13	0.00263992
immune response-regulating signaling pathway	200	0.00268586	0.117654	1.58471	43	0.0325019	213	0.381688	1.52296	33	203	0.0174234
nucleobase-containing small molecule metabolic process	58	5.92263e-05	0.00894623	1.45511	113	0.0854119	259	0.385759	1.2553	95	709	0.0501584
regulation of endothelial cell proliferation	312	0.00748476	0.210173	1.74216	24	0.0181406	261	0.388275	1.92881	14	68	0.00739176
G2/M transition checkpoint	158	0.00134243	0.0744371	3.02694	11	0.00831444	214	0.389592	2.40905	9	35	0.00475185
response to light stimulus	463	0.0168282	0.318428	1.49493	33	0.0249433	262	0.393786	1.54368	29	176	0.0153115
activation of immune response	161	0.00143355	0.0780084	1.58413	49	0.037037	264	0.397178	1.44416	39	253	0.0205913
regulation of histone methylation	180	0.0019588	0.0953391	3.31499	9	0.00680272	265	0.399482	3.3459	5	14	0.00263992
protein insertion into membrane	276	0.00554755	0.176094	3.81379	6	0.00453515	265	0.399482	3.3459	5	14	0.00263992
negative regulation of I-kappaB kinase/NF-kappaB cascade	467	0.0172443	0.323506	3.39577	5	0.00377929	265	0.399482	3.3459	5	14	0.00263992
immune response-activating signal transduction	188	0.00222076	0.10349	1.61193	42	0.031746	228	0.399772	1.52179	32	197	0.0168955
positive regulation of histone methylation	88	0.000248325	0.0247225	5.02585	8	0.00604686	229	0.401155	4.16379	4	9	0.00211193
cardiac muscle tissue growth	383	0.0120934	0.276632	3.72141	5	0.00377929	229	0.401155	4.16379	4	9	0.00211193
nucleoside transport	433	0.0147158	0.297748	4.32219	4	0.00302343	229	0.401155	4.16379	4	9	0.00211193
response to wounding	45	1.71168e-05	0.00333245	1.37739	169	0.12774	218	0.401187	1.22113	125	959	0.0659979
microtubule organizing center organization	437	0.0152315	0.305361	2.07869	12	0.0090703	233	0.407722	2.14696	11	48	0.00580781
stress-induced premature senescence	42	1.2197e-05	0.00254424	12.3049	6	0.00453515	220	0.409589	5.62112	3	5	0.00158395
smooth muscle cell migration	135	0.00086091	0.0558699	16.5797	3	0.00226757	220	0.409589	5.62112	3	5	0.00158395
sphingosine biosynthetic process	203	0.00272296	0.117516	7.06649	4	0.00302343	220	0.409589	5.62112	3	5	0.00158395
protein insertion into mitochondrial membrane	380	0.0119324	0.275105	4.60506	4	0.00302343	220	0.409589	5.62112	3	5	0.00158395
phosphatidylinositol-mediated signaling	54	4.07288e-05	0.00660787	2.28438	30	0.0226757	234	0.412637	1.77509	18	95	0.0095037
homeostatic process	498	0.0197363	0.347209	1.17873	153	0.115646	236	0.413393	1.21569	126	971	0.0665259
common bile duct development	157	0.00133032	0.0742354	8.6232	4	0.00302343	240	0.415714	9.36853	2	2	0.00105597
regulation of transcription involved in G1 phase of mitotic cell cycle	255	0.00472374	0.162293	19.8947	2	0.00151172	240	0.415714	9.36853	2	2	0.00105597
androgen catabolic process	304	0.00695204	0.200351	16.279	2	0.00151172	240	0.415714	9.36853	2	2	0.00105597
cell envelope organization	331	0.00854515	0.226175	14.6159	2	0.00151172	240	0.415714	9.36853	2	2	0.00105597
histidine biosynthetic process	386	0.0124196	0.281887	12.0056	2	0.00151172	240	0.415714	9.36853	2	2	0.00105597
positive regulation of myeloid cell apoptosis	432	0.0146313	0.296723	11.0063	2	0.00151172	240	0.415714	9.36853	2	2	0.00105597
pathogenesis	445	0.0157239	0.309567	10.5923	2	0.00151172	240	0.415714	9.36853	2	2	0.00105597
histone H3-T6 phosphorylation	453	0.0162275	0.31384	5.7281	3	0.00226757	240	0.415714	9.36853	2	2	0.00105597
purine nucleotide metabolic process	128	0.000772323	0.0528619	1.43904	83	0.0627362	277	0.44134	1.28622	74	539	0.0390708
lipopolysaccharide-mediated signaling pathway	329	0.00843005	0.224485	2.83426	8	0.00604686	288	0.46293	2.81056	6	20	0.0031679
myeloid cell differentiation	96	0.000334447	0.0305217	1.92109	34	0.0256992	286	0.462959	1.62289	22	127	0.0116156
regulation of protein kinase activity	162	0.00148232	0.0801641	1.35374	102	0.0770975	293	0.46883	1.28659	71	517	0.0374868
positive regulation of protein metabolic process	402	0.0131714	0.287052	1.27578	88	0.0665155	300	0.473843	1.29221	68	493	0.0359029
oxidation-reduction process	303	0.00685782	0.198288	1.24257	130	0.0982615	302	0.475626	1.21019	116	898	0.061246
mitochondrial fission	431	0.0146193	0.297168	3.54466	5	0.00377929	295	0.475655	3.74741	4	10	0.00211193
actin cytoskeleton reorganization	214	0.00304361	0.124603	2.29377	15	0.0113379	306	0.481499	2.34213	8	32	0.00422387
regulation of kinase activity	194	0.00239609	0.108207	1.324	106	0.0801209	309	0.483118	1.2744	74	544	0.0390708
nucleotide metabolic process	85	0.000188962	0.0194764	1.4357	104	0.0786092	311	0.499754	1.24627	87	654	0.0459345
regulation of vesicle-mediated transport	441	0.0153855	0.305651	1.44402	40	0.0302343	310	0.500678	1.50758	28	174	0.0147835
organ regeneration	285	0.00621394	0.191019	2.05867	16	0.0120937	341	0.502289	1.98181	11	52	0.00580781
actin cytoskeleton organization	239	0.00406903	0.149158	1.44618	58	0.0438398	352	0.507561	1.3758	42	286	0.0221753
cell redox homeostasis	347	0.0100032	0.252558	2.05924	14	0.010582	350	0.509969	1.90546	12	59	0.0063358
chromosome segregation	240	0.00415495	0.151673	1.78326	26	0.0196523	346	0.510173	1.5995	21	123	0.0110876
regulation of TOR signaling cascade	172	0.00177399	0.0903603	2.91971	11	0.00831444	348	0.512405	2.42888	7	27	0.00369588
regulation of protein serine/threonine kinase activity	60	6.63427e-05	0.00968714	1.60157	75	0.0566893	361	0.514492	1.34655	47	327	0.0248152
regulation of dopamine receptor signaling pathway	73	0.000136276	0.016355	6.44483	7	0.005291	322	0.515464	4.68427	3	6	0.00158395
protein thiol-disulfide exchange	225	0.00355566	0.13845	6.55352	4	0.00302343	322	0.515464	4.68427	3	6	0.00158395
inositol phosphate dephosphorylation	337	0.00940083	0.244394	7.03606	3	0.00226757	322	0.515464	4.68427	3	6	0.00158395
regulation of body fluid levels	20	1.34092e-06	0.000587389	1.57899	116	0.0876795	357	0.516044	1.25342	78	583	0.0411827
Toll signaling pathway	489	0.0187211	0.335409	1.68552	20	0.0151172	320	0.516693	1.77883	15	79	0.00791975
immune response-regulating cell surface receptor signaling pathway	192	0.00234715	0.107101	1.79529	29	0.0219199	365	0.525586	1.58661	21	124	0.0110876
inositol phosphate metabolic process	346	0.00990265	0.250743	3.91458	5	0.00377929	366	0.526925	2.92767	5	16	0.00263992
methionine metabolic process	472	0.0175551	0.325849	2.95682	6	0.00453515	366	0.526925	2.92767	5	16	0.00263992
positive regulation of immune response	284	0.00619249	0.191029	1.42572	56	0.042328	370	0.529792	1.34673	46	320	0.0242872
stress-activated MAPK cascade	358	0.0103244	0.252658	1.94348	16	0.0120937	369	0.530998	1.94441	11	53	0.00580781
purine-containing compound metabolic process	166	0.00165297	0.0872388	1.38762	87	0.0657596	381	0.547327	1.24806	77	578	0.0406547
endocytosis	314	0.00764628	0.213341	1.4361	51	0.0385487	382	0.549186	1.37877	39	265	0.0205913
regulation of protein autophosphorylation	117	0.000592447	0.0443627	2.98035	13	0.00982615	383	0.557155	2.55505	6	22	0.0031679
regulation of transferase activity	261	0.00511137	0.171574	1.28826	107	0.0808768	385	0.558108	1.25025	75	562	0.0395987
regulation of DNA metabolic process	267	0.00536843	0.176153	1.60221	35	0.026455	384	0.559134	1.47924	27	171	0.0142555
blood vessel remodeling	70	0.000121903	0.0152571	3.16989	15	0.0113379	387	0.559318	2.34213	7	28	0.00369588
lipid metabolic process	145	0.00103907	0.0627811	1.28737	149	0.112623	483	0.577051	1.17468	122	973	0.0644139
regulation of endocytosis	275	0.00548119	0.174621	1.76599	25	0.0188964	489	0.58136	1.60874	17	99	0.00897571
regulation of DNA-dependent transcription in response to stress	496	0.0195881	0.345991	2.88276	6	0.00453515	478	0.581864	3.12284	4	12	0.00211193
toll-like receptor 3 signaling pathway	411	0.0136972	0.291974	1.8395	17	0.0128496	492	0.582981	1.78448	12	63	0.0063358
immune response-activating cell surface receptor signaling pathway	196	0.00242129	0.108229	1.81258	28	0.021164	395	0.59363	1.57454	20	119	0.0105597
actin filament-based process	232	0.00373086	0.140888	1.4326	62	0.0468632	399	0.59639	1.3301	46	324	0.0242872
regulation of immune response	119	0.000602436	0.0443525	1.45532	82	0.0619803	449	0.596763	1.25817	65	484	0.0343189
negative regulation of protein metabolic process	393	0.0125793	0.280427	1.41129	48	0.0362812	407	0.600746	1.3525	41	284	0.0216473
phospholipid biosynthetic process	319	0.0079376	0.217998	1.73316	24	0.0181406	423	0.600807	1.56142	20	120	0.0105597
negative regulation of protein kinase activity	414	0.0137106	0.290141	1.54197	31	0.0234316	451	0.602469	1.5155	22	136	0.0116156
purine nucleotide catabolic process	199	0.00260452	0.114664	1.43791	66	0.0498866	405	0.603405	1.28676	57	415	0.030095
intracellular transport	29	4.3291e-06	0.00130784	1.5023	128	0.0967498	420	0.604186	1.19696	104	814	0.0549102
mitochondrial membrane organization	198	0.0025239	0.111676	2.78728	11	0.00831444	409	0.605735	2.14138	8	35	0.00422387
cell wall macromolecule catabolic process	458	0.0165635	0.31684	2.70891	7	0.005291	412	0.606237	2.75545	5	17	0.00263992
sulfur amino acid biosynthetic process	486	0.0185888	0.335096	2.918	6	0.00453515	412	0.606237	2.75545	5	17	0.00263992
cellular response to vascular endothelial growth factor stimulus	185	0.00209869	0.099387	2.47699	14	0.010582	427	0.608493	2.26137	7	29	0.00369588
G2/M transition of mitotic cell cycle	140	0.000915885	0.0573148	1.9689	27	0.0204082	524	0.611759	1.52334	20	123	0.0105597
antigen receptor-mediated signaling pathway	229	0.00363684	0.139137	1.77967	27	0.0204082	432	0.611875	1.57524	19	113	0.0100317
negative regulation of cellular protein metabolic process	435	0.0149967	0.302036	1.43932	41	0.0309902	498	0.613121	1.35995	36	248	0.0190074
GTP catabolic process	233	0.00375607	0.141232	1.5831	40	0.0302343	499	0.613341	1.36624	35	240	0.0184794
purine-containing compound catabolic process	282	0.00615452	0.191205	1.38239	66	0.0498866	508	0.613399	1.26842	57	421	0.030095
membrane raft polarization	40	8.91538e-06	0.00195269	13.0134	6	0.00453515	453	0.613763	6.24569	2	3	0.00105597
negative regulation of low-density lipoprotein particle clearance	113	0.000557069	0.0431901	10.9278	4	0.00302343	453	0.613763	6.24569	2	3	0.00105597
positive regulation of tooth mineralization	205	0.00274936	0.117498	7.04734	4	0.00302343	453	0.613763	6.24569	2	3	0.00105597
oculomotor nerve development	251	0.00449187	0.156786	6.13105	4	0.00302343	453	0.613763	6.24569	2	3	0.00105597
histone H3-K14 acetylation	260	0.00510846	0.172135	19.1047	2	0.00151172	453	0.613763	6.24569	2	3	0.00105597
phosphagen biosynthetic process	283	0.00615601	0.190575	17.3425	2	0.00151172	453	0.613763	6.24569	2	3	0.00105597
rhombomere 4 development	399	0.0130772	0.287141	11.6822	2	0.00151172	453	0.613763	6.24569	2	3	0.00105597
positive regulation of protein complex assembly	324	0.00815238	0.220441	1.90765	18	0.0136054	505	0.613915	1.68153	14	78	0.00739176
regulation of receptor-mediated endocytosis	348	0.0100044	0.251864	2.41656	10	0.00755858	501	0.61614	2.18599	7	30	0.00369588
thymus development	400	0.013113	0.287207	1.93621	15	0.0113379	501	0.61614	2.18599	7	30	0.00369588
programmed cell death	476	0.0178237	0.328054	1.20057	132	0.0997732	518	0.617047	1.18211	107	848	0.0564942
microtubule anchoring	484	0.0184243	0.333504	2.64976	7	0.005291	519	0.617347	2.34213	6	24	0.0031679
chromatin modification	466	0.0172127	0.323607	1.29075	74	0.0559335	532	0.61769	1.26724	56	414	0.0295671
regulation of histone H3-K9 methylation	102	0.000373822	0.0321084	5.44534	7	0.005291	433	0.618134	4.01509	3	7	0.00158395
protein sulfation	301	0.00666413	0.193968	3.66705	6	0.00453515	433	0.618134	4.01509	3	7	0.00158395
clathrin coat assembly	333	0.0086964	0.228796	5.05997	4	0.00302343	433	0.618134	4.01509	3	7	0.00158395
negative regulation of histone methylation	338	0.00949408	0.246088	3.39535	6	0.00453515	433	0.618134	4.01509	3	7	0.00158395
inositol phosphate catabolic process	478	0.0179725	0.329408	5.50839	3	0.00226757	433	0.618134	4.01509	3	7	0.00158395
protein export from nucleus	219	0.00332029	0.132827	4.24763	6	0.00453515	510	0.620129	2.60237	5	18	0.00263992
cell wall macromolecule metabolic process	482	0.0182417	0.331568	2.65526	7	0.005291	510	0.620129	2.60237	5	18	0.00263992
mitochondrion organization	235	0.00383034	0.142798	1.65234	34	0.0256992	533	0.626748	1.43283	26	170	0.0137276
regulation of MAP kinase activity	241	0.004158	0.151154	1.47857	52	0.0393046	538	0.635142	1.36797	33	226	0.0174234
nucleotide catabolic process	211	0.00296906	0.12328	1.42529	67	0.0506425	540	0.639186	1.25781	58	432	0.030623
mitotic metaphase/anaphase transition	398	0.0128852	0.283635	3.66161	5	0.00377929	553	0.666598	2.88262	4	13	0.00211193
drug transport	481	0.0182166	0.3318	4.04856	4	0.00302343	553	0.666598	2.88262	4	13	0.00211193
carbohydrate transport	191	0.00229664	0.105345	2.11466	19	0.0143613	592	0.668782	1.54626	17	103	0.00897571
regulation of defense response	116	0.000589855	0.0445493	1.52437	67	0.0506425	569	0.678776	1.2729	50	368	0.0263992
regulation of lipoprotein particle clearance	137	0.000866047	0.0553828	6.97825	5	0.00377929	579	0.681896	3.5132	3	8	0.00158395
histone H4-K12 acetylation	327	0.00837018	0.224254	5.11735	4	0.00302343	579	0.681896	3.5132	3	8	0.00158395
regulation of transcription from RNA polymerase II promoter in response to stress	443	0.0155695	0.307911	3.48734	5	0.00377929	579	0.681896	3.5132	3	8	0.00158395
negative regulation of gene expression, epigenetic	66	9.06806e-05	0.0120372	4.19721	11	0.00831444	564	0.682238	2.24845	6	25	0.0031679
regulation of autophagy	195	0.00240622	0.108107	2.98472	10	0.00755858	564	0.682238	2.24845	6	25	0.0031679
vascular endothelial growth factor receptor signaling pathway	224	0.00354119	0.138502	2.42482	13	0.00982615	564	0.682238	2.24845	6	25	0.0031679
platelet-derived growth factor receptor signaling pathway	259	0.0050684	0.171445	2.3201	13	0.00982615	564	0.682238	2.24845	6	25	0.0031679
positive regulation of Rho GTPase activity	495	0.0193293	0.34211	1.76684	17	0.0128496	577	0.683285	1.70337	12	66	0.0063358
blood vessel endothelial cell migration	174	0.00184392	0.0928422	2.90502	11	0.00831444	573	0.685253	2.4654	5	19	0.00263992
negative regulation of protein serine/threonine kinase activity	334	0.00883914	0.231855	1.76454	22	0.0166289	597	0.686909	1.61925	14	81	0.00739176
prostanoid metabolic process	299	0.00657281	0.19259	2.96195	8	0.00604686	603	0.702671	2.04937	7	32	0.00369588
tissue remodeling	209	0.00294062	0.123267	1.98344	21	0.015873	602	0.703622	1.64582	13	74	0.00686378
positive regulation of I-kappaB kinase/NF-kappaB cascade	335	0.00908111	0.237491	1.67207	26	0.0196523	615	0.716259	1.44131	22	143	0.0116156
stress-activated protein kinase signaling cascade	419	0.0138927	0.290487	1.56597	29	0.0219199	626	0.719371	1.48335	19	120	0.0100317
positive regulation of organelle organization	494	0.0192971	0.342231	1.46912	34	0.0256992	625	0.720047	1.40247	25	167	0.0131996
B cell receptor signaling pathway	439	0.0152523	0.304386	2.25996	10	0.00755858	634	0.720318	2.16197	6	26	0.0031679
negative regulation of catabolic process	349	0.0100181	0.251485	1.95027	16	0.0120937	616	0.722489	1.71756	11	60	0.00580781
histone modification	318	0.00791353	0.21802	1.46428	46	0.0347695	636	0.726332	1.32721	34	240	0.0179514
cellular lipid metabolic process	310	0.00734519	0.207585	1.27155	107	0.0808768	638	0.727679	1.18283	88	697	0.0464625
cell cycle checkpoint	152	0.00115428	0.0665308	1.72251	38	0.0287226	642	0.729789	1.33836	32	224	0.0168955
positive regulation of peptidyl-tyrosine phosphorylation	483	0.0183053	0.332035	1.62326	23	0.0173847	640	0.73134	1.56142	15	90	0.00791975
positive regulation of cyclin-dependent protein kinase activity	473	0.0176117	0.326208	2.67473	7	0.005291	646	0.733336	2.67672	4	14	0.00211193
GTP metabolic process	263	0.00520313	0.173325	1.55151	40	0.0302343	655	0.733707	1.31686	35	249	0.0184794
embryonic hemopoiesis	159	0.00139142	0.0766683	2.8454	12	0.0090703	651	0.735932	2.34213	5	20	0.00263992
cell maturation	246	0.0042828	0.152527	1.75727	27	0.0204082	705	0.74209	1.51411	16	99	0.00844773
response to oxygen levels	381	0.011935	0.274442	1.43403	45	0.0340136	658	0.748519	1.33241	32	225	0.0168955
covalent chromatin modification	345	0.00986811	0.250593	1.44474	46	0.0347695	711	0.749721	1.31082	34	243	0.0179514
alkaloid metabolic process	69	0.000116154	0.0147482	5.62997	8	0.00604686	718	0.760855	3.12284	3	9	0.00158395
surfactant homeostasis	146	0.00107274	0.0643719	3.1149	11	0.00831444	718	0.760855	3.12284	3	9	0.00158395
sphingosine metabolic process	426	0.0143555	0.295231	4.3549	4	0.00302343	718	0.760855	3.12284	3	9	0.00158395
muscle cell migration	490	0.0189197	0.338277	5.40065	3	0.00226757	718	0.760855	3.12284	3	9	0.00158395
DNA integrity checkpoint	167	0.00165438	0.0867905	2.00745	23	0.0173847	729	0.766599	1.43031	20	131	0.0105597
primitive hemopoiesis	14	1.17137e-07	7.33027e-05	14.6755	8	0.00604686	672	0.769216	4.68427	2	4	0.00105597
cytokinesis after mitosis	37	6.0836e-06	0.0014405	13.9287	6	0.00453515	672	0.769216	4.68427	2	4	0.00105597
membrane raft localization	99	0.000356629	0.0315598	6.60885	6	0.00453515	672	0.769216	4.68427	2	4	0.00105597
regulation of low-density lipoprotein particle clearance	122	0.000620941	0.0445907	10.6125	4	0.00302343	672	0.769216	4.68427	2	4	0.00105597
regulation of RNA export from nucleus	127	0.000719399	0.0496272	10.1983	4	0.00302343	672	0.769216	4.68427	2	4	0.00105597
regulation of low-density lipoprotein particle receptor catabolic process	151	0.00112649	0.0653586	9.0259	4	0.00302343	672	0.769216	4.68427	2	4	0.00105597
vascular smooth muscle cell differentiation	424	0.0142583	0.294615	4.36389	4	0.00302343	672	0.769216	4.68427	2	4	0.00105597
regulation of guanylate cyclase activity	448	0.0159889	0.312677	10.4984	2	0.00151172	672	0.769216	4.68427	2	4	0.00105597
release of cytoplasmic sequestered NF-kappaB	469	0.0173175	0.323495	10.0603	2	0.00151172	672	0.769216	4.68427	2	4	0.00105597
protein insertion into mitochondrial membrane involved in induction of apoptosis	487	0.0186439	0.335398	5.43128	3	0.00226757	672	0.769216	4.68427	2	4	0.00105597
apoptotic mitochondrial changes	153	0.00120916	0.0692384	3.06776	11	0.00831444	730	0.770943	1.92881	7	34	0.00369588
gene silencing	438	0.0152425	0.304884	1.90029	15	0.0113379	745	0.774025	1.60603	12	70	0.0063358
regulation of vascular endothelial growth factor receptor signaling pathway	163	0.00156361	0.0840414	2.96799	11	0.00831444	738	0.779984	2.2306	5	21	0.00263992
response to hyperoxia	298	0.00656475	0.192999	3.25689	7	0.005291	738	0.779984	2.2306	5	21	0.00263992
positive regulation of receptor-mediated endocytosis	339	0.00953096	0.246315	3.0285	7	0.005291	738	0.779984	2.2306	5	21	0.00263992
DNA damage checkpoint	186	0.00210267	0.0990404	2.00394	22	0.0166289	749	0.788809	1.4355	19	124	0.0100317
protein localization to organelle	457	0.0165078	0.316466	1.38745	48	0.0362812	1224	0.79144	1.23942	34	257	0.0179514
vitamin metabolic process	93	0.000291169	0.0274294	2.16406	26	0.0196523	1243	0.825378	1.3752	16	109	0.00844773
purine ribonucleotide metabolic process	280	0.00577751	0.180774	1.38654	66	0.0498866	1242	0.825412	1.16855	58	465	0.030623
regulation of gene expression, epigenetic	253	0.00465899	0.161334	1.81472	24	0.0181406	1237	0.825997	1.36124	17	117	0.00897571
positive regulation of cell division	291	0.00636899	0.191748	2.00236	17	0.0128496	1238	0.826977	1.56142	9	54	0.00475185
cellular membrane fusion	401	0.0131328	0.286923	1.93585	15	0.0113379	785	0.835606	1.61022	11	64	0.00580781
water-soluble vitamin metabolic process	131	0.000791621	0.0529419	2.46402	17	0.0128496	1354	0.842039	1.48707	10	63	0.00527983
regulation of interphase of mitotic cell cycle	340	0.00953892	0.245796	1.705	24	0.0181406	1327	0.844251	1.31853	19	135	0.0100317
histone H2A ubiquitination	384	0.0123273	0.281248	3.20409	6	0.00453515	1330	0.847165	2.34213	3	12	0.00158395
leukocyte migration	121	0.000607968	0.0440199	1.77083	39	0.0294785	1356	0.847362	1.27031	24	177	0.0126716
induction of apoptosis by extracellular signals	79	0.000160588	0.017809	2.07996	31	0.0234316	1266	0.847608	1.33836	18	126	0.0095037
Ras protein signal transduction	238	0.00395712	0.145665	1.76811	27	0.0204082	1266	0.847608	1.33836	18	126	0.0095037
regulation of cell cycle arrest	213	0.00303167	0.124697	1.61468	39	0.0294785	940	0.856255	1.26706	33	244	0.0174234
regulation of cellular response to growth factor stimulus	266	0.00536038	0.17655	2.51552	11	0.00831444	796	0.856996	2.12921	5	22	0.00263992
ribonucleotide catabolic process	258	0.00499919	0.169759	1.42653	59	0.0445956	805	0.858045	1.21887	51	392	0.0269271
heterocycle metabolic process	170	0.00173182	0.0892501	1.31692	117	0.0884354	804	0.858983	1.1467	100	817	0.0527983
posttranscriptional regulation of gene expression	193	0.00236912	0.107543	1.50232	55	0.0415722	941	0.859239	1.23677	40	303	0.0211193
positive regulation of fibroblast proliferation	125	0.000696642	0.0488262	2.41846	18	0.0136054	843	0.861774	1.82166	7	36	0.00369588
ribonucleotide metabolic process	245	0.0042229	0.151007	1.39145	70	0.0529101	808	0.865505	1.19557	61	478	0.032207
cellular metabolic compound salvage	268	0.00538096	0.175905	2.83453	9	0.00680272	948	0.865685	1.87371	6	30	0.0031679
chromosome organization	290	0.00635191	0.191893	1.27997	106	0.0801209	1372	0.866463	1.12756	81	673	0.0427666
induction of apoptosis	64	8.44412e-05	0.0115592	1.60639	72	0.0544218	955	0.87472	1.20884	48	372	0.0253432
cell migration involved in sprouting angiogenesis	242	0.00415974	0.150593	2.95254	9	0.00680272	823	0.875193	2.81056	3	10	0.00158395
regulation of mitochondrial membrane permeability	322	0.00807736	0.219769	4.11917	5	0.00377929	823	0.875193	2.81056	3	10	0.00158395
activation of caspase activity by cytochrome c	390	0.0125056	0.280927	4.54051	4	0.00302343	823	0.875193	2.81056	3	10	0.00158395
developmental maturation	379	0.0119117	0.275351	1.53561	33	0.0249433	866	0.875523	1.37773	20	136	0.0105597
post-embryonic camera-type eye development	78	0.00015528	0.0174412	5.39257	8	0.00604686	1277	0.876417	3.12284	2	6	0.00105597
positive regulation of protein kinase C signaling cascade	90	0.000265661	0.0258606	4.97482	8	0.00604686	1277	0.876417	3.12284	2	6	0.00105597
regulation of nucleobase-containing compound transport	144	0.00101622	0.0618274	9.28378	4	0.00302343	1277	0.876417	3.12284	2	6	0.00105597
regulation of attachment of spindle microtubules to kinetochore	257	0.00476206	0.162336	6.02921	4	0.00302343	1277	0.876417	3.12284	2	6	0.00105597
STAT protein import into nucleus	365	0.0112079	0.26902	4.69238	4	0.00302343	1277	0.876417	3.12284	2	6	0.00105597
antigen processing and presentation of endogenous peptide antigen via MHC class I	450	0.0161472	0.314368	10.4434	2	0.00151172	1277	0.876417	3.12284	2	6	0.00105597
negative regulation of focal adhesion assembly	470	0.0173424	0.323269	4.11038	4	0.00302343	1277	0.876417	3.12284	2	6	0.00105597
nucleobase-containing compound catabolic process	397	0.0127905	0.28226	1.33004	67	0.0506425	867	0.879924	1.19423	58	455	0.030623
cellular nitrogen compound catabolic process	378	0.0118389	0.274392	1.32598	70	0.0529101	868	0.882856	1.18811	61	481	0.032207
membrane fusion	429	0.014439	0.294871	1.9132	15	0.0113379	959	0.885986	1.53812	11	67	0.00580781
regulation of fibroblast proliferation	264	0.00527562	0.175075	1.91563	20	0.0151172	963	0.887252	1.62148	9	52	0.00475185
purine ribonucleotide catabolic process	307	0.00704606	0.201077	1.4065	58	0.0438398	965	0.890558	1.20109	50	390	0.0263992
platelet degranulation	148	0.00110249	0.0652626	2.15706	21	0.015873	1394	0.892333	1.40528	12	80	0.0063358
nuclear export	288	0.00627272	0.190817	2.11446	15	0.0113379	1391	0.893282	1.38399	13	88	0.00686378
establishment of protein localization in mitochondrion	360	0.0105688	0.257204	2.28228	11	0.00831444	1388	0.893891	1.5995	7	41	0.00369588
organelle fission	493	0.0191924	0.341065	1.37921	47	0.0355253	1397	0.897746	1.19014	39	307	0.0205913
purine ribonucleoside triphosphate catabolic process	366	0.0112299	0.268811	1.3806	56	0.042328	1396	0.897775	1.16803	48	385	0.0253432
negative regulation of autophagy	168	0.00168357	0.0877962	5.99353	5	0.00377929	888	0.902533	3.74741	2	5	0.00105597
negative regulation of lipoprotein particle clearance	183	0.0020612	0.0986784	7.63906	4	0.00302343	888	0.902533	3.74741	2	5	0.00105597
reduction of endoplasmic reticulum calcium ion concentration	364	0.0111785	0.269051	12.692	2	0.00151172	888	0.902533	3.74741	2	5	0.00105597
cellular senescence	118	0.000601401	0.0446514	3.94087	9	0.00680272	878	0.90946	2.03664	5	23	0.00263992
release of cytochrome c from mitochondria	234	0.00377883	0.14148	3.25863	8	0.00604686	878	0.90946	2.03664	5	23	0.00263992
regulation of interferon-gamma-mediated signaling pathway	421	0.0139558	0.290419	2.80567	7	0.005291	878	0.90946	2.03664	5	23	0.00263992
induction of programmed cell death	75	0.000141208	0.016495	1.57834	72	0.0544218	975	0.915436	1.20238	48	374	0.0253432
purine nucleoside triphosphate catabolic process	372	0.0116435	0.274216	1.37781	56	0.042328	1406	0.917482	1.165	48	386	0.0253432
heterocycle catabolic process	451	0.0161595	0.313909	1.30821	69	0.0521542	1010	0.922164	1.17351	60	479	0.031679
cell-cell recognition	423	0.0142184	0.294486	3.10269	6	0.00453515	1001	0.923399	1.95178	5	24	0.00263992
negative regulation of cellular catabolic process	408	0.0133391	0.28643	2.20457	11	0.00831444	1409	0.923766	1.65327	6	34	0.0031679
cellular response to stress	98	0.000336521	0.0300843	1.33402	142	0.107332	1407	0.924126	1.10218	108	918	0.0570222
basophil chemotaxis	4	2.01193e-09	4.40663e-06	35.2222	7	0.005291	1011	0.924977	9.36853	1	1	0.000527983
primitive erythrocyte differentiation	4	2.01193e-09	4.40663e-06	35.2222	7	0.005291	1011	0.924977	9.36853	1	1	0.000527983
positive regulation of myeloid dendritic cell activation	32	5.07426e-06	0.00138924	37.2292	4	0.00302343	1011	0.924977	9.36853	1	1	0.000527983
telomeric 3' overhang formation	59	6.14825e-05	0.00912962	179.625	2	0.00151172	1011	0.924977	9.36853	1	1	0.000527983
mitochondrial depolarization	126	0.000712034	0.0495089	52.3098	2	0.00151172	1011	0.924977	9.36853	1	1	0.000527983
cellular response to amino acid starvation	223	0.00353998	0.139075	6.56174	4	0.00302343	1011	0.924977	9.36853	1	1	0.000527983
vesicle targeting, trans-Golgi to endosome	250	0.00444544	0.155786	20.529	2	0.00151172	1011	0.924977	9.36853	1	1	0.000527983
negative regulation of stomach neuroendocrine cell differentiation	271	0.00543724	0.175778	8.60708	3	0.00226757	1011	0.924977	9.36853	1	1	0.000527983
lateral inhibition	271	0.00543724	0.175778	8.60708	3	0.00226757	1011	0.924977	9.36853	1	1	0.000527983
negative regulation of pancreatic A cell differentiation	271	0.00543724	0.175778	8.60708	3	0.00226757	1011	0.924977	9.36853	1	1	0.000527983
negative regulation of forebrain neuron differentiation	271	0.00543724	0.175778	8.60708	3	0.00226757	1011	0.924977	9.36853	1	1	0.000527983
Spemann organizer formation at the anterior end of the primitive streak	295	0.0064204	0.190675	16.9674	2	0.00151172	1011	0.924977	9.36853	1	1	0.000527983
MAPK export from nucleus	286	0.0062629	0.191851	17.188	2	0.00151172	1011	0.924977	9.36853	1	1	0.000527983
MAPK phosphatase export from nucleus, leptomycin B sensitive	286	0.0062629	0.191851	17.188	2	0.00151172	1011	0.924977	9.36853	1	1	0.000527983
male germ cell proliferation	302	0.00670302	0.194454	16.5912	2	0.00151172	1011	0.924977	9.36853	1	1	0.000527983
T cell aggregation	355	0.0102619	0.253252	13.277	2	0.00151172	1011	0.924977	9.36853	1	1	0.000527983
negative regulation of protein ADP-ribosylation	369	0.0114196	0.27113	87.0682	1	0.000755858	1011	0.924977	9.36853	1	1	0.000527983
T cell homeostatic proliferation	373	0.0117793	0.276671	84.3943	1	0.000755858	1011	0.924977	9.36853	1	1	0.000527983
induction of retinal programmed cell death	373	0.0117793	0.276671	84.3943	1	0.000755858	1011	0.924977	9.36853	1	1	0.000527983
B cell negative selection	373	0.0117793	0.276671	84.3943	1	0.000755858	1011	0.924977	9.36853	1	1	0.000527983
post-embryonic camera-type eye morphogenesis	373	0.0117793	0.276671	84.3943	1	0.000755858	1011	0.924977	9.36853	1	1	0.000527983
release of matrix enzymes from mitochondria	373	0.0117793	0.276671	84.3943	1	0.000755858	1011	0.924977	9.36853	1	1	0.000527983
negative regulation of transcription from RNA polymerase II promoter involved in smooth muscle cell differentiation	454	0.0163868	0.316221	10.3616	2	0.00151172	1011	0.924977	9.36853	1	1	0.000527983
positive regulation of DNA-dependent DNA replication initiation	464	0.0170186	0.321337	58.2581	1	0.000755858	1011	0.924977	9.36853	1	1	0.000527983
centromeric core chromatin assembly	471	0.0173508	0.32274	57.1331	1	0.000755858	1011	0.924977	9.36853	1	1	0.000527983
mitochondrial asparaginyl-tRNA aminoacylation	500	0.0200011	0.350459	49.4959	1	0.000755858	1011	0.924977	9.36853	1	1	0.000527983
positive regulation of protein serine/threonine kinase activity	306	0.0070036	0.200518	1.48953	44	0.0332578	1416	0.927387	1.23646	26	197	0.0137276
nucleocytoplasmic transport	367	0.0113321	0.270519	1.5304	34	0.0256992	1416	0.927387	1.23646	26	197	0.0137276
lipid modification	206	0.002792	0.118741	1.86538	25	0.0188964	978	0.928477	1.4009	16	107	0.00844773
positive regulation of angiogenesis	265	0.00532295	0.175979	1.95177	19	0.0143613	1421	0.931032	1.44131	10	65	0.00527983
regulation of cyclin-dependent protein kinase activity	220	0.00345892	0.137744	1.99293	20	0.0151172	1424	0.931959	1.38793	12	81	0.0063358
negative regulation of TOR signaling cascade	62	7.83692e-05	0.0110741	8.7794	6	0.00453515	980	0.933245	2.55505	3	11	0.00158395
midbrain-hindbrain boundary development	313	0.00761299	0.213091	3.56312	6	0.00453515	980	0.933245	2.55505	3	11	0.00158395
organophosphate metabolic process	231	0.00370514	0.140523	1.5556	43	0.0325019	1427	0.934052	1.2101	31	240	0.0163675
Golgi vesicle transport	173	0.00181667	0.0919992	1.78731	31	0.0234316	1448	0.937312	1.25675	22	164	0.0116156
protein localization in mitochondrion	395	0.0126895	0.28145	2.22114	11	0.00831444	1450	0.938183	1.56142	7	42	0.00369588
positive regulation of MAP kinase activity	475	0.0177315	0.327043	1.46086	36	0.0272109	1957	0.944418	1.20699	21	163	0.0110876
vesicle localization	76	0.000144745	0.0166856	2.76837	18	0.0136054	1970	0.944662	1.35995	9	62	0.00475185
phosphatidylinositol phosphorylation	101	0.000369512	0.0320525	3.13762	13	0.00982615	1431	0.946284	1.73491	5	27	0.00263992
organelle localization	330	0.0085354	0.226602	1.62937	29	0.0219199	1879	0.949698	1.2276	19	145	0.0100317
cell cycle cytokinesis	182	0.00204059	0.0982288	4.04872	7	0.005291	1942	0.949811	1.87371	3	15	0.00158395
mammary gland alveolus development	420	0.0138937	0.289816	2.42271	9	0.00680272	1942	0.949811	1.87371	3	15	0.00158395
regulation of tissue remodeling	341	0.00955244	0.245422	2.22004	12	0.0090703	1980	0.94984	1.47924	6	38	0.0031679
NAD metabolic process	111	0.00054863	0.0433022	3.99278	9	0.00680272	1863	0.951703	1.70337	4	22	0.00211193
natural killer cell activation	222	0.00350328	0.138253	3.30064	8	0.00604686	1863	0.951703	1.70337	4	22	0.00211193
negative regulation of homeostatic process	343	0.00971983	0.248267	2.42745	10	0.00755858	1863	0.951703	1.70337	4	22	0.00211193
nucleoside triphosphate catabolic process	387	0.0124688	0.282272	1.37251	56	0.042328	1472	0.953727	1.15601	48	389	0.0253432
intracellular protein transport	480	0.0181924	0.332049	1.30875	66	0.0498866	1541	0.958665	1.14358	52	426	0.0274551
nuclear transport	436	0.0151236	0.303895	1.49733	34	0.0256992	1482	0.958963	1.22403	26	199	0.0137276
endothelial cell chemotaxis	184	0.00207405	0.0987539	3.60152	8	0.00604686	1883	0.963776	2.34213	2	8	0.00105597
regulation of DNA biosynthetic process	336	0.00909448	0.237133	4.99346	4	0.00302343	1883	0.963776	2.34213	2	8	0.00105597
exocytosis	499	0.0198844	0.349112	1.41786	40	0.0302343	1550	0.968954	1.21029	27	209	0.0142555
regulation of cell shape	215	0.00309318	0.126044	1.93925	22	0.0166289	1548	0.970204	1.35449	12	83	0.0063358
purine nucleoside triphosphate metabolic process	368	0.0113905	0.271174	1.35523	62	0.0468632	1492	0.974898	1.14199	54	443	0.0285111
negative regulation of epithelial cell proliferation involved in prostate gland development	311	0.00744548	0.209742	7.67058	3	0.00226757	1494	0.977107	2.67672	2	7	0.00105597
positive regulation of acute inflammatory response	169	0.0016867	0.0874387	2.93895	11	0.00831444	2000	0.989092	1.62931	4	23	0.00211193
positive regulation of smooth muscle cell proliferation	218	0.0032407	0.130238	2.45103	13	0.00982615	1590	0.994012	1.56142	6	36	0.0031679
nicotinamide metabolic process	23	1.89496e-06	0.000721816	17.11	6	0.00453515	1659	1	4.68427	1	2	0.000527983
secretory granule localization	39	8.53685e-06	0.00191773	8.18898	8	0.00604686	2221	1	3.12284	1	3	0.000527983
positive regulation of mast cell chemotaxis	43	1.3935e-05	0.00283919	9.29937	7	0.005291	3056	1	1.87371	1	5	0.000527983
induction of apoptosis via death domain receptors	56	5.0915e-05	0.00796548	6.35194	8	0.00604686	2041	1	1.7566	3	16	0.00158395
positive regulation of vascular permeability	65	8.87833e-05	0.0119666	6.91375	7	0.005291	3056	1	1.87371	1	5	0.000527983
translation	67	0.000106269	0.0138959	1.76405	51	0.0385487	2525	1	1.082	41	355	0.0216473
macrophage differentiation	77	0.000152556	0.0173578	5.40681	8	0.00604686	2991	1	1.44131	2	13	0.00105597
monocyte differentiation	83	0.000175206	0.0184938	4.68127	9	0.00680272	2860	1	1.56142	2	12	0.00105597
response to cold	94	0.000300172	0.0279767	3.40421	12	0.0090703	2639	1	1.33836	4	28	0.00211193
glucosylceramide catabolic process	100	0.000357017	0.0312783	74.1501	2	0.00151172	1659	1	4.68427	1	2	0.000527983
T-helper 1 type immune response	103	0.000399894	0.0340143	4.67426	8	0.00604686	2570	1	1.70337	2	11	0.00105597
cytosine metabolic process	110	0.000510998	0.0406987	19.8753	3	0.00226757	1659	1	4.68427	1	2	0.000527983
cardiac muscle fiber development	123	0.000635808	0.0452871	4.97288	7	0.005291	3854	1	1.17107	1	8	0.000527983
telomeric loop formation	129	0.000784743	0.0532956	49.7956	2	0.00151172	1659	1	4.68427	1	2	0.000527983
lipid phosphorylation	130	0.000791581	0.0533464	2.88616	13	0.00982615	1632	1	1.61526	5	29	0.00263992
MAPK import into nucleus	138	0.000887687	0.0563552	16.4034	3	0.00226757	1659	1	4.68427	1	2	0.000527983
mRNA stabilization	142	0.000983269	0.0606649	3.37777	10	0.00755858	3027	1	1.27753	3	22	0.00158395
negative regulation of bone resorption	149	0.00112374	0.0660742	4.50319	7	0.005291	4047	1	1.04095	1	9	0.000527983
positive regulation of nitric-oxide synthase biosynthetic process	171	0.00174959	0.0896383	4.16244	7	0.005291	2072	1	2.0819	2	9	0.00105597
platelet dense granule organization	178	0.0018955	0.0932947	5.83099	5	0.00377929	3626	1	1.33836	1	7	0.000527983
NAD biosynthetic process	175	0.00186718	0.0934765	4.77803	6	0.00453515	4209	1	0.936853	1	10	0.000527983
pyridine nucleotide biosynthetic process	197	0.00249614	0.111008	3.90328	7	0.005291	3304	1	1.24914	2	15	0.00105597
negative regulation of bone remodeling	204	0.00273758	0.117568	3.83794	7	0.005291	4209	1	0.936853	1	10	0.000527983
negative regulation of retinoic acid receptor signaling pathway	202	0.00271229	0.117636	3.44529	8	0.00604686	3854	1	1.17107	1	8	0.000527983
peptidyl-tyrosine sulfation	212	0.0029918	0.123638	10.6794	3	0.00226757	1659	1	4.68427	1	2	0.000527983
nicotinamide nucleotide biosynthetic process	216	0.00316266	0.128278	4.2906	6	0.00453515	4328	1	0.851685	1	11	0.000527983
regulation of retinoic acid receptor signaling pathway	217	0.00319575	0.129023	3.07642	9	0.00680272	2428	1	1.87371	2	10	0.00105597
negative regulation of tissue remodeling	221	0.00346875	0.13751	3.67404	7	0.005291	4436	1	0.780711	1	12	0.000527983
positive regulation of protein autophosphorylation	226	0.00357882	0.138735	3.28876	8	0.00604686	2860	1	1.56142	2	12	0.00105597
regulation of acute inflammatory response	230	0.00370228	0.141025	2.41172	13	0.00982615	2965	1	1.20109	5	39	0.00263992
regulation of bone resorption	236	0.00392293	0.14563	2.78243	10	0.00755858	2122	1	1.56142	4	24	0.00211193
positive regulation of vascular endothelial growth factor receptor signaling pathway	248	0.00431293	0.152361	3.18612	8	0.00604686	2991	1	1.44131	2	13	0.00105597
negative regulation of neutrophil degranulation	249	0.00442971	0.155858	9.27227	3	0.00226757	1659	1	4.68427	1	2	0.000527983
induction of positive chemotaxis	252	0.00461295	0.160373	3.14964	8	0.00604686	2991	1	1.44131	2	13	0.00105597
regulation of nitric-oxide synthase biosynthetic process	262	0.00520219	0.173956	3.40502	7	0.005291	2860	1	1.56142	2	12	0.00105597
alanyl-tRNA aminoacylation	278	0.00571536	0.180116	18.0245	2	0.00151172	2221	1	3.12284	1	3	0.000527983
regulation of neutrophil degranulation	277	0.00570157	0.18033	8.45934	3	0.00226757	2221	1	3.12284	1	3	0.000527983
trochlear nerve development	281	0.00585797	0.18264	8.37614	3	0.00226757	1659	1	4.68427	1	2	0.000527983
regulation of bone remodeling	294	0.00639073	0.190439	2.58838	10	0.00755858	2194	1	1.49897	4	25	0.00211193
gas transport	293	0.00638575	0.19094	4.36522	5	0.00377929	2556	1	1.47924	3	19	0.00158395
regulation of RNA stability	296	0.00645376	0.191018	2.34153	12	0.0090703	2614	1	1.30119	5	36	0.00263992
termination of signal transduction	292	0.00637849	0.191377	17.0253	2	0.00151172	2221	1	3.12284	1	3	0.000527983
keratinization	300	0.00660856	0.192992	3.67366	6	0.00453515	4284	1	0.871491	4	43	0.00211193
response to DNA damage stimulus	320	0.00797673	0.218388	1.3333	76	0.0574452	2476	1	1.07117	63	551	0.0332629
nicotinamide nucleotide metabolic process	323	0.00810759	0.219909	2.49643	10	0.00755858	3280	1	1.1153	5	42	0.00263992
regulation of G1/S transition of mitotic cell cycle	325	0.00825594	0.222555	2.04758	15	0.0113379	2850	1	1.14504	11	90	0.00580781
phospholipid metabolic process	328	0.00840522	0.224506	1.51328	39	0.0294785	2156	1	1.13942	27	222	0.0142555
positive regulation of cell cycle arrest	342	0.00966278	0.247531	2.13633	13	0.00982615	2152	1	1.26602	10	74	0.00527983
immune response	350	0.0100777	0.25226	1.26622	101	0.0763416	4015	1	0.972314	85	819	0.0448786
regulation of transcription involved in S phase of mitotic cell cycle	354	0.0102034	0.25252	13.317	2	0.00151172	1659	1	4.68427	1	2	0.000527983
negative regulation of pro-B cell differentiation	351	0.010144	0.253194	6.83938	3	0.00226757	2221	1	3.12284	1	3	0.000527983
oxygen transport	356	0.0103184	0.253931	4.80971	4	0.00302343	3219	1	1.33836	2	14	0.00105597
signal transduction in response to DNA damage	363	0.0110614	0.266968	1.84634	18	0.0136054	2058	1	1.22198	15	115	0.00791975
regulation of mitotic centrosome separation	371	0.0115294	0.272261	12.4868	2	0.00151172	2221	1	3.12284	1	3	0.000527983
cellular amide metabolic process	382	0.0119553	0.274189	2.89482	7	0.005291	4129	1	0.936853	2	20	0.00105597
myeloid leukocyte differentiation	391	0.0125174	0.280473	1.85854	17	0.0128496	1620	1	1.40528	9	60	0.00475185
secretory granule organization	389	0.0124983	0.281485	3.69027	5	0.00377929	4328	1	0.851685	1	11	0.000527983
regulation of mRNA stability	388	0.0124872	0.281959	2.22649	11	0.00831444	3285	1	1.13558	4	33	0.00211193
glial cell apoptosis	396	0.0127509	0.282098	6.27694	3	0.00226757	1659	1	4.68427	1	2	0.000527983
cellular ketone metabolic process	403	0.0131895	0.286733	1.25757	98	0.0740741	1630	1	1.0991	84	716	0.0443506
purine ribonucleoside triphosphate metabolic process	406	0.0132996	0.286991	1.34773	61	0.0461073	1625	1	1.13105	53	439	0.0279831
DNA topological change	405	0.0132918	0.28753	4.45771	4	0.00302343	2072	1	2.0819	2	9	0.00105597
pyridine nucleotide metabolic process	416	0.0137148	0.288836	2.29899	10	0.00755858	3593	1	1.04095	5	45	0.00263992
negative regulation of cyclin-dependent protein kinase activity	415	0.0137147	0.289529	2.81563	7	0.005291	2486	1	1.56142	3	18	0.00158395
chromatin organization	409	0.0135269	0.289753	1.28249	84	0.0634921	1626	1	1.11784	63	528	0.0332629
positive regulation of collateral sprouting in absence of injury	412	0.0137069	0.291471	11.3945	2	0.00151172	1659	1	4.68427	1	2	0.000527983
ribonucleoside triphosphate metabolic process	410	0.0136893	0.292518	1.34563	61	0.0461073	1637	1	1.12848	53	440	0.0279831
cellular response to oxygen levels	430	0.0145285	0.296009	2.09286	12	0.0090703	3046	1	1.17107	5	40	0.00263992
lipid particle organization	434	0.0149455	0.301699	10.8826	2	0.00151172	2221	1	3.12284	1	3	0.000527983
DNA damage response, signal transduction by p53 class mediator resulting in cell cycle arrest	442	0.0154269	0.305781	2.2558	10	0.00755858	2655	1	1.18965	8	63	0.00422387
signal transduction involved in DNA damage checkpoint	449	0.0160513	0.313196	2.24132	10	0.00755858	2889	1	1.17107	8	64	0.00422387
protein folding	452	0.0161624	0.313272	1.53345	30	0.0226757	2653	1	1.08742	26	224	0.0137276
post-embryonic organ development	455	0.0164317	0.316391	2.50772	8	0.00604686	2991	1	1.44131	2	13	0.00105597
interphase of mitotic cell cycle	459	0.016604	0.316923	1.38693	48	0.0362812	1652	1	1.14897	39	318	0.0205913
vesicle targeting	461	0.016695	0.317278	2.70449	7	0.005291	2473	1	1.37773	5	34	0.00263992
type I interferon-mediated signaling pathway	460	0.0166599	0.317298	2.34765	9	0.00680272	3726	1	1.00892	7	65	0.00369588
regulation of inflammatory response	462	0.0167603	0.317829	1.5288	30	0.0226757	1622	1	1.24477	19	143	0.0100317
regulation of cell division	468	0.017294	0.323746	1.7569	18	0.0136054	2037	1	1.30119	10	72	0.00527983
negative regulation of auditory receptor cell differentiation	465	0.0171933	0.323936	5.60285	3	0.00226757	1659	1	4.68427	1	2	0.000527983
translational elongation	474	0.0176935	0.327031	1.8648	15	0.0113379	3204	1	1.06634	14	123	0.00739176
response to type I interferon	477	0.0178509	0.327865	2.31939	9	0.00680272	3785	1	0.993632	7	66	0.00369588
sulfation	485	0.0185332	0.334782	2.92003	6	0.00453515	2041	1	1.7566	3	16	0.00158395
purine-containing compound salvage	488	0.0186598	0.334997	3.32624	5	0.00377929	1593	1	2.00754	3	14	0.00158395
regulation of blood vessel endothelial cell migration	492	0.0191639	0.341249	2.01023	12	0.0090703	2022	1	1.51105	5	31	0.00263992
oxidoreduction coenzyme metabolic process	491	0.0191534	0.341757	2.08582	11	0.00831444	3578	1	1.04095	6	54	0.0031679
interphase	497	0.0196182	0.345825	1.3721	48	0.0362812	2220	1	1.10052	39	332	0.0205913
Terms are yellow underlined when significant by both binomial and hypergeometric tests
Bold terms correspond to the ones displayed as default by GREAT
