# Supplementary material for: Peak shape clustering reveals biological insights
Source: BMC Bioinformatics. 2015 Oct 28;16:349. doi: 10.1186/s12859-015-0787-6 (PMC4625869; doi:10.1186/s12859-015-0787-6)
Supplement: Additional file 4: — ChIP-seq data. (XLSX 14 kb) [file 12859_2015_787_MOESM4_ESM.xlsx]

## Sheet: ChIP-seq data
genome	cell line	antibody	input	# clusters	% cluster 1	% cluster 2	% cluster 3	% cluster 4	project	grant	lab	file	input file
hg19	K562	CCNT2 (sc-12419)	Standard Control	0.04	0.55	0.12	0.27	0.06	wgEncode	Snyder	Harvard	http://hgdownload.cse.ucsc.edu/goldenPath/hg19/encodeDCC/wgEncodeSydhTfbs/wgEncodeSydhTfbsK562Ccnt2StdAlnRep1.bam	http://hgdownload.cse.ucsc.edu/goldenPath/hg19/encodeDCC/wgEncodeSydhTfbs/wgEncodeSydhTfbsK562InputStdAlnRep1.bam
hg19	K562	c-Fos (sc-7202)	Standard Control	3	0.78	0.09	0.13		wgEncode	Snyder	Yale	http://hgdownload.cse.ucsc.edu/goldenPath/hg19/encodeDCC/wgEncodeSydhTfbs/wgEncodeSydhTfbsK562CfosStdAlnRep1.bam	http://hgdownload.cse.ucsc.edu/goldenPath/hg19/encodeDCC/wgEncodeSydhTfbs/wgEncodeSydhTfbsK562InputStdAlnRep1.bam
hg19	K562	GATA1 (sc-266)	IgG-mus	3	0.77	0.13	0.1		wgEncode	Snyder	Stanford	http://hgdownload.cse.ucsc.edu/goldenPath/hg19/encodeDCC/wgEncodeSydhTfbs/wgEncodeSydhTfbsK562Gata1bIggmusAlnRep1.bam	http://hgdownload.cse.ucsc.edu/goldenPath/hg19/encodeDCC/wgEncodeSydhTfbs/wgEncodeSydhTfbsK562InputIggmusAlnRep1.bam
hg19	K562	GATA1 (sc-266)	IgG-mus	3	0.76	0.16	0.09		wgEncode	Snyder	Stanford	http://hgdownload.cse.ucsc.edu/goldenPath/hg19/encodeDCC/wgEncodeSydhTfbs/wgEncodeSydhTfbsK562Gata1bIggmusAlnRep2.bam	http://hgdownload.cse.ucsc.edu/goldenPath/hg19/encodeDCC/wgEncodeSydhTfbs/wgEncodeSydhTfbsK562InputIggmusAlnRep1.bam
hg19	K562	GATA1	UCDavis Input Control						wgEncode	Snyder	USC	http://hgdownload.cse.ucsc.edu/goldenPath/hg19/encodeDCC/wgEncodeSydhTfbs/wgEncodeSydhTfbsK562Gata1UcdAlnRep2.bam	http://hgdownload.cse.ucsc.edu/goldenPath/hg19/encodeDCC/wgEncodeSydhTfbs/wgEncodeSydhTfbsK562InputUcdAlnRep1.bam
hg19	K562	GATA2	UCDavis Input Control	3	0.73	0.09	0.18		wgEncode	Snyder	USC	http://hgdownload.cse.ucsc.edu/goldenPath/hg19/encodeDCC/wgEncodeSydhTfbs/wgEncodeSydhTfbsK562Gata2UcdAlnRep1.bam	http://hgdownload.cse.ucsc.edu/goldenPath/hg19/encodeDCC/wgEncodeSydhTfbs/wgEncodeSydhTfbsK562InputUcdAlnRep1.bam
hg19	K562	NF-YA	Standard Control	3	0.67	0.14	0.19		wgEncode	Snyder	Stanford	http://hgdownload.cse.ucsc.edu/goldenPath/hg19/encodeDCC/wgEncodeSydhTfbs/wgEncodeSydhTfbsK562NfyaStdAlnRep1.bam	http://hgdownload.cse.ucsc.edu/goldenPath/hg19/encodeDCC/wgEncodeSydhTfbs/wgEncodeSydhTfbsK562InputStdAlnRep1.bam
hg19	K562	PML (sc-71910)	Rxlch	4	0.71	0.07	0.2	0.01	wgEncode	Myers	HudsonAlpha	http://hgdownload.cse.ucsc.edu/goldenPath/hg19/encodeDCC/wgEncodeHaibTfbs/wgEncodeHaibTfbsK562Pmlsc71910V0422111AlnRep1.bam	http://hgdownload.cse.ucsc.edu/goldenPath/hg19/encodeDCC/wgEncodeHaibTfbs/wgEncodeHaibTfbsK562RxlchV0422111AlnRep1.bam
hg19	K562	SP1 (sc-17824)	RevXlinkChromatin biorupter, PCR 1-round	3	0.72	0.09	0.19		wgEncode	Myers	HudsonAlpha	http://hgdownload.cse.ucsc.edu/goldenPath/hg19/encodeDCC/wgEncodeHaibTfbs/wgEncodeHaibTfbsK562Sp1Pcr1xAlnRep2.bam	http://hgdownload.cse.ucsc.edu/goldenPath/hg19/encodeDCC/wgEncodeHaibTfbs/wgEncodeHaibTfbsK562RxlchV0416101AlnRep1.bam
hg19	K562	TAL1 (sc-12984)	IgG-mus	3	0.75	0.2	0.05		wgEncode	Snyder	Stanford	http://hgdownload.cse.ucsc.edu/goldenPath/hg19/encodeDCC/wgEncodeSydhTfbs/wgEncodeSydhTfbsK562Tal1sc12984IggmusAlnRep1.bam	http://hgdownload.cse.ucsc.edu/goldenPath/hg19/encodeDCC/wgEncodeSydhTfbs/wgEncodeSydhTfbsK562InputIggmusAlnRep1.bam
hg19	K562	TRIM28 sc-81411	RevXlinkChromatin ChIP AMpure XP	4	0.61	0.1	0.24	0.04	wgEncode	Myers	HudsonAlpha	http://hgdownload.cse.ucsc.edu/goldenPath/hg19/encodeDCC/wgEncodeHaibTfbs/wgEncodeHaibTfbsK562Trim28sc81411V0422111AlnRep1.bam	http://hgdownload.cse.ucsc.edu/goldenPath/hg19/encodeDCC/wgEncodeHaibTfbs/wgEncodeHaibTfbsK562RxlchV0422111AlnRep1.bam
hg19	K562	ZMIZ1 (ab65767)	IgG-rab	4	0.62	0.07	0.29	0.02	wgEncode	Snyder	Stanford	http://hgdownload.cse.ucsc.edu/goldenPath/hg19/encodeDCC/wgEncodeSydhTfbs/wgEncodeSydhTfbsK562Znfmizdcp1ab65767IggrabAlnRep1.bam	http://hgdownload.cse.ucsc.edu/goldenPath/hg19/encodeDCC/wgEncodeSydhTfbs/wgEncodeSydhTfbsK562InputIggrabAln.bam
hg19	PBDE	GATA1	PBDEInputUCD						wgEncode	Snyder	USC	http://hgdownload.cse.ucsc.edu/goldenPath/hg19/encodeDCC/wgEncodeSydhTfbs/wgEncodeSydhTfbsPbdeGata1UcdAlnRep2.bam	http://hgdownload.cse.ucsc.edu/goldenPath/hg19/encodeDCC/wgEncodeSydhTfbs/wgEncodeSydhTfbsPbdeInputUcdAln.bam
hg19	MK	FLI1	rIgG									Tijssen et al.: Genome-wide Analysis of Simultaneous GATA1/2, RUNX1, FLI1, and SCL Binding in Megakaryocytes Identifies Hematopoietic Regulators. Developmental Cell 2011
hg19	MK	GATA1	rIgG									Tijssen et al.: Genome-wide Analysis of Simultaneous GATA1/2, RUNX1, FLI1, and SCL Binding in Megakaryocytes Identifies Hematopoietic Regulators. Developmental Cell 2012
hg19	MK	GATA2	rIgG									Tijssen et al.: Genome-wide Analysis of Simultaneous GATA1/2, RUNX1, FLI1, and SCL Binding in Megakaryocytes Identifies Hematopoietic Regulators. Developmental Cell 2013
hg19	MK	RUNX1	rIgG									Tijssen et al.: Genome-wide Analysis of Simultaneous GATA1/2, RUNX1, FLI1, and SCL Binding in Megakaryocytes Identifies Hematopoietic Regulators. Developmental Cell 2014
hg19	MK	SCL	rIgG									Tijssen et al.: Genome-wide Analysis of Simultaneous GATA1/2, RUNX1, FLI1, and SCL Binding in Megakaryocytes Identifies Hematopoietic Regulators. Developmental Cell 2015
mm9	MK	GATA1 (sc-265)	wgEncodeEM002352	3	0.62	0.11	0.26		wgEncode	Hardison	PSU	http://hgdownload.cse.ucsc.edu/goldenPath/mm9/encodeDCC/wgEncodePsuTfbs/wgEncodePsuTfbsMegakaryoGata1aBE14halfCd1InputAlnRep1.bam	http://hgdownload.cse.ucsc.edu/goldenPath/mm9/encodeDCC/wgEncodePsuTfbs/wgEncodePsuTfbsMegakaryoInputBE14halfCd1InputAlnRep1.bam
